# Supplementary material for: Circular RNAs in Clear Cell Renal Cell Carcinoma: Their Microarray-Based Identification, Analytical Validation, and Potential Use in a Clinico-Genomic Model to Improve Prognostic Accuracy
Source: Cancers (Basel). 2019 Sep 30;11(10):1473. doi: 10.3390/cancers11101473 (PMC6826865; doi:10.3390/cancers11101473)
Supplement: Supplementary file 1 [file cancers-11-01473-s001.zip]

Archive with 2 entries (2 files):
- cancers-581516-supplementary-final/cancers-581516-supplementary-final.docx
- cancers-581516-supplementary-final/Supplemental Microarray Excel File.xlsx
