# Supplementary material for: Circular RNAs in Clear Cell Renal Cell Carcinoma: Their Microarray-Based Identification, Analytical Validation, and Potential Use in a Clinico-Genomic Model to Improve Prognostic Accuracy
Source: Cancers (Basel). 2019 Sep 30;11(10):1473. doi: 10.3390/cancers11101473 (PMC6826865; doi:10.3390/cancers11101473)
Supplement: Supplementary file 1 [file cancers-11-01473-s001.zip › cancers-581516-supplementary-final/Supplemental Microarray Excel File.xlsx]

## Sheet: up_ccRCC_C_vs_ccRCC_N
EXPLANATIONS TO DATA IN THE COLUMNS
# Fold Change cut-off: 1 # P-value cut-off: 1 # Condition pairs: ccRCC_C_vs_ccRCC_N (ccRCC_C=malignant tissue sample from clear cell renal cell carcinoma; ccRCC_N=non-malignant tissue samples from clear cell renal cell carcinoma) # Column A: probeID, it represents probe name. # Column B: P-value, P-value calculated from paired t-test. # Column C: FDR, FDR is calculated from Benjamini Hochberg FDR…
ccRCC_C_vs_ccRCC_N 1 fold up regulated CircRNAs
	P-value and FDR		Fold change and Regulation		Annotations											Group--Raw Intensity		Group--Normalized Intensity		Raw Intensity														Normalized Intensity
probeID	P-value	FDR	FC (abs)	Regulation	circRNA	Alias	source	chrom	strand	txStart	txEnd	circRNA_type	best_transcript	GeneSymbol	Sequence	group-ccRCC_C(raw)	group-ccRCC_N(raw)	group-ccRCC_C(normalized)	group-ccRCC_N(normalized)	[NC_96, ccRCC_C](raw)	[NC_98, ccRCC_C](raw)	[NC_100, ccRCC_C](raw)	[NC_102, ccRCC_C](raw)	[NC_106, ccRCC_C](raw)	[NC_108, ccRCC_C](raw)	[NC_110, ccRCC_C](raw)	[NN_95, ccRCC_N](raw)	[NN_97, ccRCC_N](raw)	[NN_99, ccRCC_N](raw)	[NN_101, ccRCC_N](raw)	[NN_105, ccRCC_N](raw)	[NN_107, ccRCC_N](raw)	[NN_109, ccRCC_N](raw)	[NC_96, ccRCC_C](normalized)	[NC_98, ccRCC_C](normalized)	[NC_100, ccRCC_C](normalized)	[NC_102, ccRCC_C](normalized)	[NC_106, ccRCC_C](normalized)	[NC_108, ccRCC_C](normalized)	[NC_110, ccRCC_C](normalized)	[NN_95, ccRCC_N](normalized)	[NN_97, ccRCC_N](normalized)	[NN_99, ccRCC_N](normalized)	[NN_101, ccRCC_N](normalized)	[NN_105, ccRCC_N](normalized)	[NN_107, ccRCC_N](normalized)	[NN_109, ccRCC_N](normalized)
ASCRP3000002	0.617347	0.856766	1.0702	up	hsa_circRNA_407247		25070500	chr9	+	131971147	131971515	sense overlapping	uc010myu.1	AK308944	AAAAAACGAAGAAAAAGAGACACCCAGCTCACCTCCAAGTTTGCCTGCAGGAGCCGGCTC	95.1429	101.214	6.83556	6.73767	95.5	143	96	126	55.5	56	94	77	136.5	110	105	95	88.5	96.5	7.63258	6.84748	6.26394	6.59296	6.60448	7.23663	6.67083	7.55998	7.01407	5.9885	6.19278	7.37079	6.42518	6.61241
ASCRP3000005	0.203994	0.592634	1.15014	up	hsa_circRNA_407087		25070500	chr8	-	71495398	71508556	exonic	NM_014294	TRAM1	AAAAAAGGAACAGGAAAACTACATCTCAGACCCAACTATCTTATGGAGGGCTTATCCCCA	53.8571	61.4286	6.0846	5.88279	48	81.5	66.5	73.5	33	29.5	45	29.5	42.5	148.5	87	26	61	35.5	6.59061	6.18613	5.90311	6.0897	5.9606	6.03392	5.82809	5.81183	5.69814	6.24435	6.04883	5.59564	6.11167	5.66905
ASCRP3000006	0.268912	0.649127	1.10513	up	hsa_circRNA_061985	hsa_circ_0061985	circBase	chr21	-	46275124	46285362	exonic	NM_004339	PTTG1IP	AAAAAATATGCTTGTTCTCAGAACACAAACAAAACCTGTGAAGAGTGCCTGAAGAACGTC	61.5714	70.6429	6.21659	6.07238	47	91	88	90	36	28	51	27	55.5	167	96	40	62	47	6.50749	6.35565	6.19109	6.27052	6.11628	5.99708	6.078	5.77499	5.99853	6.3338	6.13551	6.13375	6.1466	5.98344
ASCRP3000007	0.361659	0.716009	1.13222	up	hsa_circRNA_404446		25070500	chr1	-	19670851	19684057	exonic	NM_004930	CAPZB	AAAAACAAAGGATATCGTCAATGGGCTGAGGTATTTTGAAGGTGGCGTCTCATCTGTCTA	151.786	186.286	7.27739	7.09824	127.5	198.5	303	223	64.5	61	85	56	141	572	193	63	160	119	8.01698	7.23731	7.53027	7.31381	6.87193	7.36979	6.6016	7.03651	7.05083	7.94237	6.79766	6.69135	7.22024	6.94869
ASCRP3000008	0.831132	0.944989	1.00675	up	hsa_circRNA_043081	hsa_circ_0043081	circBase	chr17	-	33255980	33269925	exonic	NM_006584	CCT6B	AAAAACAACTTCTTCACTCTTGGTTGATCCAAGGATTAGTTTTGGATCATGGTGCCCGTC	23.3571	26	5.19334	5.18363	20	25	29.5	26	21	19	23	20	28	28	29	26	27	24	5.17303	5.23516	5.26739	5.17217	5.22056	4.99799	5.28705	5.10126	5.38165	5.21225	5.22056	5.15434	5.10724	5.10814
ASCRP3000009	0.0225411	0.286101	1.22846	up	hsa_circRNA_401039		25242744	chr12	-	110376184	110377052	exonic	NM_014776	GIT2	AAAAACATACAGGAGCTCTTAAGAGCAGCCCAAGAAAATAAACATGACAGGCATCCAGGC	52.5	46.5	5.92332	5.62647	36	76.5	82	67	35	23	48	27	38	99	52.5	32	45	32	5.97724	6.08985	6.10298	5.94424	6.03787	5.53303	5.778	5.46718	5.44103	5.91583	5.59564	5.85311	5.68218	5.43032
ASCRP3000015	0.478542	0.788472	1.06078	up	hsa_circRNA_103950	hsa_circ_0001534	circBase	chr5	-	137278563	137278905	exonic	NM_016603	FAM13B	AAAAACTGGCTCTGGATCTCCGATTGTCAAGTTCTCGAGCAGCTTCTATGGATCTCCATC	187.357	214.786	7.52811	7.44298	96	208.5	415	254	90.5	60	187.5	69	204	484	292	123.5	199	132	7.59672	7.30091	7.90501	7.47356	7.43776	7.40412	7.57868	7.31019	7.53194	7.6956	7.22548	7.72333	7.53105	7.08327
ASCRP3000017	0.398272	0.737864	1.05235	up	hsa_circRNA_008846	hsa_circ_0008846	circBase	chr6	-	18256591	18258636	exonic	NM_003472	DEK	AAAAAGAAGGAAGAAATGTTGAAAAAAAAAGAGTCTCATCGTGGAAGGCAAGAGGGAAAA	33.7857	36.5	5.57928	5.50567	25	49.5	45	36	24	24	33	23.5	31	56	47.5	31.5	34	32	5.56435	5.71438	5.59607	5.43032	5.37571	5.84181	5.53237	5.66783	5.45455	5.49627	5.52835	5.50403	5.39766	5.491
ASCRP3000018	0.0805384	0.426387	1.32094	up	hsa_circRNA_000542	hsa_circ_0000542	circBase	chr14	+	58785259	58796887	exonic	NM_002892	ARID4A	AAAAAGACAGAAGAAGAGGTGTGTTTGATGATGGTGATGAGCGAACATTGAGACGTACCT	120.143	104	7.0292	6.62763	61	134	108	98	77	70	293	49	100	152	154	51	99	123	6.89945	6.75376	6.37495	6.30447	7.1686	7.62568	8.07748	6.79339	6.61104	6.26166	6.57401	6.49963	6.61777	7.03595
ASCRP3000022	0.6987	0.895805	1.016	up	hsa_circRNA_402543		25242744	chr20	+	25398740	25405963	exonic	NM_021067	GINS1	AAAAAGCCTATATATTGAAGTATGACCGCTTGCTTCGGATCAGAGCACTCAGATGGGAAT	25.7857	27.4286	5.26797	5.24507	24	26.5	26	36	22	21	25	21	26	33	29	26	30	27	5.53214	5.24962	5.22332	5.34837	5.19291	5.16242	5.16702	5.30495	5.28229	5.27752	5.20891	5.41156	5.1816	5.04864
ASCRP3000023	0.60392	0.850642	1.03005	up	hsa_circRNA_404823		25070500	chr10	-	128973475	128975403	exonic	NM_001039762	FAM196A	AAAAAGGAGAGGCCCATCGGGAAGGAATTATTTTCCAGTACCACTCTCCATGGAATAAAA	35.1429	37.2857	5.66183	5.61912	32.5	47.5	38	40	29	27	32	31	46	38	39	34	37	36	5.87402	5.68178	5.44343	5.45146	5.72143	5.84181	5.61889	6.10058	5.79055	5.32205	5.41349	5.41156	5.55977	5.73584
ASCRP3000025	0.179443	0.56735	1.39267	up	hsa_circRNA_102887	hsa_circ_0057691	circBase	chr2	-	200233327	200246543	exonic	NM_015265	SATB2	AAAAAGTACAAGAAGATTAAAGGAATAATCAAGCTGGGAAGGTGGAACCCTCTCCCCCTC	263.286	248.929	8.27706	7.79921	218.5	277	289	320	255	258	225.5	255	262	255	427.5	118.5	221.5	203	8.82502	7.62445	7.47919	7.72797	9.05156	9.45631	7.77495	9.25362	7.8281	6.81143	7.68574	7.67947	7.67185	7.66428
ASCRP3000026	0.0923444	0.448826	1.10853	up	hsa_circRNA_405950		25070500	chr2	+	121036193	121038483	exonic	uc002tml.3	RALB	AAAAAGTAGAAGGTATTCTAGAGCTCTTCAGTGGGTCATCTGTGTGTCACAGCCTCAGAA	36.5	37.4286	5.6828	5.53415	33	47	37.5	45.5	26	25	41.5	24	36	56.5	43	30	37.5	35	6.02351	5.63956	5.51534	5.61301	5.49786	5.76382	5.7265	5.54613	5.47044	5.51444	5.491	5.65191	5.57412	5.491
ASCRP3000027	0.484879	0.790205	1.02697	up	hsa_circRNA_054947	hsa_circ_0054947	circBase	chr2	+	64113474	64118696	exonic	NM_006759	UGP2	AAAAATAAAGCAGTGAAGCAATAGGCGGGACACTCACTCAATATGAAGGCAAACTGAGAC	30.2143	31.2857	5.43527	5.39688	26	29	36	47.5	25	21	27	27	31	44	33	27	31.5	25.5	5.39052	5.35493	5.35493	5.63976	5.43794	5.48616	5.38264	5.54613	5.40962	5.34685	5.37967	5.29103	5.49627	5.30859
ASCRP3000028	0.215958	0.605701	1.09076	up	hsa_circRNA_406825		25070500	chr6	+	109762831	109763131	intronic	ENST00000258052	SMPD2	AAAAATAGCTGATCAGAGCTGGAAGACAAGGGAGGGGAAGAAGGCTGGGTGTGAGAAGCC	27.3571	29.1429	5.43767	5.31234	25	27.5	27	28	31	23	30	23	29	36	28.5	29	31	27.5	5.56435	5.32616	5.14477	5.15897	5.72143	5.67896	5.46904	5.22773	5.39668	5.32205	5.25584	5.35241	5.30599	5.32565
ASCRP3000030	0.0929358	0.450316	1.04684	up	hsa_circRNA_407023		25070500	chr7	+	148582342	148582577	intergenic			AAAAATCCTTTATCAAGATGAGCACTGTTCACTTGCCGCCTCTGCAAAGTCCACCGCCGC	32.5714	33.0714	5.59676	5.53073	29.5	39	35	37	33	24.5	30	26.5	34	46	32	33	31	29	5.6558	5.52074	5.44343	5.5088	5.91444	5.63373	5.5004	5.66783	5.47044	5.42601	5.36274	5.7298	5.50857	5.54968
ASCRP3000031	0.139988	0.519523	1.27803	up	hsa_circRNA_406859		25070500	chr6	-	135639656	135644462	exonic	NM_017651	AHI1	AAAAATCTCCAGCTCCTCAAAAGGTAGTGGCTCTTTATGACTACACAGCGAATCGATCAG	135	111.786	7.00609	6.65217	56	228	306	121	62	43	129	51	95.5	161	212	46	120	97	6.76138	7.38223	7.54403	6.57271	6.83648	6.83431	7.11148	6.87179	6.60213	6.31177	6.90497	6.3012	6.86158	6.71171
ASCRP3000032	0.124001	0.497882	1.24016	up	hsa_circRNA_102776	hsa_circ_0055451	circBase	chr2	-	86088303	86090608	exonic	NM_003896	ST3GAL5	AAAAATGCATTATGTGGACCCTGACCATGTAAAGCAATGCCAAGTGAGTACACCTATGTG	76.7143	70.3571	6.42902	6.11849	40	105	77	140	44	40	91	32	49	128	113	61	54.5	55	6.3059	6.46196	6.08227	6.7272	6.26616	6.60372	6.5559	5.9117	5.86786	6.14282	6.23876	6.8266	5.87875	5.96291
ASCRP3000039	0.538369	0.819824	1.04212	up	hsa_circRNA_101560	hsa_circ_0007527	circBase	chr15	-	65759015	65772737	exonic	NM_017743	DPP8	AAAACAAAGGAATTTTGGGCCACCATTTTGGATTCAGCAGTGCTTGGTCCATCCTACTAG	29.9286	35.2143	5.41809	5.35857	23.5	44.5	36	33.5	23	20	29	23	26	73	39	28	29.5	28	5.42625	5.58856	5.42169	5.34837	5.37571	5.33385	5.43223	5.62874	5.16702	5.65743	5.39717	5.15434	5.28969	5.21558
ASCRP3000040	0.174645	0.561761	1.39213	up	hsa_circRNA_102799	hsa_circ_0002076	circBase	chr2	-	110321942	110350696	exonic	NM_144710	SEPT10	AAAACAAGCCAGTCAGCTCTTTCAGTCTCACATGGCAACGAAAACAACTTGTATGTCTTC	474.643	395.857	8.63981	8.16252	173.5	1288	687	304	241	93	536	100	342	809.5	786.5	116	281	336	8.48188	9.76451	8.49377	7.66673	8.97849	8.08341	9.00991	7.93987	8.15729	8.57278	8.44631	7.67304	7.99374	8.35459
ASCRP3000044	0.408582	0.744827	1.22776	up	hsa_circRNA_006759	hsa_circ_0006759	circBase	chr2	-	63711737	63798760	exonic	uc002sci.2	WDPCP	AAAACAGTCGGTGTGTGCTGAGCAAATGGAAGAACAAATATGTCTGTCAGAAAACCATGA	413.143	391.5	8.32497	8.02894	82	327	1355	399	197	117	415	107	198	575	1044	85	374.5	357	7.40765	7.83272	9.30874	8.04863	8.64705	8.42585	8.60415	8.06895	7.49526	7.95951	8.7742	7.11886	8.38947	8.39632
ASCRP3000045	0.295162	0.670511	1.04084	up	hsa_circRNA_000052	hsa_circ_0000052	circBase	chr1	+	36367548	36367938	exonic	NM_012199	AGO1	AAAACAGTGTCGAGAAGAGGTGCTCAAATGAAGAATGCCAGCTACAACTTAGATCCCTAC	32	34.7857	5.49061	5.43286	27	40	37	38	24	23	35	22	33.5	53	37	28	35	35	5.68659	5.58856	5.52478	5.43032	5.43794	5.33385	5.43223	5.38708	5.50993	5.50176	5.37967	5.35241	5.48616	5.41301
ASCRP3000049	0.166624	0.552673	1.07883	up	hsa_circRNA_101915	hsa_circ_0041050	circBase	chr16	-	89849266	89849510	exonic	NM_000135	FANCA	AAAACATGGGACTCTACGAGGATTTGTCATCAGCTGGGGACATTACTGAGGTGCACATTC	25.1429	24	5.30048	5.19101	21	24	28	32	20	21	30	20	22	24	27	25	26.5	23.5	5.17303	5.17217	5.29103	5.34837	5.16357	5.48616	5.46904	5.16242	5.22773	5.16012	5.19716	5.29103	5.23571	5.06289
ASCRP3000051	0.162094	0.547133	1.08528	up	hsa_circRNA_102445	hsa_circ_0004552	circBase	chr19	+	11015626	11019883	exonic	NM_199141	CARM1	AAAACCACACCGACTTCAAGGACAAGATGAAGATGTGTGTGTCTTTAAGTGCTCAGTGTC	47.7857	53.2143	5.99352	5.87545	32.5	58	62	63	41	32	46	29	46.5	97	64	33	53	50	5.79613	5.90311	5.88015	5.8812	6.34213	6.3238	5.82809	5.70352	5.8328	5.87437	5.82373	5.93619	5.9741	5.98344
ASCRP3000053	0.0264317	0.299514	1.10727	up	hsa_circRNA_102323	hsa_circ_0047145	circBase	chr18	-	20932159	20953727	exonic	NM_032933	TMEM241	AAAACCTTCTGGCCCCAGGGCAGTGTGCAGCCTGGATTTTCTTTGCTAAGTGCCCTCCTC	38.5	38.0714	5.72805	5.58104	29	46	53.5	48	30	23	40	26	35	68.5	41	27	38	31	5.7136	5.71438	5.75144	5.73155	5.87419	5.5847	5.7265	5.46718	5.53994	5.59564	5.54968	5.59564	5.7136	5.60562
ASCRP3000055	0.940605	0.980965	1.00528	up	hsa_circRNA_402980		25242744	chr3	+	141632493	141640905	exonic	NM_001679	ATP1B3	AAAACTGCATCATATACTTTAGAAGAACAGAAGAACCTCACAGTCTGTCCTGATGGAGCA	27.0714	30.5	5.35199	5.34439	22.5	40	28	29	20	23	27	20	29	46.5	33	28	30	27	5.49649	5.56064	5.31534	5.27964	5.1424	5.38239	5.28705	5.16242	5.38165	5.45783	5.36274	5.59564	5.30599	5.14448
ASCRP3000059	0.0142244	0.242785	1.19989	up	hsa_circRNA_102820	hsa_circ_0056439	circBase	chr2	+	128944256	128945188	exonic	NM_020120	UGGT1	AAAAGAACCAAGCCGAGAAGGATCTGCCCAATAACATGATTCATCAGGTGCCAATTAAAT	99.4286	104.857	6.78246	6.51955	53	109.5	163	163	52.5	54	101	40	81	227	146.5	53	102.5	84	6.731	6.51382	6.80276	6.91441	6.60448	7.17904	6.73168	6.35112	6.43428	6.71112	6.52585	6.59296	6.61777	6.40375
ASCRP3000060	0.339457	0.701447	1.05689	up	hsa_circRNA_405348		25070500	chr15	-	55731669	55742565	exonic	NM_130810	DYX1C1	AAAAGAAGAAGAAAAGAACCCAGAATGGTTGAAGGATAAAGGAAAGGAGAAATTCAGAAA	30.2857	32.7143	5.50398	5.42415	25.5	34	39	28	25.5	22	38	23	27.5	55	40	27	29.5	27	5.56435	5.48963	5.55846	5.24171	5.58427	5.43199	5.65743	5.22773	5.35241	5.50176	5.47786	5.65191	5.41156	5.34584
ASCRP3000061	0.615963	0.856033	1.06512	up	hsa_circRNA_016363	hsa_circ_0016363	circBase	chr1	-	211836114	211843749	exonic	uc021pir.1	NEK2	AAAAGAATTCTTCAGTTTCCCTGTGCCTCCATTTACAGCTTTTAGCCAGAAAGAACTCGC	73.5	77.9286	6.48672	6.39571	57	95	103	88.5	48	45	78	54	115.5	80	85	68	77	66	6.79125	6.36733	6.33778	6.2163	6.37271	6.83431	6.48737	6.92066	6.82578	5.7604	6.01027	6.86751	6.27532	6.11003
ASCRP3000064	0.127681	0.502316	1.14772	up	hsa_circRNA_087119	hsa_circ_0087119	circBase	chr9	+	68409997	68413434	exonic	uc004aew.1	AK308561	AAAAGAGAGGCCGCCGCCTCTCTCTCCCTCTGGTTCTATTTCTCCATCCCTCTCTCCTTT	52880.4	44538.9	15.4279	15.2291	48680.5	40186	70717	67037	42755.5	57400	43387	52764.5	54300.5	14262	64820.5	31975	49799	43850.5	15.9115	15.0889	15.1555	15.2325	15.7576	15.6938	15.1555	15.6373	15.0456	15.3672	15.1897	15.2511	15.0456	15.0675
ASCRP3000065	0.404756	0.742835	1.16473	up	hsa_circRNA_068784	hsa_circ_0068784	circBase	chr4	+	337570	338219	exonic	NM_003441	ZNF141	AAAAGAGCCCTACAATGTGAAGATACATAAGATCGTAGCCAGACCCCCAGGAACTCTTAA	97	76.7857	6.51566	6.29565	32	108.5	263	113	38.5	37	87	40	74	119	109.5	55	79	61	5.76874	6.51866	7.34712	6.50545	6.17631	6.70014	6.59318	6.48887	6.28819	5.97131	6.22542	6.48415	6.37891	6.23272
ASCRP3000069	0.110052	0.477752	1.53082	up	hsa_circRNA_000829	hsa_circ_0000829	circBase	chr18	-	12506475	12535600	exonic	NM_020148	SPIRE1	AAAAGATACACCTTGCGAAAAGTGATGTTGTGTGCTGCTCATCTCCCTACTGAATCAGAT	599.643	541.714	9.34927	8.73497	733	662	766	606.5	489.5	378	562.5	577	1054	197	512	309	628	515	10.5932	8.76735	8.59902	8.56825	10.005	9.83767	9.07444	10.1718	9.53409	6.50613	7.92081	9.03893	9.0401	8.93287
ASCRP3000076	0.907174	0.970162	1.01764	up	hsa_circRNA_006131	hsa_circ_0006131	circBase	chr6	-	86328535	86329135	exonic	NM_006372	SYNCRIP	AAAAGCTCAGAGGCAAGCAGCAAAAAATCAAATGTAAAAGTGCTGTTTGTACGCAACCTT	75.4286	104.786	6.3449	6.31968	41.5	160	101	90	41	30	64.5	34	67.5	347.5	103	41	82	58.5	6.34606	6.97773	6.31307	6.22335	6.34213	5.99708	6.21492	5.94458	6.12652	7.19611	6.21353	6.23683	6.35955	6.16067
ASCRP3000079	0.736337	0.912219	1.02767	up	hsa_circRNA_406648		25070500	chr5	+	112870001	112874878	exonic	NM_022828	YTHDC2	AAAAGGAAAAACAGCAAGGGTTTCTCCAAAGACACTTCTGACATTTTGTACTAATGGGGT	92.5	97.0714	6.51355	6.47418	33	174	127	132	50.5	30	101	35	96	175	149	75.5	74	75	5.97724	7.07117	6.54831	6.62889	6.57347	6.03392	6.76185	6.10058	6.62576	6.41446	6.55415	6.9145	6.28845	6.42133
ASCRP3000080	0.39134	0.734565	1.09218	up	hsa_circRNA_001520	hsa_circ_0001520	circBase	chr5	+	112321531	112339774	exonic	NM_152624	DCP2	AAAAGGAAAGCCGATTTATTTTGCATATTCCCAGCGAGGAAAGAGACAATGCAATCCGAG	45.3571	54.8571	5.83341	5.7062	25	75	49	63	38	25.5	42	24	41	127	81	27	44	40	5.46205	6.15619	5.71124	5.86786	6.00272	5.80574	5.82809	5.54613	5.75354	6.11479	5.95011	5.29103	5.68218	5.60562
ASCRP3000084	0.337805	0.70041	1.11343	up	hsa_circRNA_405561		25070500	chr17	+	29183972	29192818	exonic	NM_024857	ATAD5	AAAAGTTACATAGGGTGTTGTTTGTGGCATTTGAAACCACCCTCTTGTCCTCTCTTAACT	47.3571	45.1429	6.08589	5.93088	50	51	49	54	41.5	38	48	51	52	39	43	50	42	39	6.60639	5.78944	5.62206	5.7585	6.24869	6.60372	5.97246	6.87179	5.94878	5.29419	5.49786	6.39457	5.72611	5.78287
ASCRP3000085	0.189555	0.577668	1.04426	up	hsa_circRNA_047834	hsa_circ_0047834	circBase	chr18	+	57567659	57571538	exonic	uc002lid.2	PMAIP1	AAAAGTTGATACTGTGGCAGTAAACTATTAAAAGTTTTCACTGTTCGACCGGCGGGTACG	23.2143	24.9286	5.19268	5.13019	21	24	26	26	23	19.5	23	21	24	27	27	26	25	24.5	5.24117	5.20668	5.16127	5.12447	5.28573	5.16242	5.16702	5.22773	5.15145	5.10724	5.13773	5.00567	5.04802	5.23352
ASCRP3000086	0.218782	0.608039	1.03277	up	hsa_circRNA_406838		25070500	chr6	+	125328677	125329118	intronic	ENST00000359704	RNF217	AAAAGTTGTAAAAATATGCTATAATAAAATTTATCCACTGCTCCTGGCTGACTTTGAGCA	29.2143	32	5.45022	5.40369	28.5	38	33	32	21	23	29	25	33	39	31	34	33	29	5.7136	5.46532	5.35493	5.32359	5.37571	5.48616	5.43223	5.54613	5.49695	5.32205	5.22056	5.4723	5.44222	5.32565
ASCRP3000087	0.389661	0.734565	1.08375	up	hsa_circRNA_405727		25070500	chr19	+	8539883	8540669	intronic	ENST00000325495	HNRNPM	AAAAGTTTCAGAAATCTGGCTTGGTAAAATGTTACTCAGAGCAGATTACCACCGTGCTCG	30.4286	39.9286	5.51569	5.39966	25	35	38	33	25	24	33	22	30	105	39	23	33	27.5	5.59564	5.45381	5.45287	5.36874	5.49786	5.67896	5.56195	5.22773	5.47044	5.94391	5.37967	4.97067	5.42601	5.37918
ASCRP3000090	0.0713629	0.408642	1.04	up	hsa_circRNA_403034		25242744	chr3	-	182923663	182925611	exonic	NM_015078	MCF2L2	AAAATAATATCAAAGGACGATATTGGAAAACTAGGCAAGCTGTTGCTGCACGGCCCTTTC	27.4286	29.2143	5.34558	5.289	24	28	30	35.5	23	22.5	29	22	28	30	34	25	31	34.5	5.53214	5.28969	5.27858	5.33385	5.31482	5.28731	5.38264	5.38708	5.29995	5.24008	5.30599	5.15434	5.28969	5.34584
ASCRP3000092	0.287047	0.664547	1.12535	up	hsa_circRNA_003986	hsa_circ_0003986	circBase	chr1	+	36282482	36292436	exonic	NM_017629	AGO4	AAAATACCGAGTTTGTAATGTGACTAGACGGCCAGCCAGTCATCAAACGACCTCCGGCTA	89.7143	102.714	6.51692	6.34654	34	65	215	155	51.5	46	61.5	37	52	240	190.5	31	102.5	66	5.97724	5.94711	7.10691	6.89364	6.57347	6.91382	6.20627	6.30746	5.93955	6.73874	6.7933	5.68338	6.69875	6.26461
ASCRP3000093	0.196337	0.584866	1.0924	up	hsa_circRNA_100137	hsa_circ_0011264	circBase	chr1	-	31740717	31764853	exonic	NM_004814	SNRNP40	AAAATAGCAGCTGGCTCAGCCGACAGTACTGTGGAATGTCTATGGTGACTGTGATAACTA	30.2857	31.7143	5.44422	5.31672	24	33	40	33	32	22	28	21	32	41	40	27	31	30	5.59564	5.45381	5.50403	5.32359	5.63811	5.28731	5.30703	5.30495	5.38165	5.36675	5.491	5.11202	5.163	5.39766
ASCRP3000101	0.26141	0.643741	1.1749	up	hsa_circRNA_104979	hsa_circ_0007685	circBase	chrX	+	10031484	10035530	exonic	NM_015691	WWC3	AAAATGTGTGAGGATGACAGCCGCTCGTACGCCAGCTGATAACAAAGCCATTGACCTTTG	164.857	205.643	7.39507	7.16253	73	239	251.5	298	77.5	104	111	56	119	485	411.5	57.5	163	147.5	7.19442	7.43932	7.2932	7.62178	7.15554	8.17746	6.88378	6.99403	6.83936	7.71616	7.63201	6.61724	7.21343	7.12546
ASCRP3000102	0.00432801	0.169187	2.01603	up	hsa_circRNA_006063	hsa_circ_0006063	circBase	chr10	+	26789747	26792203	exonic	NM_019043	APBB1IP	AAAATTAAGCTGGCGCTGGAAAAACTGAAGGAGGCCAAGGTTAAGAAGAGTCCTTAAATG	105.571	61.5714	6.91198	5.90046	89	142	120	163	113	42	70	30	38	170	38	42	63.5	49.5	7.49572	6.82569	6.49906	6.87553	7.58528	6.77096	6.33163	6.00963	5.60752	6.36908	5.37967	5.93619	6.04837	5.95278
ASCRP3000103	0.186444	0.574054	1.10487	up	hsa_circRNA_104496	hsa_circ_0082440	circBase	chr7	+	132990630	133002144	exonic	NM_021807	EXOC4	AAAATTCCTTGATACCTCTCACTATTCTACTGCTGGAAGCTCAAGTGGTGTCAGCAGTTG	74.5714	81	6.39675	6.25287	50	94	109	133	42	39	55	37	78	170	102	43	62	75	6.67406	6.3434	6.37891	6.64062	6.197	6.44416	6.09907	6.39949	6.39126	6.39814	6.16314	6.09468	6.02192	6.30146
ASCRP3000104	0.434182	0.760809	1.14417	up	hsa_circRNA_101080	hsa_circ_0008085	circBase	chr12	-	56742312	56743420	exonic	NM_005419	STAT2	AAAATTCTGGAGTTGGTACATGACCACCTGAAGGATCTCTGGAATGATGGACTCTGGTGG	99.3571	103.214	6.75175	6.55745	93	143	96	205	50	35.5	73	40	86	241	114.5	53	108	80	7.54959	6.84324	6.25884	7.23339	6.62198	6.38176	6.37345	6.48887	6.45843	6.74125	6.30928	6.62941	6.75928	6.51562
ASCRP3000106	0.259934	0.642185	1.97132	up	hsa_circRNA_026134	hsa_circ_0026134	circBase	chr12	+	49658864	49667113	exonic	uc001rtt.1	TUBA1C	AAAATTGAAGTTTCCATTTACTACTTCTCCCCCGGACTCCTTGGTAGTCTGTTAGTGGGA	16994	14903.6	13.7061	12.7269	8190	13946	27731	23304	11311	23171.5	11304.5	26285	15888	731	35103.5	4687.5	12661.5	8969	13.7366	13.3776	13.5509	13.2485	14.1273	14.7078	13.1939	14.7663	12.9702	8.37919	13.9682	12.9848	13.0019	13.0179
ASCRP3000107	0.989538	0.996389	1.00131	up	hsa_circRNA_404086		25242744	chr8	-	103850971	103870378	exonic	NM_015878	AZIN1	AAAATTGCACGTAATCACCCAAATGCCAAGGCGAACTTTCTGACCAAGTATACAACTACC	51.2857	64.5714	5.94269	5.9408	32	103.5	65	59.5	30	26	43	30	41	171	85	31	50	44	6.02351	6.4876	5.92741	5.85809	5.66418	5.76382	5.87419	6.03756	5.77574	6.42193	6.02065	5.75583	5.81403	5.75983
ASCRP3000108	0.102857	0.464923	1.29741	up	hsa_circRNA_104750	hsa_circ_0008678	circBase	chr9	+	20923658	20933102	exonic	NM_017794	FOCAD	AAAATTGCTGCTTTGACACTAGTCTTGAATACAAGGAGAGTCCGGTAGTGAAAGGCAATG	99.3571	96.1429	6.78298	6.40734	61	156	171	134	64.5	55	54	35	64	146	188	53	87.5	99.5	6.91211	6.93457	6.8645	6.66211	6.85051	7.17904	6.078	6.26045	6.16773	6.22927	6.76604	6.32894	6.43704	6.6619
ASCRP3000109	0.583	0.841102	1.06661	up	hsa_circRNA_102771	hsa_circ_0055377	circBase	chr2	+	80772106	80783018	exonic	NM_004389	CTNNA2	AAAATTGCTTTCTGAAACAGGTTGCCAATTTGGCCTGTTCCATCTCCAACAATGAAGAAG	77.3571	97.8571	6.62067	6.52764	80	113	78.5	103	54	52	61	67	114	210	98	45.5	81	69.5	7.30837	6.56204	6.04226	6.40545	6.62198	7.17904	6.22556	7.2354	6.78291	6.5559	6.14428	6.25383	6.39814	6.32303
ASCRP3000111	0.781429	0.928682	1.01489	up	hsa_circRNA_104082	hsa_circ_0075826	circBase	chr6	+	21979173	22020771	exonic	NR_015410	CASC15	AAACAAACAGACAGAAGAAGGAAGTGGCTAATGGTAAAATCTACTGGTGGAGTCACTCCA	27.5	28.4286	5.40894	5.38762	22	32	26	32.5	24	24	32	24	28	31	31	26	29	30	5.31534	5.45381	5.22332	5.33385	5.55342	5.5847	5.39815	5.54613	5.35241	5.30963	5.32565	5.70589	5.27592	5.19772
ASCRP3000112	0.0365764	0.331789	1.23692	up	hsa_circRNA_004561	hsa_circ_0004561	circBase	chr8	-	93929156	93941802	intronic	ENST00000517540	TRIQK	AAACAAATTGGCAGTATAAATTTAATGTGTTGTTTTCAAGTGTGTCATGTGTCCAGATGC	43.5	36.2143	5.81753	5.51079	35	51	62	44	30	25.5	57	25	28	32	62.5	29	35	42	6.02351	5.7566	5.89151	5.5088	5.72143	5.72182	6.09907	5.54613	5.35241	5.26739	5.778	5.59564	5.45596	5.57997
ASCRP3000115	0.900422	0.967565	1.00914	up	hsa_circRNA_000980	hsa_circ_0000980	circBase	chr2	+	19538077	19538212	antisense	ENST00000449124	AC092594.1	AAACAAGCATCATCCTCTTCTGAAGAAAGACAAGCATGAGGTGCTCCAACATTTTTCAGG	27.7857	31.2143	5.41925	5.40612	25.5	33	33	31	21	22	29	23	35	32	30.5	36	29.5	32.5	5.62749	5.41928	5.37571	5.3039	5.25314	5.48616	5.46904	5.22773	5.525	5.17787	5.28705	5.70589	5.39766	5.52164
ASCRP3000116	0.125304	0.499035	1.19952	up	hsa_circRNA_102798	hsa_circ_0009020	circBase	chr2	-	110321942	110323436	exonic	NM_144710	SEPT10	AAACAAGCCAGTCAGGGACAGTTGCCGTTTGCTGTTGTGGGAAGTATGGATGAGGTAAAA	91.5714	85.4286	6.66631	6.40386	51	177	115	68.5	69	35	125.5	37.5	75	127	135	58.5	77	88	6.60639	7.10923	6.43823	6.00095	7.01599	6.44416	7.04927	6.28475	6.3046	6.10042	6.46861	6.70252	6.37271	6.59339
ASCRP3000117	0.48879	0.7932	1.58578	up	hsa_circRNA_407330		25070500	chrX	-	129799616	129813722	exonic	NM_006375	ENOX2	AAACAAGCTGAGATCTCCCACCTCCTGCAACCCGAGAAAGACCACCAGGATGCAAAACAG	9855.79	9216.71	12.5011	11.8359	2102.5	8738.5	23166	25092	2094.5	2027	5770	3350	17655.5	374	22755	1808	14450	4124.5	11.9885	12.7842	13.2162	13.3776	11.9571	11.7534	12.4303	12.1152	13.2956	7.32473	13.2678	11.7303	13.1697	11.9478
ASCRP3000119	0.896747	0.96692	1.01044	up	hsa_circRNA_091669	hsa_circ_0091669	circBase	chrX	+	147733519	147744289	exonic	NM_002025	AFF2	AAACAAGTGAATCACTATGAACAAGACCGTAGTGCACTTAAAAAAAGGGAATGGGAGCGG	29.5714	36.4286	5.48989	5.4749	24	33	28	41	25	26	30	23	24	76.5	36.5	25	34	36	5.31534	5.46532	5.35493	5.58771	5.49786	5.84181	5.36625	5.16242	5.13128	5.70708	5.45689	5.59564	5.53516	5.73584
ASCRP3000121	0.895717	0.966558	1.03166	up	hsa_circRNA_104385	hsa_circ_0006365	circBase	chr7	+	65751497	65751696	exonic	NM_003596	TPST1	AAACACTCGAAGGAGTGGAGAGATCTACAGACCAAGTAATCAAGCCAGTCAATGTAGGAG	307.643	300.357	7.65779	7.61281	60	865	682	280.5	84.5	54.5	127	56	149	785	618.5	108	198.5	187.5	6.88824	9.13031	8.48012	7.57717	7.29698	7.19646	7.03524	6.98312	7.15431	8.53049	8.13729	7.51041	7.50781	7.46626
ASCRP3000122	0.458125	0.776044	1.34616	up	hsa_circRNA_404317		25242744	chrX	-	8553307	8565297	exonic	NM_000216	KAL1	AAACACTTCCGTTCTTCCAAAGCCTCTCTTCCCCAAGAAGAGCTACGAATGCTTGACCAG	1403.21	1220.79	9.99789	9.56904	385.5	1235.5	2690.5	3690.5	399	520.5	901	505	2116	222	2822	616.5	1350	914	9.69191	9.71036	10.2073	10.6364	9.72434	10.2669	9.7481	10.0698	10.3239	6.65893	10.0748	10.0648	10.0748	9.71618
ASCRP3000124	0.719483	0.904863	1.03451	up	hsa_circRNA_007074	hsa_circ_0007074	circBase	chr1	-	54348615	54348949	exonic	ENST00000465897	YIPF1	AAACAGACCATTACTTTCCAATTTGGCAATGCAGCCACTTCTCTGACAGCAAACCCAGAT	43.7143	43.5	5.79887	5.74992	33	63	59	57	28	32	34	29	43.5	49	39	44	51	49	5.92538	5.94711	5.81732	5.77537	5.49786	6.06711	5.56195	5.97724	5.74182	5.45334	5.41349	6.05551	5.82518	5.78287
ASCRP3000125	0.0237645	0.290717	1.79216	up	hsa_circRNA_066869	hsa_circ_0066869	circBase	chr3	-	119176864	119182471	sense overlapping	NM_018266	TMEM39A	AAACAGTGTGGTGGTATCCTTACAATCATCCTGCTTCTTGTACATCACTGACGTCTGCTC	139.071	95.2857	7.24947	6.40777	54	66	244	133.5	154	82	240	40	58	232	123	47	99	68	6.731	6.04883	7.28012	6.68616	8.26905	7.86943	7.86169	6.44794	6.0617	6.69036	6.36608	6.27052	6.65811	6.35968
ASCRP3000126	0.758742	0.92105	1.0478	up	hsa_circRNA_101140	hsa_circ_0002628	circBase	chr12	+	110778463	110780253	exonic	NM_001681	ATP2A2	AAACAGTTCATCCGCTACCTCATCTCGTCCAACGTCGGGGAAGTTGTCTGACCAATCTGA	152.071	209.929	7.40212	7.33476	125.5	162.5	224	267	70	78	137.5	74	170.5	617	221.5	89	179.5	118	8.02102	7.01391	7.16932	7.53524	7.06417	7.81598	7.1952	7.42433	7.31263	8.05342	6.95728	7.28285	7.36013	6.95269
ASCRP3000127	0.372351	0.725021	1.07938	up	hsa_circRNA_050999	hsa_circ_0050999	circBase	chr19	-	39923846	39924401	exonic	NM_001020	RPS16	AAACAGTTTTTGAGGGATTTTAAAGTTTCAAGAACTGCTGGAGCCAGTTCTGCTTCTCGG	30.9286	34.0714	5.4701	5.3599	20	31.5	51	34	33	23	24	21	28	76	31.5	26	33	23	4.98632	5.34099	5.63249	5.34837	5.89448	5.72182	5.36625	5.30495	5.35241	5.69337	5.25584	5.24117	5.45596	5.21558
ASCRP3000131	0.762018	0.921397	1.01327	up	hsa_circRNA_100555	hsa_circ_0017803	circBase	chr10	-	13364834	13387028	exonic	NM_012247	SEPHS1	AAACATGTTCGGCCTCATGCACGGGACCTGCCCGGAGACTTCAGGTGGATCCATAAAGAA	30.9286	36.5	5.50858	5.48956	27.5	33	36	37	25	25	33	28	36	50	40	33	33	35.5	5.74182	5.34099	5.50403	5.40913	5.43794	5.53303	5.59308	5.70352	5.58427	5.43771	5.41349	5.53415	5.27592	5.47786
ASCRP3000132	0.374555	0.72739	1.06347	up	hsa_circRNA_062996	hsa_circ_0062996	circBase	chr22	-	33260901	33265112	exonic	NM_003490	SYN3	AAACATTTTTCCCCAACCATAAGCCAATGCAGATCCTTCAAGCCAGACTTCATCCTGGTC	28.2857	30.4286	5.45148	5.3627	28	32	28	36	22	21	31	25	32	31.5	38	28.5	31	27	5.6558	5.38856	5.35493	5.39249	5.31482	5.5847	5.46904	5.30495	5.44103	5.26042	5.43032	5.62206	5.39766	5.08246
ASCRP3000133	0.432728	0.76001	1.18877	up	hsa_circRNA_003063	hsa_circ_0003063	circBase	chr18	+	8076452	8114825	exonic	NM_002845	PTPRM	AAACCAAAATAGACTGTGTCCAAGTGGCCACAAAAGTCCCAGGTGCTGTTCCCACTGAAT	146.286	162.357	7.25055	7.00108	108	335	79	162	76	63	201	60	171	425.5	189	68	98	125	7.77187	7.85307	6.04226	6.91441	7.13188	7.36979	7.67058	7.0923	7.28623	7.49755	6.76888	6.80764	6.58665	6.96835
ASCRP3000139	0.27606	0.655666	1.28401	up	hsa_circRNA_000968	hsa_circ_0000968	circBase	chr19	+	58774155	58774397	intronic	ENST00000595981	ZNF544	AAACCCTATGAATGTGACCATTGCGAGAAAGCCTTTAGCCAACGGTCTCCCCTCATCATG	399.786	393.571	8.7849	8.42424	426	432	639	411	296	280	314.5	399	649	279	443	227	383	375	9.85431	8.18383	8.40142	8.10297	9.25018	9.5489	8.15269	9.83242	8.96992	6.93221	7.7363	8.58799	8.42758	8.48326
ASCRP3000141	0.0435475	0.350467	1.22432	up	hsa_circRNA_005287	hsa_circ_0005287	circBase	chr16	+	21326631	21328447	sense overlapping	NR_026675	CRYM-AS1	AAACCCTCAAATGAAAGTATTTCCATGGGGATTGGGAAAGCTACTGGCAAGATTTACCTG	35	26.8571	5.59999	5.30801	27	66	48.5	29	21.5	24	29	21	23	40	27.5	27	25	24.5	5.6558	5.9911	5.65702	5.34837	5.31482	5.76382	5.46904	5.38708	5.16702	5.30963	5.29629	5.41156	5.27592	5.30859
ASCRP3000143	0.31652	0.688961	1.05535	up	hsa_circRNA_103167	hsa_circ_0008252	circBase	chr22	+	21965145	21965332	exonic	NM_003347	UBE2L3	AAACCGACCAAGGACAACCCTCCATATGATAAGGGAGCCTTCAGAATCGAAATCAACTTT	40.7857	46.2857	5.81583	5.7381	32	53	51.5	52	37	26	34	30	42	82	51	33	46	40	5.82191	5.78944	5.68899	5.74008	6.15749	5.84181	5.67107	5.9117	5.65743	5.71281	5.61553	5.70589	5.80353	5.75983
ASCRP3000144	0.322143	0.691529	1.05387	up	hsa_circRNA_400993		25242744	chr12	-	72013094	72014095	exonic	NM_144982	ZFC3H1	AAACCGGGGTTTGAGAAGTATAATAACTTGGATCTGTTTCGATGCAGTGAAAGCTTGCAC	29.7143	34.4286	5.42701	5.35131	22	34	42	37	23	21	29	21	31	56	45	21	34	33	5.53214	5.45381	5.54238	5.39249	5.34685	5.20333	5.51804	5.22773	5.40962	5.5532	5.47786	5.02539	5.36774	5.39766
ASCRP3000145	0.378473	0.730081	1.09689	up	hsa_circRNA_104659	hsa_circ_0085045	circBase	chr8	-	99718694	99761618	exonic	NM_006281	STK3	AAACCTCCTTATGCTGATATACATCCAATGAGGCCCATATGTTGTAAAGTACTATGGCAG	121.286	141	6.96948	6.83607	62	202	193	144	80	35	133	42	109	280.5	250	87	118.5	100	6.93609	7.24801	6.98883	6.76623	7.22383	6.44416	7.17925	6.46896	6.73139	6.91441	7.05728	7.13696	6.83178	6.71171
ASCRP3000146	0.0568114	0.381292	1.07456	up	hsa_circRNA_406619		25070500	chr5	+	68487621	68492936	exonic	NM_022909	CENPH	AAACCTGGAGAAAATTAGCAGACAGTCTAGGCTGAGAGCACAGACAAAACAACAACTCTT	26.1429	26.3571	5.28484	5.18108	21.5	28	31	32	23.5	23	24	23.5	24	33	28	23	28	25	5.39052	5.23516	5.30309	5.22993	5.28573	5.38239	5.16702	5.42793	5.09008	5.28123	5.15376	5.08003	5.09008	5.14448
ASCRP3000148	0.057913	0.381984	1.34048	up	hsa_circRNA_104348	hsa_circ_0079891	circBase	chr7	-	37250990	37382367	exonic	NM_014800	ELMO1	AAACGCAAGTCCATGTACACGCGAGATTATAAGAAGCTTGGGTTCATTGTATAGACACGT	52.7143	47.2857	6.01281	5.59006	31	78	53	90	31	29	57	23	29	135	43	35	42	24	5.87402	6.21505	5.7585	6.2491	5.82446	5.99708	6.17145	5.38708	5.28229	6.14282	5.5054	5.805	5.68218	5.32565
ASCRP3000150	0.110787	0.47874	1.418	up	hsa_circRNA_102473	hsa_circ_0003215	circBase	chr19	+	17267718	17270294	exonic	NM_004145	MYO9B	AAACGGTGACCGTCAACGACAAGCTTATCCTTCCCTACAGCCTCAGCGAGGATTTTTGCC	144.714	136.643	7.23464	6.73078	102	187	195.5	300.5	63	70	95	42	76	442	119.5	79	124	74	7.71281	7.18161	7.01775	7.63504	6.8129	7.589	6.69337	6.56903	6.36108	7.58101	6.30928	7.11886	6.85319	6.32303
ASCRP3000152	0.0204475	0.277147	1.24991	up	hsa_circRNA_011153	hsa_circ_0011153	circBase	chr1	+	28887144	28887910	exonic	NM_017846	TRNAU1AP	AAACGTTTTAAACTGAACTATGCCACTTACGGGAAACAACCAGATAACAGGATCCCAGCT	109.071	113.429	6.79941	6.47758	50.5	190	177	152.5	49	55.5	89	33	85	212.5	204.5	44.5	132.5	82	6.59061	7.15869	6.90739	6.82943	6.435	7.11886	6.5559	5.9117	6.45383	6.61304	6.84497	6.16859	6.99128	6.35968
ASCRP3000159	0.0109165	0.229399	1.12226	up	hsa_circRNA_088498	hsa_circ_0088498	circBase	chr9	-	127115743	127174771	exonic	NM_002799	PSMB7	AAACTCAACTCAATAAAAAACAAAAACCAAATTGGGCAGCTGATTGTTGTGGTGCTGGGA	37.3571	34.5714	5.63567	5.46926	31	52	43	45	27	24	39.5	26.5	36	52	33	25	37.5	32	5.92538	5.7055	5.61301	5.5088	5.55342	5.48616	5.65743	5.73951	5.56718	5.491	5.36274	5.29103	5.52478	5.30859
ASCRP3000160	0.604586	0.850642	1.02324	up	hsa_circRNA_404608		25070500	chr1	+	171956795	171958288	exonic	NM_015569	DNM3	AAACTCAGATGCGCTGAAGCTAGCTAAAGAAGTTGATCCTCAAGAATATGCCGAGTTTCT	23.7143	25	5.20625	5.17312	20	32	29.5	23	18.5	19	24	19	24	32	32	24	24	20	5.17303	5.38856	5.39766	5.15897	5.1424	5.0931	5.09008	4.9967	5.13128	5.28811	5.32565	5.29103	5.1304	5.04864
ASCRP3000164	0.852258	0.951561	1.01047	up	hsa_circRNA_403821		25242744	chr7	+	65220766	65221561	exonic	NR_003110	CCT6P1	AAACTGATACAAGGGCCTTCATCCCAGAATAATCACTGAAGGATTTGAAGCTGTGAAGGA	45	47.4286	5.88554	5.87052	36.5	56	66	56	29.5	28	43	31	61	62	49	38	49	42	6.09468	5.88015	5.92741	5.77537	5.79576	5.92043	5.805	6.0691	6.08227	5.55802	5.62332	5.97345	5.85738	5.93012
ASCRP3000165	0.271294	0.652183	1.07385	up	hsa_circRNA_401846		25242744	chr17	-	58257905	58263012	exonic	NM_032582	USP32	AAACTGCAAGTGGTACTGTTACAATGACAGCAGCTGTAAGGTTGTAGATGAGCATGAGAG	37.5	38.5714	5.58803	5.48524	22	34	48	70	24	24	40.5	22	31.5	59	51	27.5	44.5	34.5	5.31534	5.45381	5.63249	5.9885	5.43794	5.53303	5.75507	5.46718	5.50993	5.54238	5.59564	5.13422	5.66945	5.47786
ASCRP3000166	0.848007	0.949948	1.01309	up	hsa_circRNA_102078	hsa_circ_0043893	circBase	chr17	-	40858024	40860101	exonic	NM_001991	EZH1	AAACTGCAGCATCCAGCGTGGACTTAAGAAGATAACTCTTCCACACAAGTGTACAACTAC	41.3571	54.5714	5.72079	5.70202	27	61.5	56.5	52	28	24	40.5	27	41.5	130	72.5	29	41	41	5.74182	5.88873	5.76515	5.70668	5.55342	5.5847	5.805	5.66783	5.65743	6.11479	5.86786	5.15434	5.6558	5.79613
ASCRP3000167	0.409113	0.74518	1.07278	up	hsa_circRNA_103556	hsa_circ_0068629	circBase	chr3	-	195800800	195802231	exonic	NM_003234	TFRC	AAACTGGACAGCACAGACTTCACCGGCACCATCAATTTGGTGGAGAACCATTGTCATATA	61.8571	75.1429	6.20506	6.10371	35	88	103.5	80	36	40.5	50	33	55	148	136	40	58	56	6.20501	6.25614	6.31619	6.10118	5.98116	6.62711	5.94861	6.03756	6.00771	6.26932	6.45761	6.05551	6.0003	5.89794
ASCRP3000168	0.0750878	0.413336	1.12276	up	hsa_circRNA_102324	hsa_circ_0047151	circBase	chr18	-	21001330	21010641	exonic	NM_032933	TMEM241	AAACTGGGCTGGGTAGAGATCAACAGCAGTTCAAGTATGTGCTGTCTGTCTTGAAATTTA	42.2143	43.5	5.78202	5.61497	30	42.5	58.5	62	32	24.5	46	26	35	88	52	25	45.5	33	5.7136	5.62791	5.82482	5.90484	5.76874	5.72182	5.91238	5.62874	5.50993	5.77875	5.64842	5.24117	5.84361	5.65416
ASCRP3000169	0.833189	0.945641	1.01408	up	hsa_circRNA_001196	hsa_circ_0001780	circBase	chr8	+	17796781	17799020	intronic	ENST00000518930	PCM1	AAACTTAAAAGACTAAATATACTGCTGCTTGGAGGGGGATGGGGATTGGAAGGAAAGTGA	31.2143	33.7143	5.52474	5.50457	28.5	35	35	33	27	29	31	28	36	39	35	32	34	32	5.79613	5.38856	5.40792	5.26846	5.43794	5.84181	5.53237	5.84414	5.63373	5.36675	5.30599	5.65191	5.38363	5.34584
ASCRP3000170	0.734289	0.91081	1.01116	up	hsa_circRNA_021003	hsa_circ_0021003	circBase	chr11	+	6502986	6505911	exonic	NM_012192	TIMM10B	AAACTTCCATTGTGAATTACTGCGTGACTTCCTGTTGGTCTACAATCGGATGACAGAACT	24	26.7857	5.30445	5.28843	21	24.5	27	26	23	21	25.5	21	30	32	26.5	27	27	24	5.17303	5.30152	5.12952	5.22993	5.49786	5.38239	5.41687	5.30495	5.35241	5.20528	5.27858	5.35241	5.23571	5.28969
ASCRP3000171	0.889973	0.964157	1.0136	up	hsa_circRNA_001747	hsa_circ_0000246	circBase	chr10	+	74468040	74475660	exonic	uc009xqp.1	MCU	AAACTTGAACATTCGCAGGGAGTGGAGGAAGAGGTGAAGATGTGGAAAGCCCAGAGAGTT	38.7857	44.0714	5.72372	5.70423	28	41	39	46	33	26.5	58	23	41	45	41	56.5	50	52	5.82191	5.49949	5.48616	5.57911	5.87419	5.63373	6.17145	5.26739	5.68458	5.40816	5.41349	6.46861	5.70392	5.98344
ASCRP3000173	0.354576	0.711538	1.04104	up	hsa_circRNA_046753	hsa_circ_0046753	circBase	chr18	+	3252272	3256234	exonic	uc002kls.3	MYL12A	AAACTTTATGATAAAATAGCTGCTGAGCGGTTTTGCAGACTACCATCTTCCCTGCAACTC	34.2857	36	5.6471	5.58907	36	44	35	40.5	29.5	25.5	29.5	30.5	50	37	38	30	34	32.5	6.18499	5.6558	5.43032	5.47786	5.79576	5.53303	5.45193	6.03756	5.9291	5.34685	5.39717	5.59564	5.45596	5.36124
ASCRP3000175	0.34352	0.704638	1.10122	up	hsa_circRNA_045801	hsa_circ_0045801	circBase	chr17	-	74385612	74397235	exonic	NM_022066	UBE2O	AAACTTTTTTTTACTTGCAGGTCTCTTCTTCGATGATTCCTATGGCTTCTACCCAGGCCA	33.1429	32.7143	5.63599	5.49688	30	41	34	34	31	27	35	32	43	27	33	33	31	30	5.7136	5.57065	5.36675	5.33385	5.82446	5.99708	5.64554	6.13035	5.72182	5.17787	5.26846	5.29103	5.39766	5.491
ASCRP3000184	0.821162	0.941087	1.00806	up	hsa_circRNA_401083		25242744	chr12	-	121932381	122016851	exonic	NM_032590	KDM2B	AAAGAAGACTCCAAAGCGCCCGATTGACCGCCAGCGATACGACGAGAACGAGGACTTGTC	31	31.2143	5.4659	5.45432	28	36	35	34	27	23	34	27	29	36	36	30	28	32.5	5.46205	5.48963	5.40792	5.39249	5.60879	5.38239	5.51804	5.54613	5.28229	5.26739	5.43032	5.70589	5.30599	5.64224
ASCRP3000185	0.212927	0.602225	1.10472	up	hsa_circRNA_067524	hsa_circ_0067524	circBase	chr3	-	138400808	138407816	exonic	NM_006219	PIK3CB	AAAGAAGCTGGTTTGGATCTTCGGTCAGAAGTGCACATTCCTGCTGTCTCAGTACAATTT	49.3571	49.5714	5.92378	5.78011	34	97	56.5	55	34	25	44	34	47	81	63	35	45	42	5.97724	6.3737	5.76515	5.77537	5.9606	5.76382	5.85061	6.18074	5.82373	5.71752	5.73504	5.4723	5.74857	5.78287
ASCRP3000191	0.861721	0.955132	1.02194	up	hsa_circRNA_104090	hsa_circ_0006109	circBase	chr6	+	30618770	30619243	exonic	NM_145029	C6orf136	AAAGACGAGCATTACCGCTTCCCAAGCTCTTCCTTCAGTCCCACGACTACAGTCTGTATT	220.429	250.857	7.85717	7.82586	149	285	351	326.5	112.5	98	221	132.5	276	298	376	201.5	246	226	8.27996	7.63393	7.70726	7.75644	7.70632	8.15421	7.7621	8.40142	7.92539	6.99952	7.52019	8.38608	7.78797	7.76048
ASCRP3000192	0.00844683	0.208219	1.45124	up	hsa_circRNA_039783	hsa_circ_0039783	circBase	chr16	+	67070541	67100701	exonic	NM_001755	CBFB	AAAGACTGGATGGTATGGGCTGTCTGGAGTTTGATGAGGAGCGAGCCCAGGCTTTTGTGG	92.5714	65.4286	6.60029	6.06301	38.5	172	173.5	89	48.5	37.5	89	31	51	111	98	45	70	52	6.14136	7.06872	6.87562	6.27052	6.50907	6.6766	6.66015	5.84414	5.94878	5.95461	6.16314	6.20485	6.29728	6.02825
ASCRP3000193	0.102363	0.464412	1.18271	up	hsa_circRNA_002961	hsa_circ_0002961	circBase	chr8	+	98698895	98703416	exonic	NM_178812	MTDH	AAAGACTGGGGAAGGAGTTGGAGTGACCGTTCAATATTTTCTGGCATTGTCAAAGAAAAA	148.143	163.071	7.27946	7.03736	84	223	212.5	200	93	45	179.5	63	119.5	354	280	71	136	118	7.40765	7.36138	7.0776	7.18232	7.43776	6.95144	7.53807	7.21043	6.87147	7.22493	7.17139	6.80764	7.04372	6.93196
ASCRP3000194	0.00236069	0.158779	1.14113	up	hsa_circRNA_103943	hsa_circ_0004345	circBase	chr5	+	134010304	134011815	exonic	NM_021982	SEC24A	AAAGACTTAGTGCAACACCACAGCTTACTAACAAGAATCCCAAAATGAGCCGAAGTGTTG	52.7857	55.3571	5.99484	5.80438	33	71	90.5	71	32	28	44	25.5	47	115	74	37	45	44	5.92538	6.03725	6.197	6.00867	5.87419	5.99708	5.92433	5.54613	5.8002	6.02604	5.89759	5.77762	5.77403	5.80905
ASCRP3000199	0.263552	0.644298	1.3384	up	hsa_circRNA_102890	hsa_circ_0002867	circBase	chr2	-	200245086	200298237	exonic	NM_015265	SATB2	AAAGAGATGAACCAGAGCACATTAGCCAAAGAATGCCCTCTCTCCCAGGTTTGATGATTC	24837.9	18740.5	14.2702	13.8497	27721	17155	22952.5	27635	26441	36393	15567.5	36792	20042.5	5315	28042	9609	17502	13881	15.1897	13.822	13.1939	13.5297	15.1897	15.3074	13.6587	15.1744	13.4457	13.9389	13.6	13.8515	13.4073	13.5297
ASCRP3000202	0.714245	0.901868	1.05739	up	hsa_circRNA_102469	hsa_circ_0008432	circBase	chr19	+	16192722	16197350	exonic	NM_003290	TPM4	AAAGAGGCCAAGCACATTGCGGAAGAGGCTGACCGCAAATACGAGGAGGCTGAAGGTGAT	145.857	218.5	7.30217	7.22167	97	141	248	241	98	63	133	44	82.5	616	322	106	240	119	7.62603	6.81574	7.28623	7.39961	7.46626	7.36979	7.15156	6.64611	6.44794	8.06504	7.32706	7.46516	7.7104	6.88998
ASCRP3000203	0.01323	0.239097	1.44096	up	hsa_circRNA_103795	hsa_circ_0007638	circBase	chr5	+	14293120	14336836	exonic	NM_007118	TRIO	AAAGATCCTACTGGACATGTCAGTGTCCTTTCACACCCATGTGAAAGAGATGTTTGACTG	222.786	222.786	7.76466	7.23763	117	226	502	331	76.5	127	180	45	129.5	664	261	61	251	148	7.87438	7.37323	8.13014	7.7798	7.13188	8.56191	7.50128	6.68165	6.96324	8.21858	7.1042	6.73913	7.79742	7.15917
ASCRP3000204	0.348977	0.708666	1.23141	up	hsa_circRNA_102891	hsa_circ_0003071	circBase	chr2	+	201283972	201284219	exonic	NM_015535	SPATS2L	AAAGATCTCGATACTTGAGGAACCTTCAAAGGCACTTCGTGGGGTCACAGAACAATAAAA	100.143	114.857	6.80281	6.5025	115.5	191.5	88	92	66	37	111	41	76	349	102	49	91	96	7.84041	7.15316	6.12666	6.2491	6.88622	6.44416	6.91997	6.52911	6.3211	7.21105	6.17202	6.07599	6.50907	6.69915
ASCRP3000205	0.217101	0.607219	1.15304	up	hsa_circRNA_002876	hsa_circ_0002876	circBase	chr17	+	19213197	19232960	exonic	NM_014964	EPN2	AAAGATGACTTTTCTGAATTTGACAACCTTCGGACTTCAAAAAAAACAGCCACCTCCCCG	298.929	359.429	8.16869	7.96324	95	401.5	619	377	156	173	271	79	207.5	647	859	128	373.5	222	7.61846	8.07308	8.35721	7.96688	8.24316	8.93173	7.99031	7.59851	7.52838	8.1485	8.54288	7.801	8.38947	7.73396
ASCRP3000207	0.543252	0.821694	1.15099	up	hsa_circRNA_100794	hsa_circ_0003768	circBase	chr11	+	34978930	35006275	exonic	NM_003477	PDHX	AAAGATGCTGCTGCTAAAGGTATCCAGGAAATTGCTGACTCTGTAAAGGTTGAAGAAGGA	225.5	262.071	7.91007	7.7072	85.5	210	278	221.5	367	104	312.5	101.5	165.5	465.5	495	128	236.5	242.5	7.41824	7.27499	7.42611	7.30025	9.5489	8.23971	8.16232	7.94722	7.24385	7.63092	7.87609	7.7018	7.70326	7.84726
ASCRP3000208	0.555956	0.828995	1.04486	up	hsa_circRNA_104770	hsa_circ_0086748	circBase	chr9	-	34269254	34271928	exonic	NM_194313	KIF24	AAAGATGGAAGGTGCAGAAATAAATCAGAGTCTACTGGCTGTGATCTTAAAGGGCAGCAA	39	47.4286	5.64603	5.58272	25	39	50	63	27	23	46	23	39	101	58	26.5	46.5	38	5.6558	5.45381	5.65702	5.84181	5.55342	5.48616	5.87419	5.42793	5.60752	5.8812	5.68539	5.13422	5.73719	5.60562
ASCRP3000209	0.164031	0.549062	1.19583	up	hsa_circRNA_021832	hsa_circ_0021832	circBase	chr11	+	46342260	46342972	exonic	uc001ncg.3	CREB3L1	AAAGCAAAACCAAAAAAAAAAAAAAAAAGATGCAGCATCAAGATCTGGGCCCCAACACCA	39.2143	35.3571	5.75789	5.49989	35	33.5	45	48.5	39	36.5	37	29	36	29	42.5	34	35	42	5.92538	5.32616	5.54238	5.58771	6.03787	6.3238	5.56195	5.77499	5.55408	5.22773	5.45689	5.59564	5.23571	5.65416
ASCRP3000210	0.478992	0.788472	1.11755	up	hsa_circRNA_079201	hsa_circ_0079201	circBase	chr7	+	2638098	2644625	exonic	NM_152558	IQCE	AAAGCACATGGCTCAGAGCCACCCAGCGTGCCAGGCCTCCCAGACCAGGCCCAAGAGCTC	162.429	178.214	7.58552	7.42518	225	186	186	186	93	103.5	157.5	116	255	195	180	149	198	154.5	8.8962	7.14953	6.96522	7.05005	7.43776	8.22627	7.3736	8.19093	7.81199	6.51985	6.72162	7.97389	7.49606	7.26194
ASCRP3000212	0.738337	0.912992	1.02326	up	hsa_circRNA_000506	hsa_circ_0000506	circBase	chr13	-	113845185	113854830	exonic	NM_018386	PCID2	AAAGCAGCAGAGTTACTGATGAGCTGTTTCCGGGTCTGTGCCAGCGACACGTGTACGAAG	67.2857	78.4286	6.06954	6.03636	28	72	165	96	34	28	48	30	54	203.5	118.5	35.5	61	46.5	5.53214	6.04883	6.80276	6.30447	5.98116	5.8812	5.93619	5.87875	5.96885	6.54588	6.27025	5.59564	6.08622	5.90896
ASCRP3000213	0.0383212	0.336326	1.28872	up	hsa_circRNA_102781	hsa_circ_0055605	circBase	chr2	-	96601201	96610922	exonic	uc010yug.1	DKFZp667P0924	AAAGCAGCCATGAGAAGGAAGGATTCACCACCTCCAGGAAAAGAATATTTCAGAACCATA	82.6429	77.2143	6.5578	6.19187	53	140.5	112	122.5	43	42.5	65	38	47	172.5	113	53	64	53	6.70083	6.82569	6.37495	6.54279	6.34213	6.79441	6.3238	6.39949	5.81128	6.38917	6.2626	6.34441	6.12887	6.00723
ASCRP3000215	0.386141	0.733259	1.18815	up	hsa_circRNA_103868	hsa_circ_0072797	circBase	chr5	+	68915840	68916286	exonic	uc010ixi.1	SMA	AAAGCAGGTCTTTTCTACACAGGGAGAACATTTTGTGAATTCCTGGGTCCAGAGAGAATT	192.429	177.857	7.47044	7.22171	78	204	344	403	73	61	184	49	137	254	304	177	204	120	7.26993	7.27099	7.68218	8.06938	7.06417	7.36979	7.56663	6.75452	6.99014	6.80169	7.27286	8.19093	7.56429	6.97757
ASCRP3000216	0.928589	0.976446	1.00476	up	hsa_circRNA_024067	hsa_circ_0024067	circBase	chr11	+	95546095	95546753	exonic	NM_014679	CEP57	AAAGCATGCCGAAATGGAGAGGACATCTGTCTTAGAGAAACAACCATATTTTCTGCTCTT	28.8571	33.2143	5.41662	5.40976	22	30	30.5	41.5	24	25	29	24	27	45	43	29	34	30.5	5.46205	5.28969	5.29103	5.49786	5.37571	5.63373	5.36625	5.70352	5.40962	5.42121	5.47786	5.35241	5.30599	5.19772
ASCRP3000226	0.00111954	0.144546	1.30698	up	hsa_circRNA_105043	hsa_circ_0007100	circBase	chrX	+	153996576	153997585	exonic	NM_001363	DKC1	AAAGCTGTTGACATCTCATAAACGGCTGGTTATGAAAGACAGTGCAGAATCTTTTGGGTG	48.5714	39.1429	5.96985	5.58361	35.5	58	70	80	28	29.5	39	24	34	62	53	25.5	42.5	33	6.14136	5.93315	5.99821	6.13829	5.82446	6.06711	5.68639	5.54613	5.525	5.54238	5.65825	5.4458	5.7136	5.65416
ASCRP3000230	0.0638764	0.392254	1.38479	up	hsa_circRNA_406107		25070500	chr20	-	35693826	35696589	exonic	NM_002895	RBL1	AAAGGAGAATGCCTCCTGGACCTTTCAAGTTTTACTGATAATAGTTTAATACAATTTTTT	122.5	102.786	6.7945	6.32483	35.5	219	265	161	48	38	91	36	48	234.5	226	51	73	51	6.00079	7.3642	7.35377	6.92014	6.49436	6.74579	6.68245	6.10058	5.88873	6.70647	6.95186	6.37842	6.27532	5.97246
ASCRP3000233	0.481009	0.789921	1.07235	up	hsa_circRNA_405573		25070500	chr17	+	37700501	37723145	sense overlapping	ENST00000558240	CDK12	AAAGGAGGAAGTAGGTTAGGGAATGGTAGGAGCAACGGTGGGAATGCCCTCTGAGGAATG	29.1429	30	5.46746	5.36668	28	33	30	31	24	29	29	28	27	36	31	26	28	34	5.7136	5.38856	5.22332	5.27964	5.25314	5.99708	5.41687	5.9117	5.31534	5.34685	5.19716	5.31947	5.1304	5.34584
ASCRP3000234	0.780191	0.928158	1.05916	up	hsa_circRNA_001635	hsa_circ_0001635	circBase	chr6	-	108243000	108250718	exonic	NM_007214	SEC63	AAAGGAGGTGATGAGGTTATGTTCATGAGGATAGCAAAAGCTTATGCTGCAGCAAATTCG	348.5	405.429	8.17214	8.08921	68.5	638	521	508	194	65	445	98	272	704	1060	110	295	299	7.11661	8.72518	8.15965	8.36437	8.60497	7.51041	8.72378	7.93987	7.88962	8.30881	8.79922	7.48889	8.04198	8.1561
ASCRP3000235	0.720694	0.905356	1.02159	up	hsa_circRNA_405908		25070500	chr2	+	70092031	70098964	exonic	NM_178439	GMCL1	AAAGGATCAGGCCTCAAGAAATCAATAAAGAAGAACTAGAGGGAAACAGCATGAGGTGTG	30.1429	30.8571	5.48062	5.44981	27	49.5	32	29	22	21.5	30	25	33	38	36	27	31	26	5.6558	5.7623	5.39766	5.29366	5.55342	5.43199	5.26953	5.22773	5.55408	5.34685	5.43032	5.70589	5.48616	5.39766
ASCRP3000236	0.583546	0.841102	1.02696	up	hsa_circRNA_102766	hsa_circ_0055251	circBase	chr2	+	74056531	74087278	exonic	NM_006463	STAMBP	AAAGGATTTCATCCACACAGCAAGGATCCACCTCTGTTCTGTATGCTGCATCCCCTTTTT	29.0714	30.8571	5.50202	5.46364	30	33	35	30.5	26	23	26	24	32.5	46	31	27	29.5	26	5.74182	5.56064	5.49192	5.35923	5.60879	5.5847	5.16702	5.46718	5.48616	5.39815	5.36874	5.68338	5.41156	5.43032
ASCRP3000237	0.336648	0.70009	1.04795	up	hsa_circRNA_002102	hsa_circ_0002102	circBase	chr3	+	40502897	40503739	sense overlapping	NM_003973	RPL14	AAAGGCATCTGGCAAGAAAGCATAAGTGGCAATCATAAAAATGCCCACCAGAAGTATGTC	66.2143	85.1429	6.21786	6.15029	34	59.5	129	117	35	33	56	28	51	218	118.5	39	83	58.5	6.07202	5.92741	6.57185	6.52844	6.02351	6.3238	6.078	5.70352	5.9093	6.61672	6.31307	5.93619	6.4319	6.14136
ASCRP3000239	0.347011	0.706884	1.08311	up	hsa_circRNA_101527	hsa_circ_0006380	circBase	chr15	+	57523349	57526305	exonic	NM_003205	TCF12	AAAGGCTTTGGCATCTGTATATGCACCATCCCCAAATTCAGATGATTTCAACCGTGAATC	99	116.429	6.7075	6.59232	61	148	151	134	50	31	118	39	95	295.5	156	53	90	86.5	6.96076	6.87299	6.727	6.6686	6.48109	6.26528	6.97675	6.48887	6.57315	6.98998	6.5874	6.46861	6.49425	6.54401
ASCRP3000241	0.682336	0.887433	1.03675	up	hsa_circRNA_030448	hsa_circ_0030448	circBase	chr13	+	76301164	76415337	exonic	NM_005358	LMO7	AAAGGGCCAAACAGGAGGCAGAGAGAGAGAATTCCAAGTACTTGGATGAGTTTGATTAAT	30.0714	38.3571	5.57195	5.51987	31	26	35	32	28.5	28	30	26	33	76	40	24	37	32.5	5.76874	5.24962	5.42169	5.34837	5.69616	6.06711	5.45193	5.46718	5.47044	5.70352	5.491	5.35241	5.55977	5.59479
ASCRP3000242	0.600217	0.850302	1.10012	up	hsa_circRNA_017037	hsa_circ_0017037	circBase	chr1	-	235272657	235283214	exonic	NM_014765	TOMM20	AAAGGGCTTGGAGAATTACCTGACCTTAAAGATGCTGAAGCTGTTCAGAAGTTCTTCCTT	77	116.571	6.14652	6.00886	33	156	179	78	30	27	36	25	42	509	128	26	49	37	5.97724	6.93457	6.92014	6.06293	5.72143	5.76382	5.64554	5.70352	5.72922	7.77859	6.37544	5.11202	5.74857	5.61469
ASCRP3000245	0.506194	0.803488	1.05898	up	hsa_circRNA_103991	hsa_circ_0006694	circBase	chr5	+	151176787	151178874	exonic	NM_005754	G3BP1	AAAGTACCAGCTTCACAGTAATGACATGGAAGAACATTTAGAGGAGCCTGTTGCTGAACC	74.9286	87.7143	6.38639	6.30372	56	108	129.5	107	35	35	54	34.5	73.5	179	141	43	73	70	6.81391	6.53012	6.59125	6.40107	6.07739	6.26528	6.02572	6.13035	6.31307	6.44143	6.47698	6.28441	6.26153	6.21824
ASCRP3000246	0.571666	0.835696	1.0279	up	hsa_circRNA_076654	hsa_circ_0076654	circBase	chr6	+	44219735	44221614	sense overlapping	NM_007355	HSP90AB1	AAAGTATGCAAAATAAAGAATATGCCGTTTTGTGAGAGCAAAGAGCAGGTGGCCAACTCA	31.4286	33.6429	5.5338	5.49409	25.5	38	43	37	23	25	28.5	24	32	57	30	35	30.5	27	5.56435	5.53972	5.578	5.45146	5.43794	5.67896	5.48616	5.54613	5.49695	5.53281	5.28705	5.75583	5.44222	5.39766
ASCRP3000247	0.00212186	0.158779	1.386	up	hsa_circRNA_101648	hsa_circ_0000651	circBase	chr15	+	90982563	90986710	exonic	NM_003870	IQGAP1	AAAGTCAATATTTGTACCTGTTCAAGCTAGGCCTGGCCCCTCAGATTCAAGACCTATATG	297.714	255	8.04086	7.56993	112	329	672	512	136	78	245	73.5	135	607	439	115.5	248	167	7.79677	7.83576	8.45963	8.37703	8.06052	7.85307	7.90321	7.41317	7.00894	8.03557	7.72063	7.62533	7.80289	7.38297
ASCRP3000248	0.463746	0.77895	1.02983	up	hsa_circRNA_034559	hsa_circ_0034559	circBase	chr15	+	40313099	40318290	exonic	NM_001013703	EIF2AK4	AAAGTCACTGATGAAAGGAATGGCAGGTTACAATAAGCTCTTGTGACCTCCTGGTTGTAA	25.6429	27.5714	5.32926	5.28686	24	31	29.5	33	18	20	24	21	29	37.5	31.5	24	25	25	5.39052	5.40622	5.23626	5.40913	5.08947	5.48616	5.28705	5.16242	5.38165	5.31482	5.29629	5.19772	5.27592	5.37918
ASCRP3000251	0.983536	0.995312	1.00591	up	hsa_circRNA_100719	hsa_circ_0020390	circBase	chr10	+	128768965	128836080	exonic	NM_001380	DOCK1	AAAGTCGATGGTGGTGAAGTAGTGAAGCTTTTTATAACTATGATGCCAGAGGAGCGGATG	126.571	209.286	7.16904	7.16053	63	104.5	113.5	108	162	76	259	57.5	115.5	276	668	81	142	125	6.96076	6.45053	6.40351	6.42506	8.29816	7.68574	7.95951	7.0923	6.81097	6.92014	8.22747	7.0812	7.02774	6.9639
ASCRP3000252	0.900808	0.967565	1.00711	up	hsa_circRNA_001220	hsa_circ_0001220	circBase	chr22	-	30686343	30687176	intronic	ENST00000330168	RP1-130H16.18	AAAGTCTGAGCACTGGGCATTACTGGCTCAAGCACTTCCGGTCAAACAATAGCGCTATTC	22.9286	24.7857	5.21713	5.2069	21	24	26	25	19.5	23.5	21.5	20	26	27	25	25.5	25	25	5.35493	5.13656	5.19235	5.14357	5.10903	5.43199	5.15145	5.13246	5.35241	5.21225	5.19716	5.31947	5.09008	5.14448
ASCRP3000253	0.872356	0.959462	1.00865	up	hsa_circRNA_102013	hsa_circ_0003481	circBase	chr17	-	27248705	27251320	exonic	NM_020889	PHF12	AAAGTCTGCTTCACGTGTAACAGAAACGAGAGCAGAAAAAGGAGCTGGGTCATGTCAATG	53.4286	71.4286	6.01378	6.00135	31.5	76	86	67.5	33	29	51	28	46	188	93	43	50	52	5.90105	6.07569	6.12666	5.96225	5.9606	6.03392	6.03628	5.81183	5.82373	6.47871	6.05953	5.97345	5.87875	5.98344
ASCRP3000256	0.120686	0.491718	1.17021	up	hsa_circRNA_005248	hsa_circ_0005248	circBase	chr1	+	183077410	183079789	exonic	NM_002293	LAMC1	AAAGTGCCAGTGAATGCCTGCGAATGGGTAACTGCCACTGACATCAGAGTAACTCTTAAT	43.8571	48.3571	5.85173	5.62495	28	79.5	44	51	29	31.5	44	22	37	106	49	34.5	47	43	5.87402	6.11271	5.59607	5.70668	5.72143	6.10058	5.85061	5.22773	5.58427	5.96671	5.56718	5.59564	5.74857	5.68458
ASCRP3000259	0.317786	0.68909	1.10418	up	hsa_circRNA_083815	hsa_circ_0083815	circBase	chr8	-	28669843	28671129	exonic	NM_018250	INTS9	AAAGTGTCTTATGTCTCTGGATCCTCCTTGCTTACCACACACCCCCAGGCTGTTACCTTC	118.643	127.071	7.04732	6.90435	69.5	127.5	226	156	74	63.5	114	58.5	127	187	166	93	136	122	7.13266	6.69235	7.19321	6.83702	7.12138	7.45924	6.89537	7.02236	6.92712	6.48852	6.65431	7.34547	6.99128	6.90135
ASCRP3000260	0.719146	0.904751	1.04261	up	hsa_circRNA_000761	hsa_circ_0000761	circBase	chr17	-	37455242	37457328	exonic	NM_032875	FBXL20	AAAGTTAAGTCTTCGTGGATGTCTTGGAGTGGGAGACAATGCATTAAGGCCTGGAATGTT	117.357	129.071	6.93065	6.87044	49	124	153	181.5	76	38	200	45.5	108.5	191	209	110.5	127	112	6.65893	6.67801	6.75662	7.03422	7.1437	6.60372	7.63934	6.62805	6.77822	6.52855	6.87536	7.60065	6.88998	6.79227
ASCRP3000263	0.747642	0.916515	1.02048	up	hsa_circRNA_056978	hsa_circ_0056978	circBase	chr2	+	170747674	170753245	exonic	NM_172070	UBR3	AAAGTTGCCTTATTAAAAGTGAGCTACAAGGATGATCAGGATGGTAGTCAAGGTCTGGGC	29.7857	39.9286	5.47256	5.44331	22	40	40.5	34	22	21	29	24	32	83.5	58	24	30	28	5.39052	5.59862	5.49192	5.40913	5.34685	5.5847	5.48616	5.30495	5.31534	5.75201	5.70905	5.21946	5.33844	5.46392
ASCRP3000264	0.247463	0.632219	1.0527	up	hsa_circRNA_000521	hsa_circ_0000521	circBase	chr14	+	20924072	20925019	exonic	NM_001641	APEX1	AAAGTTTCTTACGGCATAGAGCCAGAGGCCAAGAAGAGTAAGACGGCCGCAAAGAAAAAT	26.3571	29	5.3292	5.25511	23.5	32	30	35	19	20	25	21	27	47	26	29	29	24	5.35493	5.38856	5.22332	5.45146	5.16357	5.53303	5.18953	5.22773	5.24498	5.34685	5.15376	5.26739	5.36774	5.1773
ASCRP3000265	0.966219	0.987897	1.003	up	hsa_circRNA_405514		25070500	chr17	-	421177	421699	intronic	ENST00000574029	VPS53	AAATAAAAATTTGCAAGGTGTCCACAGCACTTTCCAGCGTCATCTGAAATAGCAAAGGTG	40.0714	43.4286	5.71116	5.70684	35	59	47.5	49	25	28	37	28	51	71	44	33	40	37	6.02351	5.87085	5.67188	5.65457	5.37571	5.8812	5.5004	5.97724	5.88873	5.70352	5.46485	5.89638	5.58685	5.43032
ASCRP3000266	0.198202	0.586927	1.05008	up	hsa_circRNA_052153	hsa_circ_0052153	circBase	chr19	+	54710420	54711515	exonic	uc002qec.3	RPS9	AAATAAACAGGATCAGCGCTTTACAACCCTCGGAGGTGATGGGTGTGAACTCACCCAGAG	23.6429	24.4286	5.20253	5.13203	22	25	27.5	26	21	22	22	20	24	29	26	24	25	23	5.27964	5.20668	5.20835	5.17217	5.25314	5.13069	5.16702	4.9967	5.04864	5.1227	5.1653	5.15434	5.163	5.27353
ASCRP3000267	0.56739	0.83358	1.09788	up	hsa_circRNA_050054	hsa_circ_0050054	circBase	chr19	+	17972902	17974124	exonic	ENST00000599898	RPL18A	AAATAAACTCAGGAACGCCCCGGTGTGTTTGAGAAGTCCCCCCTGCGGGTGAAGAACTTC	98.0714	102.071	6.83679	6.70207	67.5	103.5	159	137	55.5	60	104	52	101.5	128	105	121	112	95	7.09577	6.43213	6.77001	6.68616	6.63752	7.40412	6.83178	6.92066	6.65042	6.10584	6.20947	7.63473	6.74395	6.64939
ASCRP3000270	0.214235	0.603352	1.22083	up	hsa_circRNA_051908	hsa_circ_0051908	circBase	chr19	+	50000450	50002944	sense overlapping	NM_001015	RPS11	AAATAAAGTTATTTTCTCATTCCACTGAGCGTGCCTACCAAAAGCAGCCGACCATCTTTC	57.2857	53.2143	6.06175	5.77389	51	112	66	66	30	29	47	26	56	111.5	42	49	44	44	6.71497	6.53724	5.92741	5.92876	5.76874	5.76382	5.7913	5.46718	5.96027	5.99498	5.44957	6.23683	5.7136	5.59479
ASCRP3000272	0.027661	0.301577	1.29416	up	hsa_circRNA_089353	hsa_circ_0089353	circBase	chr9	+	136217451	136218280	exonic	NM_000972	RPL7A	AAATAATACAAATTTTCCTTCCTGGTTGTCTTCTTGCCTGCCCTGTGTCGTAAAATGGGG	160.214	151.929	7.5627	7.19069	142.5	226	219	185	101.5	104.5	143	96	159	223	187	99	157	142.5	8.20544	7.37772	7.14362	7.09902	7.62492	8.26905	7.21913	7.83443	7.21809	6.63876	6.79506	7.42633	7.21343	7.20869
ASCRP3000278	0.817653	0.939826	1.04261	up	hsa_circRNA_400416		25242744	chr1	+	225190484	225284941	exonic	NM_001373	DNAH14	AAATACGAAGGTCATTTTTGTACCACCATCTTTTTTTGGCTGATGACTTGTTTCAAACCT	80.8571	127.714	6.15517	6.09496	25	121.5	209.5	108	36	27	39	26	42.5	395	317.5	25	48	40	5.53214	6.60745	7.09682	6.4344	6.03787	5.67896	5.69854	5.77499	5.72182	7.40716	7.32267	5.08003	5.70392	5.65416
ASCRP3000281	0.677726	0.886582	1.10109	up	hsa_circRNA_401170		25242744	chr13	+	78318417	78320990	exonic	NM_144595	SLAIN1	AAATAGGACCAATGGAGGTTACACTTCCAGGGGCTCCCCACTCAGTCCCCAGTCATCTAT	124.5	138.143	7.2681	7.12917	94	138.5	123	179	98	117	122	143	154.5	141.5	174	126	111	117	7.51517	6.76271	6.50545	7.03422	7.53267	8.46418	7.06232	8.52305	7.15431	6.18074	6.68536	7.67304	6.74395	6.94375
ASCRP3000287	0.224954	0.61497	1.04488	up	hsa_circRNA_086348	hsa_circ_0086348	circBase	chr9	+	7128065	7165357	exonic	NM_015061	KDM4C	AAATATTTTGGATCAAATATTGCCCACATGTACCAGAAGTCCAAGGCTTGCGAGAAGGTC	25.7143	27.2857	5.27923	5.2159	22	31	29	29	23	22	24	20	24	39	28	28	29	23	5.27964	5.28969	5.2507	5.25719	5.19291	5.53303	5.15145	5.22773	5.13128	5.28811	5.2428	5.24117	5.23571	5.14448
ASCRP3000290	0.266009	0.645742	1.2315	up	hsa_circRNA_015871	hsa_circ_0015871	circBase	chr1	-	201103899	201123087	exonic	uc001gvy.3	TMEM9	AAATCAAGGAAGCCATCATTAAATTGTTTTATTTCTCTCAGTGTCCGGCTTTGCTGGCCC	31.8571	26.2857	5.51625	5.21584	24	26.5	24	26	74.5	21	27	21.5	26	29	29	25	28	25.5	5.53214	5.22111	5.19235	5.18953	6.92023	5.02602	5.53237	5.19573	5.22773	5.22773	5.2428	5.21946	5.19969	5.19772
ASCRP3000293	0.0216932	0.280678	1.08716	up	hsa_circRNA_102633	hsa_circ_0005952	circBase	chr2	-	20454623	20455931	exonic	NM_015317	PUM2	AAATCAGGGGAAAGGTTTTAGCCCTGAGTCAACACAAATTTGCCAGAGTGAAATGGTAAA	36.7857	39.2143	5.66058	5.54001	24	43	59	46	30	22.5	33	23	34	70.5	52	29	33	33	5.46205	5.6558	5.83026	5.65457	5.76874	5.63373	5.61889	5.30495	5.47044	5.62749	5.65375	5.53415	5.53516	5.65416
ASCRP3000296	0.726841	0.907783	1.0284	up	hsa_circRNA_101081	hsa_circ_0000408	circBase	chr12	-	56824664	56826308	exonic	NM_003920	TIMELESS	AAATCCATTGGGGAGAGGGACCTCATCTTTCACAAAGGCCTTCACAACAAGATTGATGAT	35.0714	41	5.63697	5.59657	29	36.5	39	47	28	30	36	26	33	71	42	37	38	40	5.87402	5.41928	5.46392	5.58771	5.49786	5.99708	5.61889	5.62874	5.49695	5.68559	5.44957	5.805	5.45596	5.65416
ASCRP3000297	0.422501	0.753542	1.04196	up	hsa_circRNA_404782		25070500	chr10	-	79064144	79065150	intronic	NM_001271518	KCNMA1	AAATCCTGGGGTTAGGGGCCCCTCTGCTATGGAGTTGAGACCCATGCCCTCAACCTCAAA	35.5	37.5	5.69208	5.63278	31.5	42	38	41	31	27	38	30.5	44	38	38	39	38	35	5.95011	5.59862	5.49192	5.45146	5.76874	5.80574	5.778	6.13035	5.77574	5.33385	5.36874	5.70589	5.48616	5.62874
ASCRP3000300	0.892647	0.965602	1.01913	up	hsa_circRNA_057607	hsa_circ_0057607	circBase	chr2	-	197755551	197763093	exonic	NM_024989	PGAP1	AAATCTACACTCATGTCTATTGTCAGAGCACTATGCTGAGTTCAGCAGTGCCTAAGACCT	53.2143	59.7143	5.85964	5.8323	22	65	116	59.5	39	20.5	50.5	26	41	97	128	29	53	44	5.42625	5.97574	6.42998	5.79872	6.197	5.24117	5.94861	5.81183	5.68458	5.92009	6.35767	5.59564	5.81403	5.64224
ASCRP3000303	0.769556	0.924619	1.02225	up	hsa_circRNA_091722	hsa_circ_0091722	circBase	chrX	-	151934651	151936377	exonic	NM_005362	MAGEA3	AAATCTGAATAAATAATTCTTCCTCTTCAGTTCTGAGGGGACAGGCTGACCTGGAGGACC	26.5	25.8571	5.31984	5.2881	26	28	28.5	29	21	23	30	24	27	23.5	27	26	28	25.5	5.56435	5.26525	5.36675	5.18953	5.31482	5.48616	5.05206	5.22773	5.18896	5.09585	5.19716	5.65191	5.27592	5.37918
ASCRP3000306	0.275981	0.655666	1.08058	up	hsa_circRNA_077879	hsa_circ_0077879	circBase	chr6	+	133136110	133138703	exonic	NM_001016	RPS12	AAATCTTTGGCTCACACATTGCTGCTGGAGGTGTAATGGACGTTAATACTGCTTTACAAG	35.7857	36.1429	5.62668	5.51488	25	32	66	47	23	26.5	31	24	31.5	54	38	36.5	37	32	5.53214	5.38856	5.89151	5.66232	5.43794	5.8812	5.59308	5.38708	5.42601	5.46298	5.41349	5.77762	5.63249	5.50449
ASCRP3000308	0.422546	0.753542	1.02455	up	hsa_circRNA_002912	hsa_circ_0002912	circBase	chr3	+	44871462	44881948	exonic	NM_020242	KIF15	AAATGAGGCAACTAGAACATGTGATGGATTCTGCTGCTGAGGATCCCCAGAAAGTTGTAG	25.7143	26.7857	5.28913	5.25414	22	26	28	32	22	22	28	21	25.5	29	30	28	29	25	5.31534	5.20668	5.27858	5.29366	5.16357	5.33385	5.43223	5.30495	5.36675	5.17787	5.28705	5.15434	5.23571	5.25233
ASCRP3000311	0.813433	0.937932	1.01166	up	hsa_circRNA_003033	hsa_circ_0003033	circBase	chr4	+	99300167	99325753	exonic	NM_021159	RAP1GDS1	AAATGATTTTTGAAGTTCTTGCTCCATTGGCAGAAAATGATGAGGGCAGAAGTGCAGTTG	30.8571	33.2143	5.46991	5.45319	25	48	34	37	27	19	26	23	33	50	46	24.5	32.5	23.5	5.46205	5.7566	5.50403	5.53214	5.66418	5.20333	5.16702	5.30495	5.49695	5.44438	5.61553	5.56631	5.47067	5.27353
ASCRP3000313	0.155464	0.540296	1.09691	up	hsa_circRNA_100167	hsa_circ_0011572	circBase	chr1	-	35940405	35944813	exonic	NM_024874	KIAA0319L	AAATGCATATGTTCTCCAAGAACCACCTAAAGGTCCACAAGGCGATTACAATTTCCAGTC	51.4286	54.5	5.91482	5.78138	29	82	84	53	30	30	52	28	51	96	84.5	29.5	48	44.5	5.84576	6.19419	6.16744	5.72572	5.82446	5.72182	5.92433	5.62874	5.89863	5.89863	6.00531	5.62206	5.77403	5.64224
ASCRP3000319	0.86727	0.956883	1.0181	up	hsa_circRNA_404401		25242744	chrX	+	117676687	117680079	exonic	NM_144658	DOCK11	AAATGTAAATAGTACCATCACAGTAACCATGAAGGAAAAGGCCAAAGTTGTTGAGCCCCT	55.6429	56.7143	5.96698	5.9411	29	83	38	131	44.5	22	42	26	43	85	98.5	49	56.5	39	5.7136	6.27025	5.53326	6.64062	6.45265	5.43199	5.7265	5.70352	5.70786	5.77403	6.17202	6.48415	6.01027	5.73584
ASCRP3000320	0.254634	0.63702	1.17477	up	hsa_circRNA_031210	hsa_circ_0031210	circBase	chr14	-	23033806	23044133	exonic	NM_001344	DAD1	AAATGTAACCTTTTGCCTTCCAAATTAAAGAACTCCATGCCACTCCTCTTTGCCTGAGAA	63.1429	64.7857	6.34645	6.11408	60	79	78.5	72	42	44.5	66	33	72.5	100.5	74	64	55.5	54	6.96076	6.14398	6.02351	5.98067	6.13844	6.89147	6.28634	6.20864	6.29806	5.88559	5.89759	6.59296	5.95278	5.96291
ASCRP3000321	0.775057	0.925852	1.01238	up	hsa_circRNA_075083	hsa_circ_0075083	circBase	chr5	+	175305910	175311023	exonic	NM_006650	CPLX2	AAATGTACAAAATCAACCATGACAACAAAGAAAAAGACCTTGTACAGCGGGCCACAAAGG	22.1429	22.9286	5.17922	5.16148	21	22	26	26	18	20	22	21	24	26	22.5	22	23	22	5.14448	5.15521	5.2507	5.27964	5.1424	5.13069	5.15145	5.04802	5.20779	5.05609	5.04767	5.31947	5.23571	5.21558
ASCRP3000323	0.912081	0.971394	1.03394	up	hsa_circRNA_100356	hsa_circ_0014624	circBase	chr1	-	155734790	155736500	exonic	NM_001282856	GON4L	AAATGTCATCAGCTTCTGAGGAATCTGTGCTTTCTGTCCCAGAACTCCAGGCCAGTCTGC	369.929	479.786	8.3522	8.30405	229	682.5	743.5	355.5	222	59	298	112	425	1363.5	603	68	334	453	8.94644	8.82597	8.55625	7.87128	8.83614	7.31799	8.11132	8.15965	8.44693	9.66898	8.09703	6.80764	8.21675	8.73138
ASCRP3000327	0.144501	0.526016	1.27881	up	hsa_circRNA_103495	hsa_circ_0001349	circBase	chr3	+	152132729	152150709	exonic	NM_021038	MBNL1	AAATTAATGCGAACAGACAGACTTGAGGGCCGTTGCTCCAGGGAGAACTGCAAATATCTT	262	251.286	7.87019	7.51539	117.5	233.5	501	610	110	79	183	62	137	724	293	135	262	146	7.91208	7.39162	8.12308	8.57197	7.68979	7.83615	7.56663	7.13952	7.00894	8.35662	7.22024	7.78093	7.88771	7.21378
ASCRP3000329	0.404536	0.742657	1.02893	up	hsa_circRNA_103308	hsa_circ_0064584	circBase	chr3	+	25622036	25622213	exonic	NM_000965	RARB	AAATTACCCTGCTGAAGGCCGCCTGCCTGGACATCCTGAATTCCAGTGCTGACCATCGAG	44.5	49.2857	5.84976	5.80861	39	60	49	57	34.5	29	43	31	49	75	58	38	49.5	44.5	6.16256	5.91067	5.63249	5.77537	5.69616	5.92043	5.85061	6.10058	5.82373	5.71281	5.70905	5.85311	5.7136	5.74742
ASCRP3000332	0.56693	0.833311	1.04625	up	hsa_circRNA_405568		25070500	chr17	-	33805093	33807214	exonic	NM_001195790	SLFN12L	AAATTCAGCCACTGAGATATCACCTTCCAGAAAAGAATTTCTGCGTGGAAATGGCTTAGC	25.4286	27.1429	5.28358	5.21835	21	26	24	34	21	25	27	20	24	39	26	27	26	28	5.31534	5.17217	5.03231	5.40059	5.19291	5.5847	5.28705	5.16242	5.24498	5.37769	5.06811	5.35241	5.10724	5.21558
ASCRP3000334	0.128496	0.504176	1.2003	up	hsa_circRNA_403874		25242744	chr7	-	98643320	98645505	exonic	NM_020429	SMURF1	AAATTCCGTGGGGAAGAAGGTTTGGATTACGGTGGTGTGGCCAGTCACCAGTGCCAACTC	134.071	142.857	7.311	7.04761	80	141	174	176.5	83	109	175	69	126	254.5	153	88	164	145.5	7.30837	6.81574	6.85963	7.03422	7.32027	8.32715	7.51165	7.33832	6.90325	6.78235	6.58061	7.22396	7.26993	7.23485
ASCRP3000336	0.26363	0.644298	1.10216	up	hsa_circRNA_406724		25070500	chr5	+	179976936	179977117	intronic	ENST00000504343	CNOT6	AAATTCGTAGCTTACCCGCAGAACTCGGAAACATGGTATCACTCAGTAAGAAGCTTAAGC	190.214	206.929	7.41941	7.27907	51.5	305	325.5	278.5	96	55	220	53	148	449	373	92	168.5	165	6.62156	7.73396	7.63433	7.55679	7.49859	7.14982	7.7408	6.85588	7.1009	7.59333	7.51517	7.3313	7.24665	7.31025
ASCRP3000340	0.89384	0.965759	1.00585	up	hsa_circRNA_087581	hsa_circ_0087581	circBase	chr9	+	97207245	97213809	exonic	NM_032558	HIATL1	AAATTGCAGCATTCATAGCTATGGTAGGAATTCTGTCTATTGTGGCTCAGGTCTCAGCCA	39.6429	47.5714	5.68593	5.67752	26	45.5	62	62.5	26	24.5	31	26	32	105	69	30	38	33	5.53214	5.66151	5.80979	5.93854	5.55342	5.80574	5.5004	5.54613	5.42601	5.88559	5.86786	5.75583	5.63249	5.62874
ASCRP3000341	0.269901	0.650483	1.05232	up	hsa_circRNA_104882	hsa_circ_0003597	circBase	chr9	+	115166274	115181238	exonic	NM_032303	HSDL2	AAATTGCAGTCAATGCATTATGGCCTAAAACAGGAGGCTGGCAGGATGTACAGTTTTTAT	52.7857	60.9286	6.04577	5.9722	41	64	85	56.5	37	30	56	34	53	110.5	84	36	51	58	6.28515	5.96258	6.1466	5.76666	6.07739	6.06711	6.01493	6.03756	5.9291	5.99918	6.00531	6.01397	5.85738	5.96291
ASCRP3000342	0.431706	0.759423	1.04522	up	hsa_circRNA_002481	hsa_circ_0002481	circBase	chr18	+	43702432	43704859	exonic	NM_138443	HAUS1	AAATTGGAGTCCTATTTAGACTTAATGCCGGGATGTCAAGAAAGCAGAGTTGCATCTGTC	46.2143	54.5714	5.83641	5.7726	26	65	59	66	32	24	51.5	26.5	40	96	94.5	32	45	48	5.53214	6.0216	5.79055	5.93854	5.82446	5.72182	6.02572	5.58985	5.58427	5.85347	6.06447	5.62206	5.77403	5.92009
ASCRP3000344	0.375184	0.727505	1.10287	up	hsa_circRNA_004650	hsa_circ_0004650	circBase	chr12	+	47497895	47501947	sense overlapping	NM_138371	PCED1B	AAATTGTTGACTTGCAAGATGATGAGGATTTCCAGATAGACACAGGTAATGAGAGGCCCT	65.8571	69.5714	6.25442	6.11315	35	41	87	156	52	31	59	27	49	113	104	54	95	45	6.07202	5.6558	6.21408	6.8978	6.62198	6.20387	6.11539	5.54613	5.9093	6.01107	6.22927	6.64198	6.59925	5.85507
ASCRP3000353	0.401367	0.739501	1.04755	up	hsa_circRNA_402268		25242744	chr2	+	61406115	61413632	exonic	uc002sbb.2	AHSA2	AACAAATAAGAAGATCATCATGAAATGGAGATGTGGGAACTGGCCAGAAGGACAGAGCGG	33.5714	34.0714	5.49646	5.42944	27.5	41	45	38.5	26	25	32	26	31.5	51	42	26	33	29	5.62749	5.45381	5.62206	5.35923	5.49786	5.38239	5.53237	5.81183	5.35241	5.42121	5.44957	5.09645	5.42601	5.44863
ASCRP3000355	0.818131	0.940077	1.01735	up	hsa_circRNA_400980		25242744	chr12	+	58339410	58347472	exonic	NM_033276	XRCC6BP1	AACAACACCACCAGATCCATATGTCAAACTTCTGCTTGATGCTATGAAACACTCAGGTTG	33.0714	36.0714	5.51262	5.4878	23	41	33	44	26	23.5	41	24.5	32	47	55	35	33	26	5.39052	5.57065	5.2507	5.54968	5.37571	5.63373	5.81732	5.50472	5.42601	5.37769	5.67127	5.70589	5.36774	5.36124
ASCRP3000358	0.21915	0.60819	1.8632	up	hsa_circRNA_028826	hsa_circ_0028826	circBase	chr12	-	120600873	120622046	exonic	NM_006836	GCN1L1	AACAACTGGCCCAGGAAATGCTGATCATCTCCCACCACCCATCCTTAGAGATGCAGCCTC	15504.1	14272.5	13.6191	12.7213	9553.5	14573	25864	28218	7438.5	10925	11956.5	13331	24509	904	26681	2361.5	19504	12617	13.9148	13.4826	13.3995	13.5633	13.6587	14.0047	13.3102	13.9682	13.7205	8.83385	13.4999	12.0764	13.5509	13.3995
ASCRP3000359	0.249767	0.633954	1.11532	up	hsa_circRNA_100613	hsa_circ_0018611	circBase	chr10	+	70958127	70962799	exonic	NM_003171	SUPV3L1	AACAAGAAGCAGCCTTTTGTGTGTTCTTCACTGTTACAGGTTCGAGACTATAAGAGGCTT	39.4286	39.7143	5.67959	5.52213	21	49	57	49	31	25	44	24.5	35	53	65	29	38	33.5	5.31534	5.71438	5.77499	5.60541	5.76874	5.67896	5.89932	5.62874	5.63373	5.51444	5.77499	5.11202	5.45596	5.53504
ASCRP3000361	0.521242	0.811351	1.03118	up	hsa_circRNA_005995	hsa_circ_0005995	circBase	chr1	+	150933038	150934634	exonic	NM_012432	SETDB1	AACAAGATGTCAGTGCAAAATCCTGACAGATGACTTTGCAGACAAGGAGGGTCTGGAAAT	32.8571	35.7857	5.55818	5.51388	27	40.5	40	42	29	20	31.5	23.5	35	55	46	26	36	29	5.6558	5.58856	5.52478	5.54968	5.76874	5.28731	5.53237	5.42793	5.61826	5.45783	5.53528	5.53415	5.55977	5.46392
ASCRP3000362	0.0542528	0.37435	1.4652	up	hsa_circRNA_404177		25242744	chr9	+	71668055	71679951	exonic	NM_000144	FXN	AACAAGCAAATCTGGCTATCTTCTCCATCCAGCTCTCTAGATGAGACCACCTATGAAAGA	384.857	321.571	8.68622	8.13512	318	595	470	558	234.5	197	321.5	250	568	216	324	186.5	374.5	332	9.42757	8.60347	8.04533	8.47599	8.91984	9.10922	8.22211	9.24045	8.8096	6.61798	7.34547	8.24544	8.39368	8.29324
ASCRP3000364	0.385417	0.732816	1.07174	up	hsa_circRNA_006238	hsa_circ_0006238	circBase	chr12	+	49888523	49893988	exonic	NM_023071	SPATS2	AACAAGCCTTTGCTGAATTGGAGAGCTGAACAAAAAGAAGAAAAACAAACCGAAACCTGC	47.0714	53.1429	5.84112	5.74118	26	59	67	53.5	38	25	61	24	40	99	79	33	47	50	5.59564	5.90311	5.92077	5.69854	6.07739	5.48616	6.20627	5.54613	5.65743	5.87138	5.91906	5.65191	5.75945	5.78287
ASCRP3000365	0.00508009	0.174993	2.29989	up	hsa_circRNA_017648	hsa_circ_0017648	circBase	chr10	-	7409610	7423911	exonic	NM_001018039	SFMBT2	AACAAGGTGTTGATGCCGCCGGACGGTAATTTTTTCTGCAGGATGAATTAAGAGAAGAGA	169.786	72.1429	7.28856	6.08699	108.5	133	244	452	62	46	143	28	74	128	89	37.5	92.5	56	7.75431	6.75852	7.28901	8.20797	6.88622	6.91382	7.21008	5.54613	6.28063	6.13375	6.05953	6.07599	6.54045	5.97246
ASCRP3000366	0.208925	0.598376	1.06517	up	hsa_circRNA_407083		25070500	chr8	+	67786287	67796229	exonic	NM_173518	MCMDC2	AACAAGTGATACTCTACTCATAGACAGGTTTTCACATCCTTTCTATGAGTTTCGCCATCT	26.1429	24.4286	5.26437	5.17328	19	27	43	30	18	18	28	19	22	28	30	20.5	27	24.5	5.10784	5.28969	5.61301	5.26846	5.19291	5.13069	5.248	5.04802	5.16702	5.24008	5.30599	5.21946	5.23571	4.9967
ASCRP3000367	0.498416	0.79941	1.26628	up	hsa_circRNA_404643		25070500	chr1	-	204396775	204397348	exonic	NM_002646	PIK3C2B	AACAATAAACTCTTCATCATGGTGATGCATATTCGGGGCTTGTGTGATTTGGTGTACACC	736.714	687.143	9.30322	8.96262	361	1288.5	535	824.5	394	110	1644	138	425.5	1448	1206	238	777.5	577	9.55988	9.75422	8.19488	8.9167	9.72434	8.32715	10.6454	8.42671	8.44693	9.83242	8.95478	8.67265	9.31983	9.08505
ASCRP3000370	0.407677	0.744199	1.11132	up	hsa_circRNA_103663	hsa_circ_0070022	circBase	chr4	-	76885287	76903190	exonic	NM_018115	SDAD1	AACAATTTTGTTACCGACAAGAACTCTGGAGAAGTCATGACAGTAGGTTTCTACAGCAGT	35.1429	39.1429	5.56395	5.41168	27.5	79	30.5	34	24	22	29	20	33	92	39	23	33	34	5.68659	6.16759	5.20835	5.36874	5.49786	5.48616	5.53237	5.16242	5.44103	5.79167	5.43032	5.00567	5.47067	5.57997
ASCRP3000374	0.195003	0.584436	1.1876	up	hsa_circRNA_040831	hsa_circ_0040831	circBase	chr16	+	88694029	88695262	exonic	NM_144604	ZC3H18	AACACATCCCCAGACCGAGGTCCCTGAGCGTGAGCAGCGTCTCCTCAGTGTCCAGTGCTA	82.5714	82.0714	6.73262	6.48457	78	97	103	88	70	59.5	82.5	66	125.5	90	76	61	81	75	7.24862	6.38831	6.34175	6.23655	7.03918	7.35377	6.52014	7.26015	6.88448	5.82373	5.90896	6.73913	6.39814	6.37743
ASCRP3000376	0.65069	0.873733	1.04107	up	hsa_circRNA_044904	hsa_circ_0044904	circBase	chr17	+	58008982	58022879	exonic	NM_003161	RPS6KB1	AACACCTGTCAGCTTTTACTTGGCAGAAATCTCCATGGCTTTGGGGCATTTACATCAAAA	42.2143	49.3571	5.72837	5.6703	24	65	70	45	29	23.5	39	25	34.5	102	84	26	39	35	5.42625	6.03725	5.97378	5.56848	5.85204	5.63373	5.6071	5.46718	5.45455	5.91583	6.03725	5.56631	5.60879	5.64224
ASCRP3000378	0.813798	0.938141	1.03629	up	hsa_circRNA_103462	hsa_circ_0007841	circBase	chr3	+	127778944	127779504	exonic	NM_013336	SEC61A1	AACACTGGCCGAGTATTTGGCATGATCATTACTATCGGCCAGTCTATCGTGTATGTGATG	69.0714	99.9286	6.25945	6.20802	53.5	82	100	139	35	30	44	31	61	319	119	28.5	80	61	6.80239	6.19419	6.30447	6.71033	6.00272	5.99708	5.805	5.97724	6.0617	7.10796	6.31307	5.59564	6.35187	6.04868
ASCRP3000379	0.235696	0.622666	1.07246	up	hsa_circRNA_005208	hsa_circ_0005208	circBase	chr7	+	92932771	92963509	exonic	NM_017667	CCDC132	AACAGAATACAAGAAAGCCTTATTGATCTAAACACGGCTCGATGAACTGAGAATGTTCTT	32.5	37	5.50184	5.40091	24	50	40	44	22	21	26.5	21	36	64	52	27	30	29	5.59564	5.77403	5.48616	5.54968	5.25314	5.5847	5.26953	5.30495	5.49695	5.56631	5.60159	5.11202	5.27592	5.44863
ASCRP3000381	0.547414	0.824696	1.01575	up	hsa_circRNA_104081	hsa_circ_0075825	circBase	chr6	+	21909700	22020771	exonic	NR_015410	CASC15	AACAGACAGAAGAAGGAAGTGGCTAATGGTGTGAATCATGGCAATACAGTGAAAGACAGT	24.9286	26	5.27267	5.25013	22.5	28	26	30	21	20	27	23	26	30	28	25	26	24	5.42625	5.26525	5.01523	5.32359	5.19291	5.28731	5.39815	5.38708	5.20779	5.19772	5.27858	5.15434	5.23571	5.28969
ASCRP3000385	0.336902	0.70009	1.03676	up	hsa_circRNA_073630	hsa_circ_0073630	circBase	chr5	+	113740134	113829169	exonic	NM_021614	KCNN2	AACAGAGGAAACTGAATGACCAAGCAAACACTTTGGTGGACTTGGCAAAGTTGTTCATGG	22.0714	22.2857	5.24482	5.19273	19.5	23	24	24	22	22	20	20	22	26	24	22	22	20	5.10784	5.13656	5.12952	5.22993	5.37571	5.48616	5.248	5.16242	5.16702	5.08367	5.22056	5.13422	5.25557	5.32565
ASCRP3000388	0.777031	0.926708	1.02375	up	hsa_circRNA_104450	hsa_circ_0002747	circBase	chr7	+	102994367	102996240	exonic	NM_002803	PSMC2	AACAGCCTTTACAGGTTGCCAGCTCTGGATGAGGGGGATATTGCCTTGTTGAAAACTTAT	40.1429	41.0714	5.75279	5.71892	28	47	51	55	24	28	48	27	43	52	45.5	41	40	39	5.7136	5.73039	5.74259	5.7585	5.55342	5.92043	5.85061	5.62874	5.70786	5.48616	5.57628	6.16859	5.6558	5.80905
ASCRP3000389	0.0543603	0.374507	1.18647	up	hsa_circRNA_102517	hsa_circ_0005325	circBase	chr19	+	34921480	34925873	exonic	NM_005499	UBA2	AACAGCTGGGTATCTTGGACAAGTAACTACTATCAAAAAGATTGATCTGGATACTATTGA	124.643	129.357	6.95703	6.71035	42	120	305	163.5	75	49	118	40.5	86.5	260	248.5	66.5	110	93.5	6.36783	6.63725	7.53446	6.92721	7.10945	7.08774	7.03524	6.32971	6.52294	6.82415	7.06057	6.81756	6.78057	6.63698
ASCRP3000390	0.00942503	0.214399	1.30883	up	hsa_circRNA_062439	hsa_circ_0062439	circBase	chr22	-	22142545	22162135	exonic	NM_002745	MAPK1	AACAGGCTGTTCCCAAATGCTGACTCCAAAGCTCTGCTTATGATAATGTCAACAAAGTTC	80.4286	74.2857	6.54071	6.15244	52	109	119.5	105	50	36.5	91	36	54.5	108.5	146	34	87	54	6.731	6.49265	6.5093	6.39496	6.49436	6.57671	6.58599	6.23491	6.01556	5.99142	6.51517	5.93619	6.4319	5.9419
ASCRP3000391	0.366802	0.720738	1.5671	up	hsa_circRNA_079614	hsa_circ_0079614	circBase	chr7	+	24613084	24708279	exonic	uc003swx.3	MPP6	AACAGGTTCATAGTATTGAATCCCACTAGATTTGGAACTACGGTGCCATCAACTACGAGC	871.143	802.714	9.21647	8.56837	214	1819	2428	675.5	259.5	119	583	105.5	256	3003.5	1588	42	287	337	8.80726	10.2909	10.0382	8.70472	9.06001	8.47732	9.13688	8.00801	7.81725	12.3018	9.32353	6.16859	8.00957	8.34985
ASCRP3000395	0.22475	0.61497	1.04603	up	hsa_circRNA_002509	hsa_circ_0002509	circBase	chr14	+	68582535	68582829	intronic	ENST00000390683	RAD51B	AACAGTGAGGAAGTGGAAGCAAGAAAAATGATTCACAAGACTAGCTCTGTGCATCACAGA	24.5	26.2143	5.27321	5.20829	22	26.5	30	27	21	22	23	20	25	31.5	31	25	26.5	24.5	5.31534	5.27858	5.29103	5.18953	5.1424	5.48616	5.20947	5.30495	5.20779	5.23325	5.26846	5.15434	5.163	5.12624
ASCRP3000397	0.67555	0.885991	1.03806	up	hsa_circRNA_100837	hsa_circ_0022537	circBase	chr11	-	62594626	62595103	exonic	NM_003164	STX5	AACATATATCATCAAACAGAATGGAATCCAGACAAATAAGCCAGCTTTGCGTGCTGTCCG	47.5714	53.1429	5.89555	5.84166	29	65	48	74	32	27	58	26	52	98	58	46	49	43	5.87402	5.95695	5.71124	5.98067	5.87419	5.76382	6.10794	5.62874	5.94878	5.92978	5.67127	6.31501	5.79241	5.60562
ASCRP3000400	0.465442	0.779897	1.03934	up	hsa_circRNA_406603		25070500	chr5	-	54562965	54566534	exonic	NM_019030	DHX29	AACATCACTGTTAACCCTAGAGGTACCATGAAAGCAGTCAGATGAGTTCTTTGGTGGAGA	32.7857	37.5	5.48236	5.42669	22	37	50.5	41	23	24	32	22	37.5	50.5	61	23.5	34	34	5.24117	5.45381	5.71124	5.5088	5.31482	5.5847	5.56195	5.16242	5.67067	5.49627	5.70905	5.21946	5.36774	5.36124
ASCRP3000401	0.0039133	0.165889	3.09578	up	hsa_circRNA_101204	hsa_circ_0029346	circBase	chr12	-	125296415	125302253	exonic	NM_005505	SCARB1	AACATCAGCAGGATCCACCTCGTGGACAAGTGGAACGGGCTGAGCAAGAACGTGCGCATC	221.429	32.3571	6.94658	5.31628	55	191	1004	71.5	43	31	154.5	20.5	29	55	32	26	33	31	6.79125	7.19788	8.9511	5.96225	6.26616	6.13375	7.3237	5.19573	5.38165	5.51444	5.29629	5.19772	5.33844	5.28969
ASCRP3000403	0.908653	0.970515	1.0135	up	hsa_circRNA_000010	hsa_circ_0000263	circBase	chr10	+	125120834	125121663	exonic	ENST00000448347	RP11-282I1.1	AACATCCTTTTGGCCTCACCCAATGACCTGGCTGAAGAAGAGCCCAAGGACCGTAGCAAG	40.1429	44.8571	5.81542	5.79607	39	45	48	47	27	30	45	28	53	45.5	46	53	46.5	42	6.24652	5.67107	5.61301	5.65457	5.49786	6.10058	5.92433	5.84414	5.9291	5.41397	5.5054	6.32894	5.80353	5.74742
ASCRP3000405	0.0899377	0.444351	1.22138	up	hsa_circRNA_023305	hsa_circ_0023305	circBase	chr11	+	69457798	69469242	exonic	NM_053056	CCND1	AACATGAAAGTCTAGAAATAAAACTGGTAAAACCCCAGTCTGCGAGGAACAGAAGTGCGA	32.1429	25.4286	5.49253	5.20402	21	27	50	27	23	24	53	20	24	32	26	27	27	22	5.31534	5.26525	5.68178	5.20556	5.19291	5.67896	6.10794	5.10126	5.20779	5.19772	5.13773	5.35241	5.32308	5.10814
ASCRP3000406	0.162545	0.54782	1.22837	up	hsa_circRNA_092392	hsa_circ_0000368	circBase	chr11	+	128628009	128638167	exonic	NM_002017	FLI1	AACATGACCACCAACGAGAGGAGAGTCATCGTCCCCGCAGGAGGCTCTGTCGGTGGTGAG	63.5	60.5	6.24118	5.94443	42	87	61	108.5	36	29	81	26	44.5	121	71	53	67	41	6.43965	6.25614	5.84181	6.45702	6.07739	6.06711	6.5491	5.54613	5.87875	6.04507	5.83857	6.34441	6.19827	5.75983
ASCRP3000408	0.684884	0.888205	1.01604	up	hsa_circRNA_102245	hsa_circ_0046448	circBase	chr17	+	80714040	80755678	exonic	NM_005993	TBCD	AACATGGAAAACGTGAAGACTGTTTGCCCTATGTAATAATGGACAAATACCAGGAGCAGC	36.7857	39.6429	5.58064	5.55769	26.5	45	44	57	28	22	35	24	37.5	56	52	30	40	38	5.62749	5.64883	5.52478	5.72572	5.49786	5.38239	5.65743	5.62874	5.67067	5.52164	5.61553	5.24117	5.59734	5.62874
ASCRP3000410	0.616401	0.856233	1.02407	up	hsa_circRNA_405119		25070500	chr13	-	21729831	21732264	exonic	NM_145061	SKA3	AACATGGACAGAACATCCGAGATGTCAGCAACAAAGAAAACTGGTATCCACAAATTACCC	23.3571	25.1429	5.21569	5.18138	21	26.5	25	24	21	24	22	21	24	27.5	26	24.5	28	25	5.24117	5.24962	5.2507	5.02853	5.16357	5.48616	5.09008	5.46718	5.16702	5.22001	5.03042	5.17217	5.1304	5.08246
ASCRP3000411	0.517107	0.808514	1.04676	up	hsa_circRNA_002953	hsa_circ_0002953	circBase	chr21	-	11011437	11029717	exonic	uc002yis.1	TPTE	AACATTCAAGGGATGGTGATATGGATGATAGTCGAGGAGGCTTGGAGTACCCATAATACA	56.8571	73.5714	6.13154	6.0656	34	87	85	63	37	31	61	32	66	166.5	112	27.5	55	56	5.97724	6.33317	6.19109	5.94424	6.11628	6.20387	6.15489	5.84414	6.21408	6.36558	6.29806	5.70589	5.98279	6.04868
ASCRP3000413	0.606655	0.851569	1.03151	up	hsa_circRNA_038480	hsa_circ_0038480	circBase	chr16	+	21985216	21994668	exonic	NM_003366	UQCRC2	AACATTCTGTTTAAGTTTCTGCATTTAATGCCAGTTACTCAGATTCTGGACTCTTTGGGA	62	70.6429	6.12577	6.08101	44	73	109	94.5	31.5	23	59	31	68	149	97	44.5	50	55	6.43965	6.062	6.37009	6.30837	5.79576	5.67896	6.22556	6.10058	6.20501	6.23833	6.12652	6.03392	5.82518	6.03756
ASCRP3000415	0.832553	0.945561	1.032	up	hsa_circRNA_103029	hsa_circ_0059955	circBase	chr20	+	33057852	33059320	exonic	NM_031483	ITCH	AACATTGTTTGAGGATTCCTTTCAACAGAGACAATGGACCTCAGATAGCCTATGTTCGGG	80.9286	97.6429	6.40014	6.3547	38	155	118	96	52	28	79.5	36.5	87	165	194.5	29	84	87.5	6.26528	6.94433	6.46837	6.30447	6.52541	5.80574	6.48737	6.32971	6.50054	6.36158	6.80424	5.53415	6.39126	6.56139
ASCRP3000418	0.228232	0.618419	1.09025	up	hsa_circRNA_101089	hsa_circ_0027261	circBase	chr12	+	57891939	57892406	exonic	NM_004990	MARS	AACATTTCGTTTGATATTTTTGGTCGCACCACCACTCCACAGCAGACCAAGTTGCCTGTG	85.7857	98.9286	6.67309	6.54844	73	86	130.5	130	46	58	77	44	85	137	135.5	53.5	159.5	78	7.17011	6.27025	6.5524	6.65093	6.30525	7.26194	6.50077	6.71673	6.46954	6.17631	6.44179	6.45413	7.20315	6.37743
ASCRP3000422	0.171103	0.556977	1.30616	up	hsa_circRNA_102984	hsa_circ_0006117	circBase	chr20	+	2944917	2945848	exonic	NM_002836	PTPRA	AACCACTCCAGAAACTTTCCCTCCTTCAGATAAGCATGGATTCCTGGTTCATTCTTGTTC	556.071	511.714	8.97809	8.59276	232	1128	774	851	280	152	475.5	158	396	1270	830.5	199.5	426	302	8.96118	9.55597	8.60077	8.95366	9.15506	8.80313	8.8169	8.65294	8.36289	9.51572	8.49161	8.40015	8.55876	8.16726
ASCRP3000423	0.0506581	0.367643	1.33049	up	hsa_circRNA_001126	hsa_circ_0001126	circBase	chr20	+	2903852	2945848	exonic	NM_002836	PTPRA	AACCACTCCAGAAACTTTCCCTCCTTCAGGTGACACAACTAAAAAAAAACAAAGGTATTT	334.357	316.786	8.34894	7.93699	162	654.5	463	438.5	190	107.5	325	109	239	756	486	150.5	284	193	8.41301	8.75473	8.02869	8.17014	8.54912	8.29976	8.22716	8.10666	7.74133	8.44218	7.84726	7.90856	7.97628	7.53663
ASCRP3000424	0.644657	0.870971	1.06868	up	hsa_circRNA_100499	hsa_circ_0004039	circBase	chr1	+	236969443	236979843	exonic	NM_000254	MTR	AACCACTCTGGAATACTTGCTGGCTGGGGCAGATATCATTGAAACAAATACTTTTAGCAG	265.357	309.571	8.09824	8.0024	135	358	524	261	173.5	109	297	123	299	364	645.5	164.5	248	323	8.14656	7.93534	8.17501	7.51165	8.45658	8.35459	8.10791	8.29193	8.01129	7.28012	8.20087	8.14739	7.8251	8.26012
ASCRP3000427	0.124405	0.498144	1.06265	up	hsa_circRNA_088749	hsa_circ_0088749	circBase	chr9	+	131001723	131002058	exonic	uc022bnx.1	DNM1	AACCAGATGAACAAGAAGAAGACTTCAGGGAACCAGGTCATGCTTCTCATCGATATCGAG	33.2143	33.1429	5.48163	5.39396	23	38	35	53.5	25	23	35	21	33	45	33	28	38	34	5.39052	5.551	5.44343	5.69854	5.19291	5.53303	5.56195	5.26739	5.55408	5.39815	5.34685	5.24117	5.48616	5.46392
ASCRP3000428	0.952732	0.984311	1.0048	up	hsa_circRNA_005432	hsa_circ_0005432	circBase	chr9	+	91943574	91943801	exonic	NM_024077	SECISBP2	AACCAGCTGCAGTGTTATCAAAGATGGTTACCATAAGCGAACAGACAGGAAATCCAGAAT	50.4286	61.9286	5.92938	5.92247	27	82	67	76	30	26	45	28	45	157	65.5	43	52	43	5.7136	6.19419	5.91444	6.03725	5.66418	5.99708	5.98493	5.9117	5.8328	6.28753	5.7913	5.97345	5.9007	5.75983
ASCRP3000430	0.0594907	0.384673	1.31052	up	hsa_circRNA_104191	hsa_circ_0077913	circBase	chr6	-	135679269	135716034	exonic	NM_017651	AHI1	AACCATCAGGTAGATACAGCACCAACGGTCAACAAAAATCTCTCATTTACTTCACCACCA	68.7143	55.7857	6.25161	5.86147	34.5	145	126	55	31	31	58.5	31	47	104.5	99	34	41	34	6.22597	6.84748	6.5379	5.7585	5.87419	6.26528	6.25194	5.97724	5.84361	5.89863	6.14428	5.75583	5.72611	5.68458
ASCRP3000431	0.0246264	0.29423	1.34109	up	hsa_circRNA_406216		25070500	chr3	-	4344838	4346286	intronic	ENST00000448413	SUMF1	AACCATGTAAGATGAAGAAACTCAGGCTCTGGGAAGTAGCTAAGATGTCTAAGCTCCGAA	46.0714	38.7857	5.96721	5.5438	54	39	33	89	31	33.5	43	26	35	53	47	27	44.5	39	6.79125	5.53972	5.42169	6.18443	5.76874	6.23655	5.82809	5.77499	5.49695	5.51444	5.53528	5.41156	5.64307	5.43032
ASCRP3000432	0.419751	0.752547	1.1188	up	hsa_circRNA_404878		25070500	chr11	-	34904879	34916657	sense overlapping	NM_015957	APIP	AACCATGTGAGACAAGGAGCATCCAAGATACCTGATCCCAGAACTTTGCAAACAGTTTTA	29.6429	30.7857	5.5111	5.34915	23	33	32	32	22	40.5	25	23	27	39	38	28	30	30.5	5.53214	5.37472	5.27858	5.32359	5.19291	6.55009	5.32565	5.46718	5.33385	5.36224	5.30599	5.41156	5.28969	5.27353
ASCRP3000433	0.109704	0.477329	1.33532	up	hsa_circRNA_401976		25242744	chr18	+	55398645	55399255	exonic	uc002lgv.1	LOC100505549	AACCATTCAGTACTGATTAAATGCTTGGAACTTGTCAGATATGCTCTCCCAGCCCTTCTT	292	278.429	8.37858	7.96139	315	386	321	403	198	187	234	250	480	204	338	187	265	225	9.418	8.02534	7.61114	8.04863	8.66888	9.04401	7.83407	9.20871	8.59902	6.58611	7.40843	8.318	7.89333	7.71616
ASCRP3000434	0.478927	0.788472	1.20589	up	hsa_circRNA_022382	hsa_circ_0022382	circBase	chr11	+	61605249	61608197	exonic	NM_004265	FADS2	AACCCAAGTGGAACCACCTTGTCCACAAATTCGTCATTGGCCACTTAAAGGATGCCTTCC	266.786	348.929	7.75157	7.48147	73	86	228	899.5	118	123	340	56	122	516.5	1150	35	215	348	7.13266	6.25614	7.18003	9.02756	7.8586	8.49999	8.30598	7.00718	6.8898	7.78205	8.89957	5.77762	7.63045	8.38357
ASCRP3000435	0.278368	0.657794	1.12089	up	hsa_circRNA_102618	hsa_circ_0052612	circBase	chr2	-	10784445	10794673	exonic	NM_024894	NOL10	AACCCCCAAGATGGGCATCTATTACATTCCAGGAAAAATATTTACTTCCTTGGAGCCAGA	77.9286	84.8571	6.37409	6.20945	34	128.5	147	88	41	30.5	76.5	36	58	171	168.5	40.5	67	53	5.97724	6.7272	6.71987	6.2438	6.30525	6.16773	6.47756	6.03756	6.0617	6.34134	6.68856	6.1139	6.15415	6.06895
ASCRP3000436	0.99628	0.998293	1.0004	up	hsa_circRNA_100576	hsa_circ_0018037	circBase	chr10	+	27458872	27460012	exonic	NM_032844	MASTL	AACCCCTACTCAAAAAAGAAGATCCTGTATGCCACATCAGGAAAGTGATGAAGCATTGGG	43	49	5.6254	5.62483	24	45	92	45	27	29	39	23.5	41	91.5	71	38	37	41	5.17303	5.64883	6.21408	5.53214	5.37571	5.67896	5.75507	5.26739	5.58427	5.83803	5.83857	5.85311	5.39766	5.59479
ASCRP3000437	0.755358	0.918958	1.03036	up	hsa_circRNA_005303	hsa_circ_0005303	circBase	chr1	-	41651792	41660071	sense overlapping	NM_012236	SCMH1	AACCCCTAGACCGGTTTTTAGTCCATTGACTATGCAGCCTAATGATTTCTACATCGTACT	70.7857	92.7857	6.3294	6.28625	43	110	98	102	34.5	35	73	28	75	233	108	40	93.5	72	6.42278	6.51382	6.30447	6.36458	5.98116	6.3238	6.39521	5.77499	6.33702	6.72875	6.23876	6.16859	6.52294	6.23272
ASCRP3000438	0.0259795	0.299514	1.35123	up	hsa_circRNA_043650	hsa_circ_0043650	circBase	chr17	+	39845126	39847898	exonic	NM_005801	EIF1	AACCCTTATTTAAATAAAACTTGTTTTCAGAAATACCGCCCCTCTGCCCCAGTCACTGAG	2264.57	1948.79	11.0793	10.645	1788	2259	2766	3477	1837	2093	1632	1718	2168.5	1365.5	3049	1704	1981.5	1655	11.7742	10.6965	10.247	10.5708	11.7967	11.8333	10.6364	11.3889	10.357	9.67579	10.2414	11.6471	10.6024	10.6024
ASCRP3000439	0.882162	0.962753	1.0772	up	hsa_circRNA_007011	hsa_circ_0007011	circBase	chr2	+	181846744	181848820	exonic	NM_006357	UBE2E3	AACCCTTGATCCTCCTCCTAATTGCAGTTTTCCAAGAGATAACTTCACCAAGATGTCCAG	7066.86	7676.21	12.1166	12.0093	1286.5	7077	14112	14814	1445	1907.5	8826	2066	12536.5	748	12813	5592	10955	9023	11.3125	12.5075	12.4443	12.5311	11.4862	11.667	12.8677	11.6152	12.6883	8.42986	12.3859	13.1697	12.7496	13.0269
ASCRP3000441	0.53677	0.819323	1.09911	up	hsa_circRNA_101904	hsa_circ_0040827	circBase	chr16	+	88066714	88071617	exonic	NM_017869	BANP	AACCTCCAGATCCATCACGTGGGGCAGGACGGTCAGAGCCGATGATGAGCACCCCACCTC	592.143	578.571	9.02219	8.88586	246	819	1360	787	210	207	516	151	433	1175	861	491	464	475	9.06495	9.04824	9.315	8.87155	8.7521	9.17649	8.92703	8.595	8.47533	9.38331	8.54498	9.75422	8.66114	8.78704
ASCRP3000442	0.815187	0.938619	1.00945	up	hsa_circRNA_002197	hsa_circ_0002197	circBase	chr21	-	34906884	34911662	exonic	NM_000819	GART	AACCTGAAGAAGCCTGCAGCTTCATTTTGAGGTTTCATTTTCCTTTGGAATTTCTGCTTT	25.3571	26.2857	5.32463	5.31106	20	26.5	37	31	20.5	18	24.5	23	25	33	28	24	26	25	5.17303	5.30152	5.46392	5.34837	5.22056	5.38239	5.38264	5.22773	5.24498	5.22773	5.28705	5.4723	5.33844	5.37918
ASCRP3000443	0.748058	0.916515	1.03861	up	hsa_circRNA_101661	hsa_circ_0037078	circBase	chr15	+	101550654	101551042	exonic	NM_024652	LRRK1	AACCTGAAGGTGTTTCCAGATCCCTGGGCCTGCCCTTTGGCTACTTGAAATTGACATTTC	60.5	70.5714	6.32423	6.26958	61	87	63.5	77	41	38	56	39	81	111.5	67	69.5	60	66	6.98582	6.28288	5.87454	6.06293	6.23259	6.65042	6.18045	6.39949	6.40497	5.95994	5.86326	6.87501	6.10193	6.28248
ASCRP3000445	0.157575	0.544164	1.49732	up	hsa_circRNA_039400	hsa_circ_0039400	circBase	chr16	+	53907697	53968021	exonic	NM_001080432	FTO	AACCTGAGGAGAGAATGGCATGCCAGATGATCTCAATGCCACCCACCAACACTGTGTTTT	233.643	163.571	7.65179	7.06941	194.5	722	225.5	180	99	37.5	177	41	176	369	196.5	162	88.5	112	8.68649	8.90143	7.17703	7.06586	7.58528	6.62711	7.51934	6.52911	7.32537	7.28404	6.83612	8.08123	6.52867	6.90135
ASCRP3000447	0.047261	0.36116	1.21117	up	hsa_circRNA_009068	hsa_circ_0009068	circBase	chr17	+	45668082	45682918	exonic	NM_006310	NPEPPS	AACCTGGAGAAGGAATGGTGGACTCATCTTTGGTTAAATGAAGGTTTTGCATCCTGGATT	315.643	288.929	8.04831	7.77191	113.5	400.5	802	463	125	75	230.5	72	193	642	475.5	138.5	242	259.5	7.8525	8.09043	8.64106	8.24601	7.94166	7.73459	7.8319	7.44957	7.45212	8.12308	7.81544	7.82713	7.78797	7.94804
ASCRP3000448	0.148964	0.531638	1.04277	up	hsa_circRNA_405110		25070500	chr12	-	133242062	133244088	intronic	ENST00000320574	POLE	AACCTGGGCTATTGACTTTGTAGAATGTGAAATGGAAGAATCTGTGAGGTGAGCTCTGAG	23.7143	24.1429	5.23451	5.17409	21	25	28	26	19	21	26	18	25	25	26	23.5	26.5	25	5.10784	5.23516	5.30309	5.17217	5.19291	5.38239	5.248	5.13246	5.20779	5.19772	5.19716	5.21946	5.1816	5.08246
ASCRP3000450	0.377164	0.729041	1.06692	up	hsa_circRNA_100076	hsa_circ_0010430	circBase	chr1	-	21024871	21031392	exonic	NM_020816	KIF17	AACCTGTGATCCAGCATGACGTGGAGGCCGAGAAGCAGCTGATCCGGGAGATGAGCGGGG	28.9286	27.7857	5.45389	5.36045	28.5	25	45	29	23.5	22	29.5	24	28	30.5	30	28	28	26	5.68659	5.23516	5.66458	5.25719	5.63811	5.48616	5.20947	5.22773	5.24498	5.24498	5.30599	5.65191	5.38363	5.46392
ASCRP3000452	0.0520135	0.370406	1.14994	up	hsa_circRNA_011898	hsa_circ_0011898	circBase	chr1	+	40872407	40882768	exonic	NM_022733	SMAP2	AACCTTACTCAGGGCCGCGATGGGCCTCTTGGAACATTGGTGTGTTCATCTGCATTCGAT	40.1429	39.7857	5.7442	5.54265	29	49	59	64.5	27	26	26.5	24	33	90.5	42	23	40	26	5.7136	5.7566	5.89151	5.95011	5.76874	5.84181	5.28705	5.22773	5.49695	5.80684	5.54282	5.53415	5.72611	5.46392
ASCRP3000453	0.165491	0.551165	1.16018	up	hsa_circRNA_043285	hsa_circ_0043285	circBase	chr17	+	35804797	35822225	exonic	NM_001488	TADA2A	AACCTTAGAAAGTTTCAATGAATTTGACAATTATGCAGAATGGGACTTGAGAGACATTGA	92.2143	86.4286	6.54954	6.33519	45	156	179	107	50	28	80.5	35	68	172	138.5	49.5	75	67	6.45749	6.95436	6.91697	6.45101	6.5559	5.96192	6.5491	6.10058	6.24407	6.37842	6.47244	6.46861	6.32252	6.35968
ASCRP3000454	0.0409553	0.343651	1.10359	up	hsa_circRNA_104924	hsa_circ_0008240	circBase	chr9	+	129102786	129157976	exonic	NM_033446	MVB12B	AACCTTCCCAGGACCAGTCCACCATGCCTGAAGTCAAAGACCTCTCAGAAGCCTTGCCAG	64	72.2857	6.32158	6.17938	49	68	84	97	49	36	65	37	63	131	99	47	68	61	6.64062	6.0216	6.1466	6.30447	6.49436	6.38176	6.26166	6.35112	6.12652	6.15706	6.1145	6.32894	6.12887	6.04868
ASCRP3000455	0.672726	0.885473	1.0547	up	hsa_circRNA_104531	hsa_circ_0001771	circBase	chr7	+	155457868	155473602	exonic	NM_053043	RBM33	AACCTTTAGATGAATTTACAATGATGACTTTGACCAGTTTGATAAGCCTGGCGCGGAACG	164.5	182.071	7.19009	7.11326	48.5	125	487	212	73.5	60	145.5	55	118	331.5	374	63.5	173	159.5	6.558	6.70093	8.08737	7.26046	7.075	7.36979	7.27906	6.95319	6.85526	7.14259	7.51517	6.67751	7.32235	7.32674
ASCRP3000456	0.752129	0.917584	1.00771	up	hsa_circRNA_091725	hsa_circ_0091725	circBase	chrX	-	151995870	151998304	exonic	NM_004344	CETN2	AACCTTTCTCAGTTTGAAGCCTCCAACTTTAAGAAGGCAAACATGGCATCAAGTTCTCAG	23.5	24.7857	5.19184	5.18076	20.5	24.5	28	27	21	20	23.5	21	24	26	25	26.5	27	24	5.35493	5.11558	5.2507	5.14357	5.16357	5.24117	5.07332	5.22773	5.20779	5.19772	5.13773	5.21946	5.1304	5.14448
ASCRP3000458	0.338938	0.700886	1.03037	up	hsa_circRNA_406261		25070500	chr3	+	39939338	39942417	sense overlapping	NM_015460	MYRIP	AACGACTAAGGTTTGATATGATCAAAGCTGTCACTTCAGTCTTTCACTAACTGGGCTCCT	22	22.5714	5.12798	5.08482	18	23	26	24	20.5	20.5	22	18	22	26	23	22	24	23	5.10784	5.01077	5.19235	5.04767	5.16357	5.24117	5.13246	4.9967	5.09008	5.21225	5.08765	5.17217	5.01077	5.02412
ASCRP3000460	0.641308	0.869938	1.02532	up	hsa_circRNA_101914	hsa_circ_0041019	circBase	chr16	-	89824984	89833645	exonic	NM_000135	FANCA	AACGCACTGATGGATTTCCACCAAAGATTTTGTACAGCAGCAATTTCTTACTCTCTCTGC	25.7857	25.2143	5.35263	5.31655	24.5	27	28	34	19	20.5	27.5	22	26	29	24	25	27.5	23	5.49649	5.31482	5.32976	5.40913	5.31482	5.33385	5.26953	5.16242	5.31534	5.25341	5.19716	5.53415	5.32308	5.43032
ASCRP3000461	0.701704	0.896532	1.01777	up	hsa_circRNA_100568	hsa_circ_0017979	circBase	chr10	-	24880815	24883968	exonic	NM_020824	ARHGAP21	AACGCTCATCCAGCACATTCACGATTTGCCTGAACATCATTATGAAACACTTAAGTTCCT	29.3571	33.4286	5.376	5.35059	25	29	33	32.5	31	23	32	22	29	52	41	30	31	29	5.39052	5.28969	5.29103	5.33385	5.55342	5.28731	5.48616	5.22773	5.28229	5.50176	5.5054	5.35241	5.27592	5.30859
ASCRP3000462	0.0516293	0.370155	1.75171	up	hsa_circRNA_100258	hsa_circ_0008433	circBase	chr1	+	66378927	66384518	exonic	NM_002600	PDE4B	AACGCTTCCAAGCATTGCTATTACAACTGTAAGCCAGGAGTGGTATTAAAAAGTGTCAGC	80.5714	48.0714	6.58429	5.77552	86	142	39	155	48	51	43	23.5	37	103.5	28	46	65.5	33	7.40765	6.83178	5.54238	6.85544	6.5559	7.11886	5.778	5.34887	5.55408	5.92978	5.32565	6.39457	6.19109	5.68458
ASCRP3000465	0.914053	0.97234	1.00315	up	hsa_circRNA_406311		25070500	chr3	+	99742117	99744402	intronic	ENST00000421999	CMSS1	AACGGGGAAAGATGTTATACTCGAATCCCTGAGTGCTTGTCAAAATGCTATGACAACTGA	23.1429	24.3571	5.27371	5.26917	23	24	24	26	19	19	27	22	22.5	25	28	25	25	23	5.31534	5.26525	5.2507	5.25719	5.25314	5.28731	5.28705	5.22773	5.22773	5.17787	5.28705	5.4723	5.27592	5.21558
ASCRP3000466	0.823648	0.94182	1.0409	up	hsa_circRNA_100662	hsa_circ_0006654	circBase	chr10	+	102683731	102685776	exonic	NM_018121	FAM178A	AACGTCTAGTGAAGGAAATGGAAGACACACAAAGCAGGCTCTAAGCAGAATAAATTCCCT	145.286	214.714	6.9952	6.93738	41.5	211	311	265	56	43	89.5	41.5	108	779	297.5	29	128.5	119.5	6.36783	7.2937	7.55641	7.52888	6.74154	6.83431	6.64374	6.46896	6.72611	8.49719	7.25661	5.65191	6.97773	6.98312
ASCRP3000467	0.379717	0.730418	1.08337	up	hsa_circRNA_001062	hsa_circ_0001062	circBase	chr2	+	113057425	113057606	exonic	NM_198581	ZC3H6	AACGTGAGAAACATAAGAGAAGATGGCGAATTAGAAGATGGTGAAATAGACGATGCAGGA	53.4286	62.5	5.91196	5.79643	34	96.5	92	62	28	27.5	34	24	38.5	184	76.5	28	52.5	34	5.97724	6.38275	6.2257	5.85115	5.60879	5.80574	5.53237	5.70352	5.67067	6.46137	5.93854	5.35241	5.86856	5.57997
ASCRP3000469	0.205946	0.594824	1.07606	up	hsa_circRNA_035861	hsa_circ_0035861	circBase	chr15	+	65223019	65226434	exonic	NM_182703	ANKDD1A	AACGTGGTTGATCATGAGGGGAACACTGCCCTTCATCTGGCTGCTGGTCGGGGCCATATG	37.5	41.2143	5.80237	5.69662	35	46	37	47	32.5	28	37	29	40	65.5	35	40	41	38	6.09468	5.69834	5.50403	5.6739	5.85204	6.06711	5.7265	5.84414	5.72922	5.57282	5.37967	5.99239	5.70392	5.65416
ASCRP3000470	0.25431	0.63702	1.16735	up	hsa_circRNA_103990	hsa_circ_0003967	circBase	chr5	+	151169883	151170623	exonic	NM_005754	G3BP1	AACGTTTGTCCTTGCTCCTGAGATTTTATGGAAAGAACTCTTCTTATGTCCATGGGGGAT	223.286	223.857	7.75322	7.52999	109	252	459	297.5	102	75.5	268	68.5	194	333	397	174.5	214	186	7.78093	7.50509	8.02154	7.63504	7.61167	7.73459	7.98369	7.24692	7.45752	7.15316	7.58937	8.19544	7.59642	7.47107
ASCRP3000472	0.936467	0.979604	1.00534	up	hsa_circRNA_059847	hsa_circ_0059847	circBase	chr20	-	31946646	31962018	exonic	uc002wzc.2	CDK5RAP1	AACTAAGGTTGTTCTGCAGCTGATTCATGAGAGAGATAACATCTGTAAACAGATCCACCT	25.9286	27.4286	5.25152	5.24384	23	25	33	30	22	23.5	25	21	26	33	31	31	26.5	23.5	5.42625	5.05609	5.39766	5.32359	5.19291	5.38239	4.98176	5.10126	5.28229	5.27752	5.26846	5.53415	5.14739	5.09585
ASCRP3000473	0.190091	0.578316	1.08199	up	hsa_circRNA_005593	hsa_circ_0005593	circBase	chr5	+	52899281	52900725	exonic	ENST00000502423	NDUFS4	AACTAATCCTGAGGACTTCATCCGGTCACCATCTACCTATTCTTCAAATGGTCGTTGAGG	39.4286	40.3571	5.83378	5.7201	38	45	52	44.5	34.5	26	36	30	48	42.5	48	35.5	41.5	37	6.11658	5.68899	5.72084	5.61301	6.03787	5.8812	5.778	5.77499	5.9093	5.34685	5.60879	5.91634	5.74857	5.73584
ASCRP3000480	0.960025	0.98645	1.00414	up	hsa_circRNA_405402		25070500	chr15	+	78885433	78893729	sense overlapping	NM_000745	CHRNA5	AACTAGAGCTTCTCGTGAGGTTGTTGAAGATTGGAAATTCATAGCCCAGGTTCTTGATCG	26.5	23.8571	5.21394	5.20797	21	26.5	48	29	18.5	19	23.5	19	26	23	26	26	25	22	4.9299	5.20668	5.69814	5.25719	5.22056	5.20333	4.98176	4.94219	5.20779	5.13539	5.22056	5.53415	5.09008	5.32565
ASCRP3000482	0.439728	0.763909	1.08828	up	hsa_circRNA_068465	hsa_circ_0068465	circBase	chr3	+	186504915	186505671	exonic	NM_001967	EIF4A2	AACTATATTCACAGGAATGGAAGTTGGATACACTTTGTGACTTGTACGAGACACTGACCA	184.714	194.857	7.54686	7.4248	74	294	291	270	95	84	185	89	242	280	289	109.5	193	161.5	7.20287	7.68379	7.47919	7.52888	7.46626	7.88399	7.58301	7.80598	7.76406	6.92354	7.19929	7.47472	7.47472	7.3313
ASCRP3000485	0.0376014	0.3353	1.37816	up	hsa_circRNA_002837	hsa_circ_0002837	circBase	chr19	-	41847787	41848152	exonic	NM_000660	TGFB1	AACTATTGCTTCAGGGGAAATTGAGGGCTTTCGCCTTAGCGCCCACTGCTCCTGTGACAG	65.2143	50	6.30871	5.84597	52	77.5	112	73.5	37	45	59.5	30	50	66	48	50	56	50	6.65893	6.13756	6.40754	6.00095	5.98116	6.79441	6.18045	5.9117	5.88873	5.63249	5.52186	6.42506	5.85738	5.68458
ASCRP3000489	0.564892	0.832492	1.05271	up	hsa_circRNA_101754	hsa_circ_0038465	circBase	chr16	+	21973780	21983443	exonic	NM_003366	UQCRC2	AACTCAGCAGCCATTTGATTGTGACCGCAACAAGGGAAAACATGGCTTATACTGTGGAAT	91.0714	94.0714	6.582	6.5079	59	124.5	143	153	40	31	87	45	103	163	130.5	62	74	81	6.86441	6.68265	6.6768	6.86034	6.26616	6.16773	6.5559	6.56903	6.66211	6.29754	6.42805	6.73913	6.30329	6.55612
ASCRP3000491	0.553383	0.827578	1.05242	up	hsa_circRNA_009044	hsa_circ_0009044	circBase	chr1	-	227213755	227223308	exonic	NM_003607	CDC42BPA	AACTCCATGGAATGGATTCAGACTCTTCCTCTCAAAAAGTGTGTGGATTCTCATGCCATA	78.5	94.7857	6.53429	6.46058	53	109	107	80	64	39	97.5	46	89	171.5	154	47	64	92	6.76138	6.50511	6.37495	6.10118	6.90954	6.44416	6.64374	6.60924	6.50545	6.40618	6.57401	6.42506	6.07709	6.62701
ASCRP3000492	0.00573603	0.185244	1.28379	up	hsa_circRNA_403834		25242744	chr7	-	72863871	72865324	exonic	NM_032408	BAZ1B	AACTCCCGTGGCAGGTTGCATCTGCACTGGAGAAATGGAAGACAGCAATCCGGGAAGCTC	60.7143	56.1429	6.22298	5.86257	36	69	111.5	75	39	45	49.5	28	40	100	77.5	41	58.5	48	6.11658	6.00675	6.37495	6.06293	6.11628	6.79441	6.08894	5.77499	5.58427	5.90604	5.90311	5.89638	6.01027	5.96291
ASCRP3000493	0.173429	0.560432	1.12999	up	hsa_circRNA_105005	hsa_circ_0090879	circBase	chrX	-	64743439	64752510	exonic	NM_031206	LAS1L	AACTCCTTCGGATGTTTGTGAATCTTATCTCAGAGAGGAAGACAAAGTTTGCCAAGGTCC	72	72.7857	6.24525	6.06894	33	89	115.5	154	36.5	32	44	32	60	167.5	99	32.5	69	49.5	5.97724	6.31384	6.46208	6.87553	6.17631	6.13375	5.778	5.70352	6.03329	6.3554	6.16314	5.99239	6.2389	5.99595
ASCRP3000494	0.939451	0.980965	1.00448	up	hsa_circRNA_100740	hsa_circ_0006430	circBase	chr11	-	3712576	3716836	exonic	NM_016320	NUP98	AACTCTACAGTGACAGGGGATCATCGTCTTGCTCTTCTTTTATCTCAGTTTGTGGGTAGC	39	47.3571	5.76629	5.75984	31	53	47	50	30	28	34	31	47	84	46	39	43.5	41	5.82191	5.77403	5.58728	5.6739	5.76874	6.06711	5.67107	6.10058	5.75354	5.74742	5.54282	5.65191	5.7136	5.80905
ASCRP3000495	0.909845	0.970515	1.01393	up	hsa_circRNA_102027	hsa_circ_0042961	circBase	chr17	+	30267304	30267505	exonic	NM_015355	SUZ12	AACTCTTACTTACATGTCTCATCGAAACTCCAGAACAAACATCAAAAGAGCCAACACAGA	349.357	418.857	8.25995	8.23999	97	349.5	692	625	190	102	390	115.5	219	970	834	163	357	273.5	7.60987	7.89987	8.48949	8.60279	8.54095	8.17746	8.49919	8.21098	7.62014	8.96992	8.4984	8.02825	8.33584	8.0164
ASCRP3000497	0.707515	0.898149	1.06945	up	hsa_circRNA_103740	hsa_circ_0001439	circBase	chr4	-	129913321	129925031	exonic	NM_144643	SCLT1	AACTGAACAAAGTGTGATAATCGAACAACTCCGAAAAAAACTTAGGTTGCACAGTGAATT	357.929	342.071	8.20953	8.11266	143.5	967	370	303	110.5	74.5	537	133	446	688	276	129	424.5	298	8.22778	9.32766	7.78411	7.65102	7.69644	7.76339	9.01627	8.40142	8.50563	8.2661	7.16521	7.78093	8.55167	8.11763
ASCRP3000498	0.204806	0.592922	1.1528	up	hsa_circRNA_102672	hsa_circ_0003195	circBase	chr2	+	32858942	32865477	exonic	NM_017735	TTC27	AACTGACAGCTATTCAGACAACAGTTGATATTTCTACTTGGTGTGAGCAGTTTGCAACTT	64.2857	62.0714	6.03498	5.82984	28	76	156	70	32	29	59	23.5	43.5	112.5	122	33	54	46	5.6558	6.11732	6.77001	5.96225	5.66418	5.92043	6.15489	5.50472	5.7623	6.01604	6.34884	5.75583	5.79241	5.62874
ASCRP3000506	0.352311	0.710111	1.04553	up	hsa_circRNA_406565		25070500	chr4	+	177069283	177073118	exonic	NM_170710	WDR17	AACTTATGGTTGAACTTGGAGAGTACCGTTCGAATCTGGGATTATACTCAGGATGCTTGC	28	31.9286	5.35284	5.2886	20	32	36	37	23	20.5	27.5	21	25	52	46	24	30.5	25	5.31534	5.40622	5.46392	5.40913	5.28573	5.24117	5.34837	5.10126	5.24498	5.46671	5.54968	5.24117	5.36774	5.04864
ASCRP3000512	0.123262	0.497007	1.06826	up	hsa_circRNA_070829	hsa_circ_0070829	circBase	chr4	-	122754385	122756438	exonic	NM_018190	BBS7	AACTTGAAAGTACCTACAGATTCGCTCAATTGAAGGCCAGTATGGCACACTACAAGCATA	32.0714	33.5	5.47813	5.38286	23	47	38	39.5	23	20	34	21	28	53	45.5	25	32	30	5.49649	5.6558	5.45287	5.42169	5.37571	5.38239	5.56195	5.26739	5.44103	5.50176	5.5054	5.24117	5.39766	5.32565
ASCRP3000513	0.175464	0.563031	1.81112	up	hsa_circRNA_103361	hsa_circ_0001296	circBase	chr3	-	47719687	47727660	exonic	NM_003074	SMARCC1	AACTTGACTGGAGATGTGTGTGCTGTGATGAGGAAGATGAAGATCCTGCCAAAGGTGATC	448.5	233.571	8.58142	7.72454	148	101	640	139	526.5	397	1188	172	159	186	389	132	354	243	8.27361	6.45053	8.40388	6.74356	10.1137	9.89501	10.1897	8.75301	7.21809	6.46837	7.57792	7.84209	8.34154	7.87076
ASCRP3000514	0.423169	0.753702	1.15655	up	hsa_circRNA_405928		25070500	chr2	-	95814629	95819004	sense overlapping	NM_032788	ZNF514	AACTTGTACTGGAGAGAAATCCTACAAGTGTGGACCTGATGACATTTGAAGATGTGGCTG	133.571	169.143	6.81012	6.6003	33	203.5	350.5	160	56	34	98	34	94	492	355	31.5	86	91.5	6.02351	7.26015	7.70958	6.86512	6.67336	6.38176	6.75738	6.20864	6.59531	7.72719	7.43734	5.26739	6.38647	6.57975
ASCRP3000516	0.0173862	0.261424	2.08016	up	hsa_circRNA_406694		25070500	chr5	-	145083537	145083858	intronic	ENST00000510259	PRELID2	AACTTTAACCACAAAACCTGCTTCTGAACCAACTGAGGAAGACACCTCAGGTTGCAGCTG	94.1429	36.0714	6.56664	5.50995	80	287.5	117	50	33.5	40	51	23	28	50.5	61	28	32	30	7.32654	7.67339	6.49906	5.72572	6.02351	6.74579	5.97246	5.30495	5.40962	5.47508	5.778	5.65191	5.48616	5.46392
ASCRP3000517	0.110525	0.478232	1.27232	up	hsa_circRNA_001526	hsa_circ_0001526	circBase	chr5	-	131822730	131823714	sense overlapping	NM_002198	IRF1	AACTTTCGCTGTGCCATGAACTCCCTGCCAGATATCGAGGAGGAGATGATCTTCCAGATC	197.786	216.786	7.72036	7.37289	111	224	295	334	84.5	133	203	61	197	469	149	81	395.5	165	7.8228	7.37029	7.48509	7.79411	7.25728	8.62718	7.68574	7.11698	7.48924	7.64224	6.54831	6.9916	8.46361	7.35825
ASCRP3000522	0.863567	0.955421	1.0266	up	hsa_circRNA_405841		25070500	chr2	+	28210859	28218323	sense overlapping	NM_004899	BRE	AAGAAAAATGTTTACAGGGTCTGGCCCCCGCTTCATAAACAGGGGGATATCATTTTCAAT	109.286	125.643	6.99371	6.95584	79	129	153	157	57	62	128	63.5	142	144.5	152	130	132	115.5	7.22955	6.73139	6.74982	6.90609	6.78892	7.45924	7.09092	7.21043	7.03453	6.17145	6.55415	7.82221	6.97239	6.92568
ASCRP3000526	0.219022	0.608185	1.13072	up	hsa_circRNA_092566	hsa_circ_0001678	circBase	chr7	+	8043537	8099878	exonic	NM_138426	GLCCI1	AAGAAAATAATGGGAAGGAAGAAGTATCCAAGCGGACAAGGCAAAATCTCAGCAAGTTCG	53.9286	66.0714	6.03247	5.85523	30	86	54.5	87	36	32	52	23	41	112	144	39	60	43.5	5.87402	6.27025	5.73504	6.18443	5.91444	6.13375	6.11539	5.46718	5.65743	5.98018	6.48933	5.70589	5.96324	5.72338
ASCRP3000527	0.814574	0.938482	1.022	up	hsa_circRNA_104672	hsa_circ_0003304	circBase	chr8	-	103850971	103855975	exonic	NM_015878	AZIN1	AAGAAAATTGCACGTAATCACCCAAATGCCAATTTGTTGCATATTCTAAGGACCCAGACA	40.4286	49.7143	5.67086	5.63947	25	71	59	39	25	23	41	26.5	36	120	63	28	40.5	34	5.46205	6.08985	5.80353	5.5088	5.52835	5.48616	5.81732	5.58985	5.40962	6.02604	5.77499	5.41156	5.66945	5.59479
ASCRP3000532	0.0765355	0.415564	1.10477	up	hsa_circRNA_104782	hsa_circ_0087071	circBase	chr9	+	37495165	37495983	exonic	NM_022490	POLR1E	AAGAAATACTGAAGATGATTGAGGAGAACAGCTCTGGTCAGCGATGCTATCCACAATGAC	30.8571	31.2143	5.389	5.24525	23	36	46	34	24	24	29	22	28	49.5	36	24	31	28	5.39052	5.46532	5.67188	5.27964	5.49786	5.13069	5.28705	5.04802	5.35241	5.43771	5.36274	5.19772	5.23571	5.08246
ASCRP3000536	0.747718	0.916515	1.04889	up	hsa_circRNA_102032	hsa_circ_0008604	circBase	chr17	+	30498061	30503232	exonic	NM_018307	RHOT1	AAGAACAGACAAAGACAGCAGCTAGAGTTGGGAAGACATCACTGATTATGTCTCTGGTCA	159.286	175.643	7.19476	7.1259	50	354	148	262	70	49	182	59	139	395	288	94	111	143.5	6.65893	7.915	6.69744	7.49979	6.99936	7.01799	7.57479	7.10517	7.04262	7.39734	7.20357	7.18502	6.75928	7.18827
ASCRP3000537	0.583031	0.841102	1.39893	up	hsa_circRNA_001937	hsa_circ_0000700	circBase	chr16	+	53155459	53155541	intronic	ENST00000447540	CHD9	AAGAACAGCTCTCTGGCTGAACATATCCCTTGGATACTCTAAGACCTGACCCTGATTAAG	16361.7	10552.3	11.567	11.0827	130	896.5	56582.5	43845.5	503	1613	10961.5	24	2179	2111	39266	911	23007	6368	8.00049	9.17264	14.751	14.3296	10.0473	11.4862	13.1817	5.16242	10.3716	10.9017	14.1571	10.704	13.8515	12.4303
ASCRP3000539	0.329033	0.694965	1.11917	up	hsa_circRNA_092519	hsa_circ_0001233	circBase	chr22	-	40825609	40859290	exonic	NM_020831	MKL1	AAGAACATCCTTCCTGTTGAGTCCAGCCTGAAGGAAGCCATCATTGTGCTACAGTTGAAA	109.071	109	6.79075	6.62832	49	94.5	267	147	49	42	115	40	69	195	160	64	149	86	6.60639	6.39477	7.3899	6.80904	6.5559	6.83431	6.94492	6.39949	6.27399	6.51985	6.62607	6.84855	7.15055	6.57975
ASCRP3000542	0.114891	0.485138	1.08712	up	hsa_circRNA_063453	hsa_circ_0063453	circBase	chr22	-	40859224	40948371	exonic	NM_020831	MKL1	AAGAACTGGTGAGCCAAGGGATCATGCCGCATTGCCATCACGAAAGCCAAAGTGGATTTC	63.2857	68.3571	6.22437	6.10387	38.5	65	134.5	80.5	37.5	32	55	31	51.5	154	74	36	75	57	6.22597	5.9911	6.63887	6.15605	6.13844	6.26528	6.15489	6.00963	6.01556	6.26166	5.91906	5.97345	6.32945	6.21824
ASCRP3000543	0.857363	0.954245	1.02148	up	hsa_circRNA_042079	hsa_circ_0042079	circBase	chr17	-	9843442	9850300	exonic	NM_003644	GAS7	AAGAACTTAGCTAAGCTCTCTCAGAACTCCTTGGCTTCACAGGAGGAAGGATAAACTGTG	45.2857	51.8571	6.04051	6.00985	42	60	36.5	56	39	36	47.5	34	67	65	37	50.5	43	66.5	6.36783	5.91872	5.47206	5.80611	6.23259	6.55009	5.93619	6.20864	6.21408	5.61301	5.48616	6.52777	5.72611	6.29319
ASCRP3000546	0.0198069	0.272207	1.17847	up	hsa_circRNA_079279	hsa_circ_0079279	circBase	chr7	+	5643126	5643248	exonic	NM_003088	FSCN1	AAGAAGAATGGGCAGCTGGCCGCCTCGGTGGAGACAGCAGGAATGCCAGCTGCTACTTTG	28.7143	26.1429	5.49571	5.25879	26	31	28	36	25	25	30	20	24	30	27	26.5	29.5	26	5.59564	5.36625	5.26739	5.40059	5.49786	5.84181	5.5004	5.19573	5.31534	5.24008	5.1653	5.4458	5.32308	5.12624
ASCRP3000548	0.315708	0.687887	1.12573	up	hsa_circRNA_104084	hsa_circ_0075829	circBase	chr6	+	22020567	22056919	exonic	NR_015410	CASC15	AAGAAGAGAGCCAGCCAGGATCTGCATTTACTGCTCAACCACATCTAATTTGATGTCCTC	49.5714	53.9286	6.0334	5.86254	38	67	38	67	35	31	71	25	39.5	86	77	51	45	54	6.24652	6.00675	5.48616	5.98067	6.03787	6.06711	6.40875	5.38708	5.65743	5.78944	5.95011	6.36082	5.78287	6.11003
ASCRP3000550	0.972314	0.990215	1.0141	up	hsa_circRNA_103514	hsa_circ_0006156	circBase	chr3	+	171965322	171969331	exonic	NM_022763	FNDC3B	AAGAAGCAGCCCAAAGTCGAATGATTCAGACTTGCAAGGTGATTGAAGATAGTACTGGAG	3159.36	2922.07	11.2144	11.1942	1377	5206	7808	3043	1011.5	812	2858	538.5	2289	7240	4416	845	2885	2241	11.4412	11.8417	11.5701	10.4246	11.028	10.8277	11.3677	10.1419	10.4496	14.5592	10.6891	10.5127	11.0366	10.9704
ASCRP3000554	0.884062	0.963097	1.05282	up	hsa_circRNA_406091		25070500	chr20	-	25000645	25004277	exonic	NM_032501	ACSS1	AAGAAGTATGATCGCTCCTCCCTGCGGACCCTGGGGTCAGCCAAGTGCAAGGTGGTTATC	675	632.929	8.81386	8.73959	135.5	616	1556	1681.5	163	128	445	148.5	1059	259	1303	297	943.5	420.5	8.14656	8.65712	9.48137	9.77383	8.34871	8.57117	8.71823	8.53111	9.54002	6.81537	9.04401	8.95789	9.62171	8.66705
ASCRP3000555	0.159578	0.545726	1.2103	up	hsa_circRNA_102346	hsa_circ_0047398	circBase	chr18	-	33058245	33060527	exonic	NM_194281	INO80C	AAGAAGTATTCTGATGTTTCAGGTCTGCTTGGTATCAGCATGGAAGCCATGAGTGAGAAT	31	26.1429	5.47997	5.2046	23	27	26	26	64	26	25	23	27	28	27	28	26	24	5.20835	5.31482	5.10903	5.24171	6.435	5.76382	5.28705	5.22773	5.20779	5.16012	5.18015	5.24117	5.19969	5.21558
ASCRP3000556	0.468402	0.781894	1.10135	up	hsa_circRNA_101825	hsa_circ_0008242	circBase	chr16	-	66759730	66763002	exonic	NM_006141	DYNC1LI2	AAGAAGTCAGCTGGTCCACGACAAAGAGTTGGCAGCAGAAGATGAGCAGGTGTTCCTAAT	120.5	136.571	6.91752	6.77824	74	222.5	158	193	55	42	99	44	101	361	160	73	122	95	7.2113	7.36759	6.77804	7.11639	6.60448	6.62711	6.71771	6.58783	6.66962	7.26167	6.59925	6.83702	6.8653	6.62701
ASCRP3000557	0.575028	0.837533	1.01746	up	hsa_circRNA_002567	hsa_circ_0002567	circBase	chr18	-	66364462	66369027	exonic	NM_019022	TMX3	AAGAAGTGGTTCCTGAGGCATTGCTTCAGAGTTTGGAGTTCGAGGTTATCCAACAATTAA	24.6429	25.5	5.21735	5.19237	21	25	29.5	27	24	21.5	24.5	22	24	28	28	24	27	25.5	5.14448	5.20668	5.29103	5.20556	5.43794	5.16242	5.07332	5.30495	5.20779	5.27219	5.13773	5.24117	5.19969	4.98306
ASCRP3000559	0.459931	0.777186	1.11183	up	hsa_circRNA_007258	hsa_circ_0007258	circBase	chr16	+	29847024	29848279	exonic	NM_005115	MVP	AAGAATCAGCTGGGGCAGAAGCGCGTGGTCAAGGGGAAGAATGGCTGGTCACCACAGTAG	99.5	120.643	6.87206	6.71912	114	105.5	110	112.5	57.5	46	151	51	101	290	85	65.5	134	118	7.86018	6.48231	6.39936	6.45101	6.71033	6.87219	7.32904	6.85588	6.66962	6.9596	5.97724	6.65042	6.97239	6.94869
ASCRP3000560	0.955392	0.984721	1.00347	up	hsa_circRNA_406699		25070500	chr5	+	151326199	151327356	intergenic			AAGAATCTCATCTTGTATAAAGACAGACCAAGCTCCGTTCCTGTGAGGGAAGGGAGAGAA	27.6429	30.8571	5.36458	5.35958	24	28	38	30	26.5	19	28	21	32	36	35	28	34	30	5.46205	5.30152	5.52478	5.21946	5.69616	5.06104	5.28705	5.16242	5.40962	5.35658	5.34685	5.62206	5.44222	5.1773
ASCRP3000561	0.25711	0.638777	1.04034	up	hsa_circRNA_001830	hsa_circ_0001370	circBase	chr3	-	183448510	183448699	antisense	NM_018023	YEATS2	AAGAATGACAGCAAGAGTTATGGTAGAGAGAAAATCAGTAAACCAGCCATCACTGCTCTT	23.0714	23.7857	5.2543	5.19724	21	25	25.5	25	20	20	25	21	24	28	23	25	24.5	21	5.24117	5.15521	5.16127	5.14357	5.34685	5.33385	5.39815	5.22773	5.28229	5.19772	5.10306	5.15434	5.21779	5.19772
ASCRP3000562	0.0153733	0.251705	1.4532	up	hsa_circRNA_407136		25070500	chr8	+	142170730	142173528	exonic	NM_014957	DENND3	AAGAATTTCTCAAAACCAGGGCTCCAGGGGACCATCAGTTTTATAAGCAGGGTGCAGAGC	89.6429	83.3571	6.67539	6.13616	51.5	107.5	116	150	72	47.5	83	32	47.5	224	92	37	87.5	63.5	6.62156	6.47291	6.43823	6.80904	7.00718	6.89147	6.48737	6.0691	5.8328	6.69436	6.04101	5.85311	6.42518	6.03756
ASCRP3000563	0.0433465	0.350098	1.16656	up	hsa_circRNA_101890	hsa_circ_0040708	circBase	chr16	+	84806146	84808831	exonic	NM_005153	USP10	AAGAATTTTAAATGCCACCGAACCTATCGGCTCTTTGCAGGTTGAGATAAGTCGAAGAGT	62.0714	61.9286	6.17114	5.94888	33	96	100	77.5	37	35	56	29	49	111	89	31	64.5	60	6.04805	6.35565	6.27505	6.05675	6.00272	6.38176	6.078	6.03756	5.84361	5.9885	6.01027	5.53415	6.07709	6.15096
ASCRP3000564	0.53157	0.817206	1.05179	up	hsa_circRNA_101355	hsa_circ_0031933	circBase	chr14	-	52520296	52527074	exonic	NM_007361	NID2	AAGACAACATAGGTTCCAACACCGAGGCTGAACACTTTCCAGGCAGTTTTGGCATCTGAT	29.1429	32.0714	5.44463	5.37178	23	51	26.5	33.5	19	22	29	24	30	59	31.5	26	30	24	5.39052	5.8122	5.14477	5.38116	5.19291	5.72182	5.46904	5.46718	5.29995	5.50176	5.35518	5.29103	5.39766	5.28969
ASCRP3000565	0.117334	0.488488	1.26998	up	hsa_circRNA_101129	hsa_circ_0007007	circBase	chr12	-	109052513	109055934	exonic	NM_014325	CORO1C	AAGACAAGAAAGTGAGAGTCATTGATCCCAGGAAACAAGAGATTGTTGCTGTATGGCAGA	97.1429	110.286	6.8025	6.45769	52.5	146	114.5	156	56.5	63.5	91	39	62	315	113.5	39	119.5	84	6.74483	6.84748	6.42577	6.85544	6.68616	7.387	6.67083	6.44794	6.13463	7.07515	6.2626	5.87419	6.85319	6.55612
ASCRP3000572	0.399888	0.739035	1.08974	up	hsa_circRNA_103179	hsa_circ_0062593	circBase	chr22	+	24509532	24530382	exonic	NM_012295	CABIN1	AAGACCAATTTCTTCAACACCGAAGCCAGGACAGCACAGCCGTAGCACTCTCAGACTCTA	36.6429	36.2857	5.67485	5.55087	30	41	62	38	23	25.5	37	23	32	46	42	36	39	36	5.7136	5.59862	5.93282	5.48871	5.43794	5.8812	5.67107	5.30495	5.49695	5.42601	5.49786	6.03392	5.63249	5.46392
ASCRP3000573	0.650819	0.873733	1.03845	up	hsa_circRNA_102674	hsa_circ_0053932	circBase	chr2	+	33525517	33525640	exonic	NM_000627	LTBP1	AAGACCAGTGTGAAGATATTGATGAATGTCAGCAAGGGAATCTATGTGTAAACGGGCAGT	53.2143	71.8571	6.04209	5.98766	35.5	69	49	108	40	28	43	26	56	81	202	36	53	49	6.09468	6.062	5.73504	6.46044	6.23259	5.99708	5.71281	5.46718	5.9885	5.7642	6.84378	6.13375	5.92009	5.79613
ASCRP3000575	0.881917	0.962753	1.02505	up	hsa_circRNA_100445	hsa_circ_0016404	circBase	chr1	+	212977661	212977993	exonic	NM_001042552	TATDN3	AAGACCTACCATCAACCTTTTACAAGAGCAAGGTTGGACTAGATTTCTCCCCCAGATTTG	102.214	117.286	6.966	6.9303	89.5	149	106	128	66	62	115	81	197	94	104	131	99	115	7.48606	6.91014	6.37891	6.64062	6.95626	7.45924	6.93076	7.55998	7.49526	5.85347	6.21353	7.83272	6.64549	6.91168
ASCRP3000577	0.465714	0.780022	1.10927	up	hsa_circRNA_405953		25070500	chr2	+	122797766	122800683	intergenic			AAGACTAATTACCCAACTGCCTCCGACTGACAAGATTGAGCATTTACAGAAGCAGGAATC	53.7857	49.3571	6.0131	5.8635	45	45	45.5	136	27	29	49	33	55	59	58	43	49.5	48	6.47629	5.68899	5.65702	6.69955	5.66418	6.06711	5.83857	5.97724	6.00771	5.60626	5.70905	6.20485	5.80353	5.73584
ASCRP3000579	0.435627	0.761772	1.17155	up	hsa_circRNA_100213	hsa_circ_0000069	circBase	chr1	-	47745912	47748131	exonic	NM_003035	STIL	AAGACTACTTCAGGCACAGGTCTTCCCAAAAGTTATCTTCTGGGAAGATGCCAATACATG	318.857	309.143	8.15889	7.93048	130	273	790	513	108	140.5	277.5	116	356.5	294	487	103.5	540.5	266.5	8.07045	7.59615	8.62601	8.37919	7.69644	8.70472	8.03928	8.16953	8.22015	6.96538	7.84896	7.47472	8.83858	7.99604
ASCRP3000580	0.564806	0.832492	1.05485	up	hsa_circRNA_400270		25242744	chr1	+	76269415	76282231	exonic	NM_002440	MSH4	AAGACTATAGGTTCATACTTTGGAAACAAAAGAGCTTATGCAGAAAACACAGTTGCATCA	27.5714	24.8571	5.31637	5.23933	22	22	66	24	19	17	23	21	22	29.5	30	22.5	27	22	5.24117	5.20668	5.95028	5.17217	5.31482	5.16242	5.16702	5.04802	5.15145	5.17787	5.34685	5.31947	5.32308	5.30859
ASCRP3000585	0.422965	0.753542	1.11165	up	hsa_circRNA_102726	hsa_circ_0001009	circBase	chr2	-	58449076	58459247	exonic	NM_018062	FANCL	AAGAGATAGGAACTCTTGGTTGGGATAAGGAAGAGACTTCCACCTTAGGATAGTGTTGCC	99.3571	92.3571	6.63085	6.47815	48.5	243	82	93	62	27	140	38	100	122.5	152	78	71	85	6.59061	7.46686	6.12666	6.28515	6.88622	5.8812	7.17925	6.20864	6.64446	6.09727	6.54456	7.09917	6.2301	6.52283
ASCRP3000587	0.26445	0.644717	1.27416	up	hsa_circRNA_007672	hsa_circ_0007672	circBase	chr7	+	65705311	65706257	exonic	NM_003596	TPST1	AAGAGATGATTGGGAAAGCTGGGGGAGTGTCTCTGTCAAAATGTTGGTTATCTTTCTGAA	168.929	163.286	7.33026	6.98071	75	301	394.5	163	96	58.5	94.5	66	91	268	387	51	154	126	7.22955	7.72597	7.83407	6.93127	7.53267	7.35377	6.7045	7.26015	6.55009	6.86689	7.57126	6.36082	7.20618	7.04958
ASCRP3000589	0.12761	0.502187	1.13234	up	hsa_circRNA_101343	hsa_circ_0031632	circBase	chr14	-	35261980	35331528	exonic	NM_013448	BAZ1A	AAGAGCAACTAACTGATGCTGACACCAAAGTGACTTTTTTGAACGAACCATTCTGTGCAA	43.9286	39.2857	5.76072	5.58141	25	58	68	47	27.5	24	58	21	34	74	37	30	43	36	5.59564	5.88873	5.95028	5.56848	5.63811	5.5847	6.09907	5.30495	5.60752	5.72182	5.41349	5.805	5.72611	5.491
ASCRP3000593	0.104604	0.46835	1.14554	up	hsa_circRNA_058188	hsa_circ_0058188	circBase	chr2	+	217329319	217332769	exonic	NM_014140	SMARCAL1	AAGAGCTTGAGAGAAAGAAACAGCAGCAGAAAGATGCCCTCATTCTCTTCTTCAACAGAA	69.6429	68.9286	6.44314	6.24711	63	88.5	80	77.5	44	37.5	97	50	88.5	74	80	58	69	63	6.95003	6.31384	6.03644	6.04961	6.37271	6.62711	6.75227	6.75452	6.50054	5.6611	5.94441	6.45413	6.2301	6.18499
ASCRP3000595	0.000783609	0.135402	2.44796	up	hsa_circRNA_404729		25070500	chr10	+	26789747	26802589	exonic	NM_019043	APBB1IP	AAGAGGAGAAATATGCTGTATTTAAAAACCCCCAGAGTCCTTAAATGCACTGGAAGACCA	204.429	104.143	7.64918	6.3576	108	285	347.5	356	107	67.5	160	33	45	327	80	50	116	78	7.7621	7.63665	7.70087	7.88662	7.67304	7.49899	7.38601	6.15576	5.77574	7.14377	5.91906	6.39457	6.77001	6.34428
ASCRP3000596	0.204237	0.59271	1.29428	up	hsa_circRNA_002115	hsa_circ_0001676	circBase	chr7	+	7826418	7841374	sense overlapping	NM_001302348	UMAD1	AAGAGGCAAAACTTCGGACATAGAGGCCAACCAACCTTTGGAGAGTGAAGAGAGAACCTG	196.071	126.786	7.33456	6.96242	60.5	644	155.5	126	116.5	41	229	61.5	136.5	176	108	160	103.5	142	6.89945	8.73881	6.74598	6.62104	7.77272	6.74579	7.81815	7.14881	7.00307	6.39496	6.23876	8.06895	6.69875	7.1836
ASCRP3000598	0.405351	0.742931	1.13304	up	hsa_circRNA_104371	hsa_circ_0001708	circBase	chr7	+	50358643	50367353	exonic	NM_006060	IKZF1	AAGAGTGACAGAGTCGTGGATAACCTGAGGACCATGGATGCTGATGAGGGTCAAGACATG	44.5	40.1429	5.80388	5.62368	32	30	34.5	114	33	28	40	24	25.5	64	27	45	64.5	31	5.92538	5.31482	5.40792	6.48646	5.82446	5.99708	5.67107	5.77499	5.31534	5.62141	5.1653	6.01397	6.07709	5.39766
ASCRP3000601	0.135881	0.5146	1.37822	up	hsa_circRNA_406863		25070500	chr6	-	140290904	140290999	intergenic			AAGATAAGGATACTGTCTATTTTATGTGGTTCAGACTTGGAACCGTCACGGGACTGAGGT	28.9286	22.8571	5.31177	4.84897	18	23	22.5	24	71	20	24	19	22	23	23	23	24	26	4.98632	5.05609	5.07515	5.00759	6.83648	5.13069	5.09008	4.94219	4.85899	5.09585	4.03026	4.97067	4.90035	5.14448
ASCRP3000602	0.397995	0.737798	1.20153	up	hsa_circRNA_063147	hsa_circ_0063147	circBase	chr22	-	36723505	36737571	exonic	NM_002473	MYH9	AAGATCAATCCATCTTGTGCACACCTATTCAGGCCTGTTCTGTGTGGTCATCAATCCTTA	322.929	377.786	8.0576	7.79274	134	251	896	598	127	100.5	154	86	181	1096	605	45	473	158.5	8.12631	7.48509	8.79724	8.54912	7.95332	8.14402	7.34813	7.69098	7.38223	9.21059	8.10354	6.16859	8.68649	7.30673
ASCRP3000603	0.124644	0.498587	1.2571	up	hsa_circRNA_102631	hsa_circ_0005556	circBase	chr2	-	15693549	15698758	exonic	NM_015909	NBAS	AAGATCAGTGTGTGGAAATCAGCCTAGAGGCAACCAAAAACATGGTGCATCCTTTATCAT	47.7857	36.2857	5.89504	5.56494	26.5	41	62	36	45	29	95	27	33	43	48	34	38	31	5.53214	5.53972	5.88015	5.39249	6.42061	5.8812	6.61898	5.66783	5.44103	5.39815	5.60879	5.97345	5.48616	5.37918
ASCRP3000604	0.162932	0.548151	1.26205	up	hsa_circRNA_406336		25070500	chr3	+	122808014	122825688	exonic	NM_006810	PDIA5	AAGATCCTGGAGCCAAAGATGTTGTCCACCTTGACAGTGAAAAGGTGGTCCTGCCATCAT	65.8571	52.5714	6.21715	5.88138	58	64.5	109	44	33	28	124.5	28	49	78	70	38	48	57	6.86441	5.93315	6.39936	5.60541	5.87419	5.84181	7.00171	5.77499	5.9093	5.7604	5.85347	6.09468	5.74857	6.02825
ASCRP3000605	0.146826	0.529092	1.179	up	hsa_circRNA_406757		25070500	chr6	+	33653604	33653803	intronic	ENST00000374316	ITPR3	AAGATCGTGCTTCCCAGGCCAGCCTCCCTCTCCGTGCTGTAGCTGTGCTGTGAGTGCCTC	30686.4	26002.3	14.5772	14.3397	17748.5	22576	52052	56327.5	19159	25120	21822	30117	30334.5	5984.5	55637	12026	28274	19643	14.5928	14.1766	14.5928	14.8837	14.7663	14.8356	14.1929	14.9536	14.0698	14.2549	14.9023	14.0874	14.1414	13.9682
ASCRP3000606	0.251498	0.634706	1.41703	up	hsa_circRNA_101797	hsa_circ_0000690	circBase	chr16	+	30495147	30495584	exonic	NM_002209	ITGAL	AAGATCTATTCACTGAGCTGCAGAAGAAGATCTATGTCATTGAGGGACAGAGGTGTTCCG	111.357	90.8571	6.74196	6.23909	74	109	90	344	58	38.5	66	29	46	255.5	45	71.5	139	50	7.14351	6.54809	6.21408	7.82052	6.67336	6.55009	6.24407	5.94458	5.72922	6.82856	5.52186	6.97354	6.99128	5.68458
ASCRP3000608	0.433527	0.760712	1.06501	up	hsa_circRNA_402819		25242744	chr3	-	33114035	33118729	exonic	uc011axk.1	GLB1	AAGATGAAGATGGCTGGGCTGAACGCCATCCAGACTCTCGATTCCTTCCTTGGGCTTTTC	29	31.2857	5.53558	5.44471	31	29	27	34	27	27	28	26	32	41	32	28	32	28	5.84576	5.34099	5.30309	5.44296	5.60879	5.92043	5.28705	5.30495	5.47044	5.28811	5.37967	5.65191	5.49627	5.52164
ASCRP3000609	0.816177	0.939025	1.02437	up	hsa_circRNA_009074	hsa_circ_0009074	circBase	chr6	-	149833290	149838586	exonic	NM_139126	PPIL4	AAGATGAGGACTACATGCCAATCAAAAATACTAATCAGGTGGGAAATACACCAAGAGTGA	59.2143	71.2857	6.02762	5.99288	28	124	77	74.5	32.5	24	54.5	27	46	172	111	40	53	50	5.6558	6.66951	6.05458	6.04507	5.93804	5.76382	6.06649	5.62874	5.84361	6.36908	6.24733	5.93619	5.95278	5.97246
ASCRP3000611	0.453013	0.77263	1.05026	up	hsa_circRNA_006515	hsa_circ_0006515	circBase	chr9	-	36351111	36353328	exonic	NM_022781	RNF38	AAGATGGAGAAGTAGAAAATTACGAGCCTCTGCAAAGGATAGAAAATGAAGTGGAACTCT	42	40.8571	5.66957	5.59882	24	71	54	49	28	23	45	25	38	75	39.5	32	37	39.5	5.46205	6.04883	5.77499	5.63082	5.60879	5.28731	5.87419	5.70352	5.63373	5.72922	5.44174	5.65191	5.42601	5.60562
ASCRP3000613	0.293666	0.670031	1.12771	up	hsa_circRNA_003998	hsa_circ_0003998	circBase	chr20	+	47570092	47580435	exonic	NM_006420	ARFGEF2	AAGATGTAGTCACATCTGCCATTAAAGTTGCAGGAGGCCAGAGAACTGGAAAAACCAATC	74.7143	81.2857	6.43127	6.25787	56	106.5	111	108	45	29	67.5	33	68	159	113	53	69	74	6.83648	6.4876	6.38967	6.47035	6.40375	6.13375	6.29728	5.84414	6.18499	6.31177	6.27399	6.54023	6.22322	6.42673
ASCRP3000614	0.668772	0.884035	1.08088	up	hsa_circRNA_066970	hsa_circ_0066970	circBase	chr3	+	121563299	121576003	exonic	NM_018456	EAF2	AAGATGTCCCCAGCATCTCCAATAGATGATATCGAAAGAGATGACTTCAAACCTGCTTCT	2169.93	2208.71	10.8231	10.7109	971	2126	4355.5	3867	802	1045.5	2022.5	1004.5	2972	1160.5	3496.5	1657	3009.5	2161	11.0105	10.5281	10.7208	10.7366	10.7519	11.1202	10.8939	10.8677	10.7292	9.35365	10.3937	11.5606	11.17	10.9017
ASCRP3000617	0.831031	0.944966	1.01104	up	hsa_circRNA_404026		25242744	chr8	+	42401611	42403923	exonic	NM_138436	SMIM19	AAGATTCGTTTAAGACAACAACTGGAAATGTATTCCATTTCCCCATGGCTGGGGGTTATG	39	44	5.75352	5.73769	28	44	44.5	41.5	32	28	55	28	43	48	54	40	49	46	5.76874	5.56064	5.61301	5.47786	5.72143	6.03392	6.09907	5.9117	5.72922	5.44957	5.64842	5.75583	5.81403	5.85507
ASCRP3000618	0.330289	0.696051	1.10044	up	hsa_circRNA_104520	hsa_circ_0082892	circBase	chr7	+	150022929	150023099	exonic	NM_001142928	LRRC61	AAGATTGTGAAGCAATAGCCTAAGATTCATTTGGATTCAAGGTTGGCTCTCAACAGTGCC	27.1429	28	5.40789	5.26981	22	25	32	30	24	31	26	24	26	29	30	26	31	30	5.39052	5.15521	5.32976	5.20556	5.31482	6.13375	5.32565	5.58985	5.20779	5.21225	5.19716	5.08003	5.27592	5.32565
ASCRP3000619	0.875441	0.960337	1.02666	up	hsa_circRNA_003131	hsa_circ_0003131	circBase	chr6	-	36492117	36507984	exonic	NM_007271	STK38	AAGATTTTGAGTCCTTAAAAGTAATAGGCAGAGGAGCATTTGGTGAGCAGCCATGGCAAT	98.5	133.643	6.66154	6.62357	46	175	105	175	48.5	34	106	35	73	416	170	62	98	81.5	6.5418	7.04927	6.33355	6.99823	6.49436	6.38176	6.83178	6.30746	6.27399	7.49138	6.66597	6.56477	6.57889	6.48254
ASCRP3000621	0.673361	0.885717	1.03947	up	hsa_circRNA_402608		25242744	chr20	+	47591302	47592736	exonic	NM_006420	ARFGEF2	AAGCAACAAAAAGAAATCATTGAACACGGCATCGAGCTGAGCTCAGCCTGAGGAAGAAAG	89.0714	104.214	6.4803	6.42446	54.5	116	139	176	40	31	67	35	73	256	152.5	43	93	77	6.68836	6.56762	6.66941	6.9899	6.09817	6.13375	6.21492	6.20864	6.28819	6.83142	6.57087	6.20485	6.52294	6.34428
ASCRP3000622	0.303626	0.677788	1.03245	up	hsa_circRNA_400298		25242744	chr1	+	112954815	112958886	exonic	NM_018704	CTTNBP2NL	AAGCAAGGGACCTTGTTATAGAAGCCTTAAAGCATTGGACACATTTCCACCATGCTAATG	24	25.7143	5.23959	5.19353	21	25	25	30	21	22	24	19	25.5	33	28	22.5	28	24	5.27964	5.20668	5.16127	5.27964	5.25314	5.28731	5.20947	5.16242	5.26739	5.30442	5.18015	5.09645	5.23571	5.10814
ASCRP3000624	0.291611	0.668419	1.03345	up	hsa_circRNA_007136	hsa_circ_0007136	circBase	chr2	-	45704131	45715470	exonic	NM_018079	SRBD1	AAGCACATTGGAGTTGGAATGTATCAGTATCGTCAGTGAAGCAGGAGCATCAATCTACAG	27.2143	28.4286	5.3981	5.35063	22.5	27	35	31	26	21	28	23	24	32	36	28	28	28	5.35493	5.24962	5.37571	5.36874	5.55342	5.48616	5.39815	5.46718	5.20779	5.23325	5.39717	5.35241	5.38363	5.41301
ASCRP3000625	0.644614	0.870971	1.04385	up	hsa_circRNA_101418	hsa_circ_0032825	circBase	chr14	-	81297486	81307112	exonic	NM_152446	CEP128	AAGCACATTTGGCATCACAAGTAGAGGCACTAAAGAAACAAGAAGCTAAAGCAGATGAGC	37.2857	41.5	5.62056	5.55863	27	62.5	40	46	31	24.5	30	22	29	88	43	39	34.5	35	5.59564	5.91067	5.45287	5.65457	5.66418	5.63373	5.43223	5.22773	5.31534	5.78944	5.53528	5.91634	5.54635	5.57997
ASCRP3000626	0.0582572	0.382231	1.14107	up	hsa_circRNA_030340	hsa_circ_0030340	circBase	chr13	-	52992126	53000201	exonic	NM_016075	VPS36	AAGCACTGAAATTACCTCTCAGACCATCAGGTTTAAATCCTACTTGCTGAGCATGGGAAT	43.3571	46.1429	5.8003	5.60991	26	59	51	65	29	23	50.5	27	43	91	57	27	42	36	5.62749	5.91872	5.75144	5.89794	5.74259	5.67896	5.98493	5.46718	5.77574	5.84181	5.68539	5.4458	5.6558	5.39766
ASCRP3000627	0.0988624	0.460165	1.18214	up	hsa_circRNA_011588	hsa_circ_0011588	circBase	chr1	-	36211051	36212593	exonic	NM_022111	CLSPN	AAGCACTTGCTCTTTGCTCAGGCTCTTTTCCCACAGACAAGTTCTTAAATGTTAGAAACC	104.5	99.9286	6.66106	6.41966	55	78	318.5	133	43	42	62	42	85.5	257	139.5	42	77.5	56	6.81391	6.19419	7.59311	6.69955	6.34213	6.79441	6.1901	6.48887	6.47675	6.81537	6.49299	6.13375	6.37891	6.15096
ASCRP3000628	0.115131	0.485335	1.09448	up	hsa_circRNA_000104	hsa_circ_0000266	circBase	chr10	-	126336614	126337010	intronic	ENST00000337318	FAM53B	AAGCAGATTTTCAGCATCCTAGGAAGAACCAAGAATGCAGAAGTCTGGGGGTGGTGGAGA	43.7143	48.7857	5.91611	5.78586	37	57	45	61	33	27	46	35	45	92.5	47	37	44	41	6.22597	5.805	5.65006	5.85115	5.87419	6.03392	5.97246	6.26045	5.72182	5.83026	5.54282	5.70589	5.70392	5.73584
ASCRP3000630	0.104693	0.468434	1.21583	up	hsa_circRNA_102560	hsa_circ_0051245	circBase	chr19	+	42373100	42375484	exonic	NM_001022	RPS19	AAGCATTAGAACAAACCATGCTGGGTTAATAAATTGCCTCATTCGTAACTTCCACAGCGC	75	76.9286	6.40656	6.12462	53.5	84.5	168	82.5	38	45	53.5	28	51.5	195	73.5	58	85	47.5	6.74483	6.21114	6.80663	6.10674	6.03787	6.87219	6.06649	5.84414	5.96027	6.53768	5.86326	6.44131	6.35955	5.86609
ASCRP3000634	0.188298	0.57661	1.10828	up	hsa_circRNA_021714	hsa_circ_0021714	circBase	chr11	+	35160416	35222742	exonic	NM_000610	CD44	AAGCCATTCAAATCCGGAAGTGCTACTTCAGACAACCACAAGGATGACTGGAGAAGAAAG	27.2143	29.3571	5.35104	5.20272	23.5	25	30	41	21	28	22	20.5	24	52	26	24	34	25	5.35493	5.09886	5.2507	5.48871	5.19291	5.84181	5.22938	5.16242	5.15145	5.45334	5.06811	5.02539	5.30599	5.25233
ASCRP3000635	0.706995	0.898149	1.08155	up	hsa_circRNA_000624	hsa_circ_0000751	circBase	chr17	-	27620262	27620746	intronic	ENST00000225388	NUFIP2	AAGCCCACCTGTGGCCTTGGGGCTCCCCGTCTCGATGGGGGTGGGGCTGGATCCGAAAAG	241.714	270.143	8.09725	7.98414	171	269	345	338	159	159	251	214.5	342.5	174	327.5	278	285	269.5	8.49021	7.57392	7.69404	7.80629	8.31238	8.8675	7.93638	9.02906	8.16306	6.40851	7.36886	8.87682	8.00957	8.03311
ASCRP3000636	0.587062	0.842898	1.02841	up	hsa_circRNA_402767		25242744	chr22	+	46739158	46742441	exonic	NM_018006	TRMU	AAGCCCGAAGGGCTTTTCAGAAATCGGTTTGAAGTTAGAAATGTGACTTTTTGAATGAGT	39.5714	42.9286	5.63812	5.59771	26	48	67	50	23.5	25	37.5	24	39	67	60	28	40.5	42	5.6558	5.72338	5.93921	5.61301	5.47021	5.48616	5.57911	5.38708	5.58427	5.65743	5.73504	5.59564	5.61889	5.60562
ASCRP3000638	0.0402423	0.342457	1.23186	up	hsa_circRNA_001152	hsa_circ_0001152	circBase	chr20	-	35539620	35540955	exonic	NM_015474	SAMHD1	AAGCCTATACTAAGCTGACAGGAAGTTGGAAATCTGTATGACATGTTCCACACTCGCAAC	46.7143	44	5.85522	5.55439	26	44.5	66	96	31	26	37.5	23	26	102	49	28	48	32	5.56435	5.68178	5.91444	6.32869	5.91444	5.84181	5.74105	5.38708	5.35241	5.9245	5.5847	5.26739	5.9007	5.46392
ASCRP3000639	0.391567	0.734565	1.05253	up	hsa_circRNA_005135	hsa_circ_0005135	circBase	chr19	-	50347572	50347855	exonic	ENST00000600742	PTOV1-AS1	AAGCCTGGATTCTTGACCCCCAGCAACGAGAAGCTGGATGCCACATTGCAACTGCAAGGT	42	42.2857	5.73936	5.66549	30	47	74	52	25	26	40	26	42	60	49	36	41	42	5.82191	5.61595	5.96324	5.72572	5.43794	5.80574	5.805	5.70352	5.60752	5.52164	5.5847	5.70589	5.72611	5.80905
ASCRP3000640	0.0325255	0.320471	1.75208	up	hsa_circRNA_044097	hsa_circ_0044097	circBase	chr17	-	42929776	42932372	exonic	NM_004247	EFTUD2	AAGCCTTTTCTCTGTCTGTCTTCCACCACTGGCAGGAACAAGATCACCATGATTGCTGAG	338.571	205.214	8.33846	7.52939	206	191	475	779.5	134	172	412.5	97	216	189	335	174.5	248	177	8.73522	7.19053	8.07045	8.85593	8.02659	8.93173	8.55876	7.87574	7.58203	6.49082	7.38876	8.16381	7.79742	7.40716
ASCRP3000642	0.132489	0.509443	1.33907	up	hsa_circRNA_049851	hsa_circ_0049851	circBase	chr19	+	15939756	15946230	exonic	TCONS_00026750	XLOC_012981	AAGCTAATATGCCTGATTGACATTCTTCTGGACAATGAGTCCCATCATCTCTCCACCATG	125.857	114.714	7.30113	6.8799	146	147.5	132	135	102.5	104	114	131	171	71	128	77	119	106	8.26151	6.86954	6.55768	6.66211	7.55063	8.26151	6.94492	8.38874	7.28285	5.62141	6.36947	6.86751	6.82351	6.8058
ASCRP3000646	0.00454469	0.171441	2.26768	up	hsa_circRNA_103515	hsa_circ_0067991	circBase	chr3	+	171969049	172025291	exonic	NM_022763	FNDC3B	AAGCTGGCACATAGGAGCAAAAGTTCACTAACCCTGCAGTGGAAGAAATTATACCATTTT	415.071	233.643	8.38484	7.20362	156	718	1177	197.5	107	176	374	50.5	120	784	308	55	186	132	8.3593	8.89398	9.17649	7.15989	7.67304	8.9874	8.44378	6.85588	6.83531	8.51927	7.27286	6.45413	7.39961	7.08827
ASCRP3000647	0.425799	0.755646	1.15675	up	hsa_circRNA_104396	hsa_circ_0002690	circBase	chr7	+	73510951	73511519	exonic	NM_002314	LIMK1	AAGCTGTACTGGTGTTGTGACTGCAGTGCCTCCCTGTCGCACCAGTACTATGAGAAGGAT	98.5714	103.786	6.89462	6.68454	64	87	138.5	141	57.5	105	97	55	116	139.5	100.5	92	127.5	96	6.98582	6.27025	6.62503	6.69955	6.71033	8.23971	6.73168	7.00718	6.78291	6.18074	6.09606	7.1686	6.89442	6.6619
ASCRP3000648	0.456104	0.775127	1.02967	up	hsa_circRNA_026129	hsa_circ_0026129	circBase	chr12	-	49578582	49579773	sense overlapping	NM_006009	TUBA1A	AAGCTGTCCATTTCTGTGATGGGTTTTGAATAAAGTATTCCCTGTCTTAAGCCGACCAGT	27.5	33.3571	5.40316	5.36098	21	24.5	47	31	17	25	27	23	27	52	43.5	24	36	28	5.10784	5.28969	5.63249	5.35923	5.19291	5.84181	5.39815	5.16242	5.24498	5.43032	5.52835	5.15434	5.60879	5.39766
ASCRP3000649	0.0107238	0.227186	1.23878	up	hsa_circRNA_104527	hsa_circ_0083054	circBase	chr7	-	152007050	152009031	exonic	NM_170606	KMT2C	AAGCTGTTGTCTCAGGGAGCACAGAAAGAACGATCTCCTCAGCAGAATATAGTATCTTGT	227.714	232.286	7.7722	7.46327	103	367	385	357.5	91.5	91	199	69.5	185	518	380	97	196	180.5	7.68313	7.96908	7.80146	7.8972	7.39782	8.01065	7.64604	7.29672	7.34108	7.7889	7.53368	7.28285	7.50316	7.49652
ASCRP3000654	0.159187	0.545686	1.09808	up	hsa_circRNA_100786	hsa_circ_0005974	circBase	chr11	+	34093272	34098189	exonic	NM_005898	CAPRIN1	AAGGAAAAACCTGTATGTGGAACCACCTGGTAAGCTTGATGATTACCAGGAACGAATGAA	135	176.214	7.19478	7.0598	62	165	210.5	207.5	77	62	161	45	128.5	350	332	67.5	163	147.5	7.04215	7.0317	7.0776	7.22548	7.1437	7.43568	7.40716	6.60924	6.91963	7.19978	7.39538	6.79636	7.26993	7.22827
ASCRP3000658	0.255091	0.63702	1.04092	up	hsa_circRNA_402621		25242744	chr20	-	49558567	49571822	exonic	NM_003859	DPM1	AAGGAAATGGAGGTGTATATGGCTGGGATTTGAAAAGAAAAATAATCAGTGGAATCAACT	36.9286	41.5714	5.68715	5.62929	26	36.5	53	47	29	24	43	22	31	75.5	54	36	36.5	36	5.59564	5.52925	5.7585	5.6739	5.76874	5.5847	5.89932	5.38708	5.47044	5.70708	5.68539	5.89638	5.57412	5.68458
ASCRP3000662	0.0957504	0.455125	1.13987	up	hsa_circRNA_407025		25070500	chr7	-	149930123	149934697	sense overlapping	TCONS_00014005	XLOC_006645	AAGGAAGAGTGCCAAAGAAGGAATAAATAAAGGTACTTGGAGTTCTTCCAGGGCGTTACC	29.6429	29.6429	5.47713	5.28826	30	33	41	29	22.5	24	28	21	27	45	29	27	30	28.5	5.87402	5.40622	5.578	5.22993	5.28573	5.67896	5.28705	5.30495	5.28229	5.43032	5.25584	5.4458	5.23571	5.06289
ASCRP3000664	0.114307	0.484136	1.31513	up	hsa_circRNA_004092	hsa_circ_0004092	circBase	chr6	-	74149931	74150168	exonic	NM_138441	MB21D1	AAGGAAGGAAATGGTTTCCAAGATACAGATGTCATCATGAAGAGGAAAAGAGGAGGGAGC	41.0714	34.6429	5.93745	5.54225	35.5	38	36	40	32	59	47	29	32	34.5	37.5	30	43.5	36	6.11658	5.49949	5.39766	5.46951	5.91444	7.29033	5.87419	6.03756	5.42601	5.32616	5.37967	5.59564	5.66945	5.36124
ASCRP3000665	0.474225	0.785459	1.10974	up	hsa_circRNA_007877	hsa_circ_0007877	circBase	chr1	-	21573713	21585332	exonic	NM_001397	ECE1	AAGGAATACCTTGAGCAGATCTCCACTCTCATCAACACCACCGACAGATGCTCGGGGGCT	240	285.643	7.81421	7.66398	156	393	573	217	116	63	162	94.5	223.5	881	331	68.5	262	139	8.36575	8.05637	8.26947	7.29894	7.8586	7.45924	7.39107	7.83443	7.65851	8.75301	7.39862	6.92636	7.89333	7.1836
ASCRP3000666	0.0209355	0.27834	1.61975	up	hsa_circRNA_401746		25242744	chr17	+	25932459	25938655	exonic	NM_014238	KSR1	AAGGAATGAAGCGTGTCCTGACTTCTGTCAGCTTGGGGAAGGAAGTCAGTGCTGAGGAGC	149.929	90.2857	6.99548	6.29971	59	114	394	150	45	34	253.5	34	62	197	126.5	41	103.5	68	6.91211	6.56204	7.82973	6.80904	6.40375	6.49425	7.95744	6.20864	6.02509	6.51483	6.37271	5.99239	6.64	6.34428
ASCRP3000667	0.942499	0.981194	1.00786	up	hsa_circRNA_101507	hsa_circ_0035052	circBase	chr15	+	44620882	44673174	exonic	NM_138423	CASC4	AAGGACAGAGTCAGTGATTTCCATAAATTGAAGCAAAAGCAACTTGCTGAGCTTCGTCAG	31.5714	41.2857	5.45554	5.44426	26	54	31.5	36.5	21	19	33	22	27	99	58	25	31	27	5.76874	5.83641	5.36675	5.38116	5.25314	5.13069	5.45193	5.38708	5.38165	5.92009	5.70905	5.29103	5.33844	5.08246
ASCRP3000670	0.533911	0.817541	1.02247	up	hsa_circRNA_103286	hsa_circ_0003862	circBase	chr3	+	11354777	11356967	exonic	NM_006395	ATG7	AAGGACGAAGGATCTAAAGAAGTACCACTTCTACTATTGGTTTTGCTATCCTGCCCTCTG	27.4286	30.2857	5.34972	5.31766	23	33	31	37	20	22	26	18	27	46	34	28	30	29	5.53214	5.36625	5.27858	5.40913	5.1424	5.28731	5.43223	5.30495	5.29995	5.43032	5.36274	5.24117	5.27592	5.30859
ASCRP3000671	0.425112	0.755439	1.1644	up	hsa_circRNA_403718		25242744	chr6	-	142221459	142231148	exonic	uc003qit.1	AK097143	AAGGACTGCTGGAATGCTGACTTGGTTTATGTATCTATCTCTTTCCCACACCATCTATGC	32.5714	29	5.59779	5.3782	24	34	38	30	22	52	28	25	29	29	35	30	29	26	5.31534	5.39766	5.46392	5.29366	5.16357	7.01799	5.53237	5.66783	5.35241	5.17787	5.39717	5.35241	5.33844	5.36124
ASCRP3000672	0.603796	0.8506	1.04143	up	hsa_circRNA_023641	hsa_circ_0023641	circBase	chr11	+	75718577	75728024	exonic	NM_003369	UVRAG	AAGGAGAGAGAAGAACTCTTCTTGAAGACTAATGCTCAGTTGACAATTCGTTGCAGGCAG	36.7857	45.7143	5.60085	5.54228	27	55	36	55.5	26	22	36	23.5	39	98	50	30	41	38.5	5.6558	5.83641	5.42169	5.74914	5.55342	5.38239	5.6071	5.34887	5.60752	5.90208	5.57628	5.29103	5.53516	5.53504
ASCRP3000673	0.0339861	0.32431	1.22356	up	hsa_circRNA_101098	hsa_circ_0027493	circBase	chr12	+	69218142	69218431	exonic	NM_002392	MDM2	AAGGAGAGCAATTAGTGAGACAGAATCATCGGACTCAGGTACATCTGTGAGTGAGAACAG	45.1429	42.2143	5.83706	5.54597	35	59	48	60	29	34	51	23	34	82	43.5	32	40	41	6.00079	5.88873	5.61301	5.79074	5.43794	6.20387	5.92433	5.38708	5.55408	5.75201	5.51422	5.41156	5.57412	5.62874
ASCRP3000675	0.0434339	0.350164	1.28829	up	hsa_circRNA_104006	hsa_circ_0074945	circBase	chr5	+	169108747	169116337	exonic	NM_004946	DOCK2	AAGGAGATTGAGATGCTCAACAATCTGAAGGTGGTCTTCACGAATCCTTGAGCTTGATTT	37.5	31.4286	5.66134	5.29589	29	44	34	71	23	31.5	30	22	25	62	26	25.5	33.5	26	5.82191	5.6558	5.37571	5.95745	5.28573	6.10058	5.43223	5.38708	5.22773	5.59564	5.13773	5.31947	5.35493	5.04864
ASCRP3000676	0.429451	0.757847	1.15032	up	hsa_circRNA_406353		25070500	chr3	-	129684543	129690951	sense overlapping	ENST00000509201	RP11-93K22.6	AAGGAGCAACAGGATTACTGTCCACAAACAAACAAACAGCACCAAAACTCCCAACAATAA	44.1429	48.5714	6.01548	5.81345	66	33	36	69.5	29.5	41	34	28.5	38.5	75.5	59	45	54	39.5	7.00654	5.40622	5.45287	6.02983	5.89448	6.77096	5.54748	5.70352	5.53994	5.65006	5.74259	6.3012	5.98279	5.77403
ASCRP3000677	0.0271672	0.300659	1.41733	up	hsa_circRNA_019061	hsa_circ_0019061	circBase	chr10	+	90661412	90682193	exonic	NM_020799	STAMBPL1	AAGGAGCCCAGGCTGTTCAGTATGAAGTGATTGAGAAGAAACAGTGAACATCCTCATTTC	55.5	37.0714	5.96848	5.4653	29	135	46	48	31	31	68.5	25	35	52	41	31.5	38	37	5.90105	6.76271	5.578	5.58771	5.66418	5.96192	6.3238	5.62874	5.44103	5.47137	5.43032	5.4458	5.44222	5.39766
ASCRP3000681	0.327639	0.694198	1.05837	up	hsa_circRNA_035152	hsa_circ_0035152	circBase	chr15	-	48766451	48786451	exonic	NM_000138	FBN1	AAGGATACACAGGTGATGGCTTCACTTGTACAGATCCCATATGTGGTAAAGGGTACTCAA	30.5	32.7857	5.45307	5.37123	26	31	36	49	20	23	28.5	24	22	51	39	26	43.5	24	5.56435	5.36625	5.42169	5.63976	5.19291	5.48616	5.5004	5.46718	5.04864	5.47137	5.41349	5.13422	5.77403	5.28969
ASCRP3000683	0.0539487	0.373519	1.19753	up	hsa_circRNA_404494		25070500	chr1	+	43435919	43439859	exonic	NR_033967	SLC2A1-AS1	AAGGATTGATGAGAAAAGCAGATGGTTAAGAGCTCTACAACTTCTGTGAGGCCTGTTCTG	42	35.9286	5.6669	5.40684	33	81	50	41	22	24	43	21	36	46	52	27	40.5	29	5.82191	6.16759	5.59607	5.45146	5.08947	5.76382	5.778	5.30495	5.525	5.35291	5.54968	5.17217	5.59734	5.34584
ASCRP3000684	0.61216	0.854132	1.12304	up	hsa_circRNA_101275	hsa_circ_0030428	circBase	chr13	-	75915260	75915723	exonic	NM_014832	TBC1D4	AAGGCCCTTCTGTCTCTACCCACCAAGAGCCAAGCTGGTGATACAGAGGCATCTCTCATC	1653.14	1911.57	10.5273	10.3599	1016	1911	2391	3215	643	723	1673	1347	3549	614.5	2944.5	942	2243	1741	11.0788	10.3689	9.99404	10.4881	10.406	10.6586	10.6965	11.17	10.9509	8.06106	10.1855	10.7635	10.7519	10.6364
ASCRP3000686	0.366573	0.72054	1.09982	up	hsa_circRNA_003627	hsa_circ_0003627	circBase	chr17	+	1778954	1787238	exonic	NM_002945	RPA1	AAGGCGACAAGGTTCTACTGTTTCTAAGGCTTATGGTGCTTCAAAGACATTTGGAAAAGC	70.5	70.9286	6.1938	6.05654	37	106	87	138	33.5	26	66	27	59.5	152	92	39	68	59	6.18499	6.43763	6.16256	6.71033	5.93804	5.67896	6.24407	5.77499	6.09877	6.28103	6.06987	6.01397	6.12887	6.02825
ASCRP3000688	0.890495	0.964157	1.00763	up	hsa_circRNA_047807	hsa_circ_0047807	circBase	chr18	+	56402433	56409246	exonic	NM_006785	MALT1	AAGGCTCATGGTGTCAAGGAGCAGAAGCTTTTGAAATCCAGCATTCTGGATTGGCAAATG	34.6429	38.1429	5.44768	5.43672	20	42	72.5	34	24	22	28	22	27	79	42.5	25.5	41	30	5.10784	5.61595	5.95795	5.36874	5.25314	5.43199	5.39815	5.22773	5.33385	5.67896	5.52186	5.24117	5.6558	5.39766
ASCRP3000691	0.158647	0.544955	1.2327	up	hsa_circRNA_405661		25070500	chr18	-	14077332	14085075	sense overlapping	NR_033354	ZNF519	AAGGGAAGGAAGTATATTGGGAGTGGAAAAGCGAGATTGTCTTTGACCATTTGCTATGGA	39.6429	34.8571	5.9463	5.64448	35	36	47.5	39	30	49	41	27	33	35	40	37.5	38.5	33	6.11658	5.56064	5.70411	5.54968	5.82446	7.01799	5.85061	5.77499	5.58427	5.27752	5.5054	5.99239	5.69218	5.68458
ASCRP3000693	0.469915	0.782635	1.16901	up	hsa_circRNA_104543	hsa_circ_0083172	circBase	chr7	+	157151240	157160177	exonic	NM_005494	DNAJB6	AAGGGACCCATTTTCATTTGACTTCTTTGGACCCATTCCAACAATCTCGTAAAACATGGT	142.143	116.571	6.98576	6.76047	44	184	323	146	61.5	40	196.5	39	109	172	160	143	97	96	6.43965	7.13696	7.60404	6.75039	6.7312	6.60372	7.63433	6.42338	6.78291	6.39814	6.59467	7.89453	6.58665	6.64302
ASCRP3000694	0.603099	0.850545	1.11421	up	hsa_circRNA_040698	hsa_circ_0040698	circBase	chr16	+	84767040	84779279	exonic	NM_005153	USP10	AAGGGCTTGTTCCGGTTTCAGAGGATCCTGTAGCCATAAAGATTGCAGTATATTTTTGGA	260.143	307.571	7.75329	7.59727	125	235	847.5	304.5	128	67	114	77.5	189.5	828	579	53	260	166	8.03311	7.41824	8.72793	7.65984	7.95332	7.51041	6.97016	7.57392	7.42385	8.62067	8.05466	6.25383	7.86392	7.39003
ASCRP3000697	0.154327	0.539311	1.24919	up	hsa_circRNA_001264	hsa_circ_0000086	circBase	chr1	-	76694158	76694273	antisense	NM_152996	ST6GALNAC3	AAGGGGGCTTCACATGGTTTTAAAATGTGCTGCTGTGGTTTGACCTAGAGTACAAAATAG	48.7143	39.3571	5.9757	5.65471	28	53	92	37	44	36	51	36	38	34.5	46	26	52	43	5.7136	5.7623	6.2257	5.43032	6.30525	6.44416	5.94861	6.26045	5.58427	5.31482	5.53528	5.53415	5.77403	5.57997
ASCRP3000700	0.781433	0.928682	1.02903	up	hsa_circRNA_102595	hsa_circ_0052095	circBase	chr19	+	52785363	52786666	exonic	NM_001010851	ZNF766	AAGGTATCAAAGATATCAACACAGGGACACTTGACATTCAGGGACGTGGCCATAGAATTC	61	66.0714	6.12482	6.08353	34	88.5	81	79.5	46	25	73	28	58	122.5	62	77	49	66	5.87402	6.3012	6.13035	6.16773	6.45265	5.5847	6.36308	5.54613	6.00771	6.06447	5.7965	7.11886	5.8328	6.21824
ASCRP3000701	0.70124	0.896351	1.02216	up	hsa_circRNA_000155	hsa_circ_0000155	circBase	chr1	+	168007608	168014465	exonic	NM_018442	DCAF6	AAGGTATCGAGCAGGACCTGGTGATAGATAACAATAATGAAAAGCTGAGCCCCAAACCAG	38.6429	45.7143	5.74338	5.71176	29	69	34	42	30.5	25	41	27	41	91	53	29	41	38	5.68659	6.04883	5.48616	5.63976	5.85204	5.76382	5.7265	5.54613	5.72922	5.8328	5.67127	5.70589	5.73719	5.75983
ASCRP3000703	0.774693	0.925772	1.06221	up	hsa_circRNA_101533	hsa_circ_0003713	circBase	chr15	-	59204761	59205895	exonic	NM_024755	SLTM	AAGGTGAAGATGATACCTTTCTAACAGCCCAAGACTGTGAATTGGAGAATCAAGAGGCAC	254.071	242.429	7.71491	7.62784	97	630	236	269	105	41.5	400	64	207	451	360	183	220	212	7.64276	8.69627	7.24453	7.52355	7.64694	6.72377	8.52654	7.2354	7.53702	7.59333	7.48129	8.24976	7.64379	7.65429
ASCRP3000705	0.94519	0.981453	1.02047	up	hsa_circRNA_036783	hsa_circ_0036783	circBase	chr15	+	90800369	90815443	exonic	uc002bpe.1	TTLL13	AAGTAAAATGTAGCAGTCCCCCTCCTCATTGATGGCTTCAAGTTTGATATGCGAGTCTAC	7545	7789.71	12.3665	12.3373	1992	7191	13807	14243	2504.5	2372	10705.5	2327	10158	1919	11982	9984	9770	8388	11.9087	12.5311	12.4016	12.4783	12.0878	11.9885	13.1697	11.7825	12.3229	10.6263	12.2514	13.8722	12.6557	12.8499
ASCRP3000708	0.250148	0.634315	1.37302	up	hsa_circRNA_008337	hsa_circ_0008337	circBase	chr8	-	62546241	62596747	exonic	NM_004318	ASPH	AAGTAAGCATTTTTCCTGTGGAAGAACAGCAGGAAGTACCACCAGAGACAAAGCATGGAG	219.214	249.571	7.72603	7.26869	129	549.5	221	234	92	79	230	54	141	720	504	65	130	133	8.07045	8.46894	7.14924	7.36107	7.38279	7.82541	7.82434	7.00718	7.03453	8.34985	7.88408	6.60448	6.90717	7.09351
ASCRP3000710	0.00124531	0.144546	1.60381	up	hsa_circRNA_104400	hsa_circ_0006944	circBase	chr7	+	74119495	74131270	exonic	NM_001518	GTF2I	AAGTACCAGCAGAAGGTGGTCGTGTGATGGTAACAGATGCTGACAGGTCAATACTATCTC	231.357	180.714	7.85658	7.17508	126	348	359	279.5	101.5	89.5	316	63	134	395.5	289	90	158	135.5	8.00913	7.89676	7.73353	7.562	7.55998	8.01793	8.21675	7.15968	6.97436	7.38186	7.19929	7.19498	7.21008	7.10532
ASCRP3000713	0.881532	0.962688	1.00822	up	hsa_circRNA_091025	hsa_circ_0091025	circBase	chrX	+	70642966	70644088	exonic	NM_004606	TAF1	AAGTATAATGAAAGAAGACAAATTAGCTCGCTTAGAGAAAGCTATCAACCCCTTGCTGGA	45.8571	53.5714	5.77738	5.76557	27	79	68	56	26	25	40	27	44	122	65	37	42	38	5.59564	6.19419	5.93921	5.79074	5.43794	5.67896	5.805	5.70352	5.79055	6.05551	5.7913	5.65191	5.6558	5.71042
ASCRP3000714	0.0890612	0.444034	1.14129	up	hsa_circRNA_043781	hsa_circ_0043781	circBase	chr17	-	40359575	40369482	exonic	NM_012448	STAT5B	AAGTATACTCCAAATACTACACACCAGTTCCCTGCGAGTCTGCTACTGTGATTACAGTGG	133.071	165.143	6.95156	6.7609	60	152	353	193	55	43	75.5	45	107	594.5	178	47	104	80.5	6.93609	6.92354	7.71818	7.12391	6.64734	6.83431	6.47756	6.60924	6.72611	8.02154	6.71379	6.23683	6.62198	6.3968
ASCRP3000715	0.850753	0.951082	1.02408	up	hsa_circRNA_000814	hsa_circ_0000381	circBase	chr12	+	25214525	25222365	exonic	uc001rgg.2	LRMP	AAGTATGGAACAACAATTGAGTCACTTCAAAAGGAGTTCATTGAAGGGGAACACCATGGC	34.4286	30.7857	5.49383	5.4595	24	84	26	39	21	20	27	23	33.5	41	27	36	29	26	5.42625	6.25614	5.16127	5.54968	5.31482	5.38239	5.36625	5.54613	5.42601	5.29419	5.22056	5.99239	5.41156	5.32565
ASCRP3000716	0.745719	0.915884	1.014	up	hsa_circRNA_406144		25070500	chr21	-	35276238	35286804	exonic	NM_001697	ATP5O	AAGTATTGAAATTGGAGGCTAAGGTGCGATGCTTCAGTACCTCTGTGGTCAGACCATTTG	26.5	29.1429	5.31147	5.29141	23.5	30	30.5	39.5	21	18	23	21	31	43	35	24	27	23	5.35493	5.34099	5.29103	5.46951	5.37571	5.06104	5.28705	5.16242	5.36675	5.36675	5.41349	5.17217	5.30599	5.25233
ASCRP3000720	0.200905	0.589728	1.13025	up	hsa_circRNA_100749	hsa_circ_0020927	circBase	chr11	+	3988781	4045217	exonic	NM_003156	STIM1	AAGTCATCAGAAGAGTTTTGCCGAATTGACAAGCCCCTGTGTCACAGTGAGGATGAGAAA	47.1429	54.1429	5.97846	5.80181	37	52	47	75	35	35	49	27	49	117	48	38	54	46	6.20501	5.77403	5.66458	6.02351	5.9606	6.23655	5.98493	5.73951	5.84361	6.05117	5.51422	5.89638	5.85738	5.71042
ASCRP3000722	0.986151	0.9961	1.00323	up	hsa_circRNA_040822	hsa_circ_0040822	circBase	chr16	+	88061088	88069000	exonic	NM_017869	BANP	AAGTCCAGATCACGCAGGACAGCGAGGTCACCTTTTCTATAAATTTGGCATCACAGAATC	400.571	470	8.57059	8.56594	207	663	670	599	171	149	345	114.5	364	1071	574.5	420.5	364.5	381	8.72927	8.77514	8.46174	8.55229	8.42393	8.74851	8.30327	8.11567	8.25178	9.17168	8.04863	9.51246	8.36761	8.49377
ASCRP3000724	0.424458	0.754883	1.03629	up	hsa_circRNA_103162	hsa_circ_0062317	circBase	chr22	+	20754921	20755662	exonic	NM_003426	ZNF74	AAGTCCCCAGAGGGCCCTGTCCAGGAATCGGTGAGTTTCAAGGATGTGGCTGTGGACTTC	41	42.0714	5.7637	5.71227	28	49	59	49	34	25	43	31	39	54	43	37	44	46.5	5.82191	5.7055	5.83026	5.63976	5.91444	5.67896	5.75507	6.00963	5.58427	5.56195	5.46485	6.01397	5.68218	5.66905
ASCRP3000726	0.758647	0.92105	1.02214	up	hsa_circRNA_007054	hsa_circ_0007054	circBase	chr1	+	25666964	25678184	exonic	NM_014313	TMEM50A	AAGTCCGAGGTGATAGTTACAGTGAAGGTTGTCTGGGTCAAACAGTGACCTGAAAAAAAT	75.3571	87.7143	6.37301	6.34142	35	107	103.5	132.5	45	31	73.5	32	68	158	142	70.5	73	70.5	6.11658	6.48231	6.34175	6.67437	6.40375	6.20387	6.38844	6.03756	6.19925	6.31501	6.46861	6.9145	6.21394	6.24108
ASCRP3000728	0.478416	0.788472	1.06838	up	hsa_circRNA_004471	hsa_circ_0004471	circBase	chr2	-	101643844	101650220	exonic	NM_001102426	TBC1D8	AAGTCTCAATTCTTCCTGAAGACCTAGAGGAGCTCTACGACTTATTCAAGATGCGGTGAC	41.2143	38.6429	5.61911	5.52369	25	53	100	37	25.5	19	29	25	29	88	42	28	32	26.5	5.56435	5.805	6.31307	5.46158	5.63811	5.20333	5.34837	5.30495	5.31534	5.76799	5.53528	5.75583	5.50857	5.47786
ASCRP3000730	0.736913	0.912336	1.10232	up	hsa_circRNA_406246		25070500	chr3	-	27424643	27493989	exonic	NM_003615	SLC4A7	AAGTCTCTTGCAAATTCCAGTCAAGGCCCTAAAATATAGGGTCCTGATGAAGAAGCTGTT	65.3571	143.786	6.24604	6.1055	38	91	107	73.5	37	32	79	27	33.5	221	606	25	55	39	6.16256	6.29557	6.34175	6.02983	6.11628	6.26528	6.511	5.62874	5.48616	6.63876	8.10354	5.19772	5.9007	5.78287
ASCRP3000732	0.615748	0.856033	1.02942	up	hsa_circRNA_086441	hsa_circ_0086441	circBase	chr9	-	19063005	19063578	exonic	NM_017645	HAUS6	AAGTGATCCATTTCAAAAAGAGCAAGATCATCTGGTAGAAGAGCCCTGCCTCTTTCTTGT	34.0714	35.9286	5.63359	5.59176	34	43.5	40	38	25	25	33	28	40	49	35	34	32.5	33	5.92538	5.66151	5.54238	5.52455	5.58427	5.67896	5.51804	5.62874	5.64698	5.39494	5.43032	5.91634	5.49627	5.62874
ASCRP3000733	0.721941	0.905464	1.0092	up	hsa_circRNA_062422	hsa_circ_0062422	circBase	chr22	+	21996541	21998588	exonic	NM_022044	SDF2L1	AAGTGCCTTTGTGATTAAAGAATGTTGGTCTATGAAGCGGGCGCTGTCAGAACCGGATTG	21.6429	22.6429	5.15026	5.13705	20	21.5	24	24	18	23	21	22.5	21	25.5	23	23	24.5	19	5.24117	5.07882	4.94808	5.10604	5.1424	5.28731	5.248	5.34887	4.92405	4.93981	5.19716	5.15434	5.21779	5.1773
ASCRP3000734	0.243948	0.628991	1.10175	up	hsa_circRNA_100612	hsa_circ_0008523	circBase	chr10	+	70723046	70726959	exonic	NM_004728	DDX21	AAGTGGAAGAGATTTTAAGTGTGGCATACAAGAAAGGCCGAGGAGTGACCTTCCTATTTC	36.2857	38.8571	5.65619	5.5164	25	36	51	50	25	31	36	27	30	73	46	25	38	33	5.53214	5.47763	5.7265	5.63976	5.49786	6.10058	5.61889	5.77499	5.44103	5.72182	5.54968	5.41156	5.44222	5.27353
ASCRP3000736	0.0713535	0.408642	1.53217	up	hsa_circRNA_101708	hsa_circ_0006979	circBase	chr16	-	11940357	11941663	exonic	NM_015659	RSL1D1	AAGTGGTTCTTGCAGGACCTTGCCTCATAGTATTCGATCAGATTCAGAAGATATCTGTTT	159.5	91.1429	6.9919	6.37633	54	159	427	143.5	50	30	253	39	76	150	175.5	48	74	75.5	6.79125	6.97773	7.93236	6.74637	6.57347	5.99708	7.92505	6.39949	6.3211	6.27744	6.68856	6.39457	6.2301	6.32303
ASCRP3000737	0.370162	0.723094	1.04705	up	hsa_circRNA_092536	hsa_circ_0001382	circBase	chr3	-	196753530	196753630	exonic	NM_005929	MFI2	AAGTGTACGATCAAGGCCCAGGAGGCTGACGCCATCACTCTGGATGGAGGAGCCATCTAT	24.2143	27	5.23972	5.17339	22.5	26	27	25	23	21	25	20	26	28	37	25	26	27	5.42625	5.26525	5.17303	5.10604	5.25314	5.28731	5.16702	5.10126	5.24498	5.17787	5.36274	5.15434	5.09008	5.08246
ASCRP3000739	0.235504	0.622666	1.08661	up	hsa_circRNA_022358	hsa_circ_0022358	circBase	chr11	-	61556601	61560085	exonic	NM_014206	TMEM258	AAGTGTCCCACCTGCTGCTCATAATAAATGCAGATGTATAGCACCTGCCGACGTGTTCTT	103.643	110.286	6.9047	6.78486	66	127.5	151	142	81	45	113	61	125	139.5	143	74.5	125	104	7.0532	6.71967	6.727	6.75039	7.23806	6.91382	6.93076	7.0923	6.9151	6.17145	6.51517	7.0812	6.92653	6.79227
ASCRP3000740	0.131028	0.508145	1.21426	up	hsa_circRNA_002765	hsa_circ_0002765	circBase	chr10	+	31644075	31676727	intronic	uc010qeg.1	ZEB1	AAGTGTGGAAGCAAAGGTCATCTAATCTTTAAAAGCTGTTTAAGGAAGACAGAGCAGGCA	78.4286	69	6.41091	6.13084	46.5	82	140.5	113	48	24	95	32	56	112	97	35	80	71	6.45749	6.22982	6.6539	6.5154	6.57347	5.76382	6.68245	5.97724	5.96027	5.9885	6.13931	6.05551	6.39126	6.40375
ASCRP3000741	0.266783	0.646822	1.21551	up	hsa_circRNA_005629	hsa_circ_0005629	circBase	chr5	-	156919980	156921803	exonic	NM_033274	ADAM19	AAGTGTGGCTACAACCATGAGCCCGACCTGCCCCTGACCTCTGCTTCGAGAAGGTGAATG	396.286	399.929	8.78841	8.50685	389	516.5	431	496	307.5	313	321	421	458	407.5	450	380	334	349	9.70802	8.38947	7.94438	8.32965	9.27734	9.65227	8.21772	9.90308	8.54498	7.4583	7.74513	9.315	8.20017	8.38126
ASCRP3000744	0.593087	0.845754	1.0838	up	hsa_circRNA_103842	hsa_circ_0072547	circBase	chr5	+	56542126	56546968	exonic	NM_022913	GPBP1	AAGTTCACTTGAGGCAGAACACAGAATATCCTCCGAATCCTAAATCTAGAGCTCCAAGGA	106.571	124.357	6.52656	6.41047	33	178.5	250	131	57	25.5	71	34	83	374.5	202	33	69	75	6.02351	7.09637	7.29999	6.65093	6.67336	5.53303	6.40875	6.20864	6.44794	7.31149	6.82678	5.65191	6.11167	6.31488
ASCRP3000747	0.292172	0.668989	1.04091	up	hsa_circRNA_102851	hsa_circ_0008032	circBase	chr2	+	172782046	172809519	exonic	NM_003642	HAT1	AAGTTGATGAGAACTTTGACTGTGTAGAGGATTTGGTGCTATGGAGAAATTTTTGGTAGA	32.9286	32.9286	5.45604	5.3982	22	39.5	50	39	24	24	32	23	27	43	42	27.5	33	35	5.49649	5.49949	5.63249	5.42169	5.43794	5.28731	5.41687	5.38708	5.29995	5.40816	5.46485	5.50403	5.39766	5.32565
ASCRP3000749	0.204696	0.592922	1.08413	up	hsa_circRNA_101167	hsa_circ_0005916	circBase	chr12	+	117402501	117426674	exonic	NM_012174	FBXW8	AAGTTGCTTTTGGTGTACAGGGTCTGGGATGGGTGTACGAAGGAAGCAAGATATACATCA	52	58.3571	6.09339	5.97686	40	45	82	69.5	37	33.5	57	32	50	87	83	33.5	70	53	6.24652	5.66151	6.12103	5.9885	6.15749	6.3238	6.15489	5.84414	5.88873	5.78944	6.02065	5.95795	6.28845	6.04868
ASCRP3000750	0.3332	0.698332	1.10561	up	hsa_circRNA_020496	hsa_circ_0020496	circBase	chr10	-	131666045	131666176	exonic	NM_001005463	EBF3	AAGTTGTATTCGGAACTATGTTGGTGTGGAGCGAGCCACTCCGTGCATCAAGGCCATCAG	26.4286	25.9286	5.37835	5.2335	21	27	27	29	22	28	31	21	23	35.5	28	25	26	23	5.39052	5.30152	5.17303	5.26846	4.94741	6.06711	5.5004	5.46718	5.20779	5.32205	5.23352	5.02539	5.163	5.21558
ASCRP3000752	0.182344	0.568731	1.13954	up	hsa_circRNA_065722	hsa_circ_0065722	circBase	chr3	+	49736187	49738142	exonic	NM_022064	RNF123	AAGTTTCTGCTTAGCAATGTCCTGCGTGGGCAGCGGGGGACATCGTGAGCTGCCTGATTG	41.2857	31.0714	5.65128	5.46282	22	88	67.5	31.5	25	20	35	22	32.5	40	34	27	31	31	5.27964	6.31384	5.92741	5.38116	5.60879	5.48616	5.56195	5.22773	5.55408	5.36675	5.37967	5.70589	5.45596	5.54968
ASCRP3000757	0.130552	0.507427	1.46874	up	hsa_circRNA_041630	hsa_circ_0041630	circBase	chr17	-	4848946	4849292	exonic	ENST00000225655	PFN1	AATAAAAAAGATTCTACTAACAACGCTAGTCCTGCTGATGGGCAAAGAAGGTGTCCACGG	70.9286	46.2857	6.29073	5.73615	80	52	50	204.5	30	34.5	45.5	27	44	74	39	42	59	39	7.30837	5.74838	5.65006	7.21399	5.82446	6.35364	5.93619	5.54613	5.70786	5.66783	5.44957	5.97345	6.04837	5.75983
ASCRP3000760	0.227697	0.618419	1.22591	up	hsa_circRNA_023143	hsa_circ_0023143	circBase	chr11	+	67803928	67804114	exonic	NM_002496	NDUFS8	AATAAAACCACTCCGACCCCACGGGGCCCCAACTTTGAGTTCTCCACGGAGACCCATGAG	194.286	192.357	7.75411	7.46026	123	213	281	282	115	112	234	89	192	183	290.5	196	178	218	7.94722	7.32027	7.4557	7.56663	7.80675	8.35459	7.82761	7.67304	7.44359	6.46137	7.223	8.39368	7.32706	7.70008
ASCRP3000763	0.601731	0.850545	1.08233	up	hsa_circRNA_039830	hsa_circ_0039830	circBase	chr16	-	67471916	67477081	exonic	NM_004691	ATP6V0D1	AATAAAACTGCCCTCTCTAAGGCCAACTGTCCGGCTTTTTTCCAGGACTGCATTTCAGAG	79.9286	82.6429	6.57627	6.46212	51	85	123	100	44	56.5	100	46	113	69	99.5	66	92	93	6.67406	6.27025	6.5093	6.34808	6.26616	7.19646	6.76954	6.75452	6.81097	5.67896	6.14966	6.80764	6.46581	6.56729
ASCRP3000767	0.118504	0.489442	1.08338	up	hsa_circRNA_070660	hsa_circ_0070660	circBase	chr4	+	110580166	110585550	exonic	NM_017918	CCDC109B	AATAAAATAGCATATGATGTGCAGTGTCCAAAGAGAGGTTTTGCGTGTGAAGCTGTGTGG	28	28	5.36783	5.25228	23	30	30	39	23	23	28	22	26	36	27	27	33	25	5.31534	5.32616	5.22332	5.45146	5.37571	5.38239	5.5004	5.10126	5.13128	5.27752	5.1653	5.24117	5.55977	5.28969
ASCRP3000768	0.482368	0.790205	1.07979	up	hsa_circRNA_043366	hsa_circ_0043366	circBase	chr17	+	36909402	36920478	exonic	uc002hqr.3	PSMB3	AATAAAATAGCCTGTCTTTCATCTATTATGTCCTATAACGGAGGGGCCGTCATGGCCATG	40.2857	33.4286	5.61283	5.50208	27	32	98	40	24	24	37	25	36.5	41.5	36	32	33	30	5.7136	5.31482	6.28441	5.47786	5.49786	5.38239	5.61889	5.62874	5.59607	5.41397	5.39717	5.805	5.27592	5.39766
ASCRP3000769	0.897282	0.96692	1.00698	up	hsa_circRNA_405529		25070500	chr17	-	3721934	3724538	intronic	ENST00000158149	C17orf85	AATAAAATGTCAGGGATGGGAACCCCACCTTTTAAAAAGGTCACCGATTTGCCTGCTCAG	25.0714	24.8571	5.23382	5.22379	22.5	25	25.5	29.5	24	22	27	22	25	27	24	25	27	24	5.27964	5.05609	5.26739	5.24171	5.19291	5.43199	5.16702	5.10126	5.20779	5.22773	5.06811	5.4723	5.19969	5.28969
ASCRP3000771	0.232085	0.620515	1.14852	up	hsa_circRNA_028921	hsa_circ_0028921	circBase	chr12	+	121132626	121139667	exonic	NM_014730	MLEC	AATAAACAATTTGCAGTGACACTCTGGTATTTGATGTACGATTGAATGGCCACGTCGTGG	49.2143	53.6429	6.09868	5.89891	58	61	52	55	32	41	45.5	34	52	82.5	66.5	34.5	53	53	6.83648	5.92741	5.68178	5.72572	5.87419	6.77096	5.87419	6.26045	5.94878	5.77612	5.7913	5.56631	5.9007	6.04868
ASCRP3000773	0.194106	0.583595	1.07172	up	hsa_circRNA_090100	hsa_circ_0090100	circBase	chrX	+	23803802	23804327	exonic	uc004dau.3	SAT1	AATAAACTACTCTTTGATTTAAGTTGCAATGAGGTGTCGCTGCAGCAGCATGCACTTCTT	26.3571	28.4286	5.27407	5.17414	21	32	30	30	24.5	23	24	19	24	41.5	31	28	29	26.5	5.17303	5.37472	5.19235	5.25719	5.34685	5.28731	5.28705	4.9967	5.15145	5.43032	5.28705	5.05795	5.19969	5.09585
ASCRP3000779	0.921401	0.974877	1.01797	up	hsa_circRNA_103610	hsa_circ_0002785	circBase	chr4	-	22403053	22404422	exonic	NM_145290	GPR125	AATAACCCAGACTAGGAATGCCAGCATCTGCCAAGCAGATTTGACGGGATCTGAACTATA	58.0714	66	5.99146	5.96576	49	128.5	75	52	26	23	53	26	54	114	117	41	54	56	6.60639	6.69235	6.03644	5.6739	5.55342	5.38239	5.99531	5.50472	5.9885	6.02604	6.28634	6.1139	5.85738	5.98344
ASCRP3000787	0.15615	0.541431	1.10776	up	hsa_circRNA_103053	hsa_circ_0007094	circBase	chr20	-	35288739	35299800	exonic	NM_022477	NDRG3	AATACAACTTTGCTAAAGCTCTCTGGCCTGACAACCAATGTTGTGGACATTATTTTGGCT	85.9286	83.2143	6.51479	6.36715	41.5	129.5	97	125	56.5	32	120	40.5	72.5	106	148.5	57	71	87	6.42278	6.71082	6.23092	6.53801	6.60448	6.10058	6.99597	6.50851	6.32869	5.9885	6.52585	6.59296	6.16314	6.46243
ASCRP3000789	0.589643	0.843746	1.03494	up	hsa_circRNA_404988		25070500	chr12	-	29884739	29911710	sense overlapping	NM_175861	TMTC1	AATACAGAACCATATGGGAATTCATATTCTGGCTTGGAAGAATTAGGTGGCTGGGATCGT	26.9286	34	5.4486	5.39906	23	27	27	29.5	26	24	32	21	30	58	38	25	38	28	5.46205	5.28969	5.27858	5.3143	5.58427	5.67896	5.53237	5.13246	5.40962	5.56195	5.40449	5.53415	5.53516	5.21558
ASCRP3000790	0.784449	0.929494	1.034	up	hsa_circRNA_103030	hsa_circ_0005868	circBase	chr20	+	33057852	33069011	exonic	NM_031483	ITCH	AATACATCAGAGACAATGGACCTCAGATAGCCTATGTTCGGGACTTCAAAGCAAAGGTTC	108.857	131.143	6.7252	6.67696	43	256	136	134	64	34	95	44	119	279	240	42	90	104	6.42278	7.52394	6.62124	6.64641	6.88622	6.26528	6.71053	6.56903	6.85526	6.93221	7.01312	6.20485	6.47952	6.68476
ASCRP3000791	0.0437455	0.350467	1.1807	up	hsa_circRNA_025984	hsa_circ_0025984	circBase	chr12	-	46751970	46754992	exonic	NM_018976	SLC38A2	AATACATGCTTAATCCTGAGCTTTGTTCTTCCTGTTAAGTGGTGTACTGGTGATGACCGG	38.7143	32.1429	5.64197	5.40233	25	35	83	37	25	25	41	22	30	43	33	30	41	26	5.53214	5.46532	6.07048	5.43032	5.37571	5.84181	5.778	5.38708	5.40962	5.38954	5.30599	5.41156	5.58685	5.32565
ASCRP3000793	0.701656	0.896532	1.03087	up	hsa_circRNA_042882	hsa_circ_0042882	circBase	chr17	+	29483000	29533389	exonic	NM_000267	NF1	AATACGAATGGCACCGCTTCCAATAAAAACAGGACAGCAGAACACACATACCAAAGTCAG	67.7857	77.2143	6.2578	6.21393	29	116	84.5	97	46	32	70	33	75	152	117	41	67.5	55	5.59564	6.6016	6.13931	6.34134	6.45265	6.26528	6.40875	6.10058	6.3211	6.23491	6.32342	6.16859	6.2389	6.11003
ASCRP3000794	0.656905	0.87795	1.07499	up	hsa_circRNA_400828		25242744	chr11	-	108057208	108061227	exonic	NM_002519	NPAT	AATACGGAATTTCCAAGATCCAAACGCTTTTGCAGTAGAAAAAGAGCATGCAAAGTTCCC	62.5714	80.5	6.01985	5.91554	27	134	80	82	37.5	25	52.5	26	42	256	111	29	54.5	45	5.7136	6.7272	6.06539	6.06293	5.93804	5.5847	6.04712	5.62874	5.70786	6.82605	6.23876	5.41156	5.91119	5.68458
ASCRP3000797	0.288657	0.665619	1.19176	up	hsa_circRNA_102898	hsa_circ_0005307	circBase	chr2	+	204154487	204157049	exonic	NM_177538	CYP20A1	AATACTTGGCCATCTCCACACAAATATTGTCAGCATGTGCTTTGTGAAACTGTTCGAACT	125.143	126.929	7.12462	6.87153	93	138	202	185	63	67	128	73	198	85	201	63.5	175	93	7.5835	6.76623	7.01775	7.05496	6.78892	7.53746	7.12349	7.44957	7.47634	5.77875	6.82678	6.62941	7.31754	6.62229
ASCRP3000799	0.969104	0.988885	1.00288	up	hsa_circRNA_405210		25070500	chr14	+	39648294	39648666	exonic	NM_002687	PNN	AATAGAAGAGTCACAGAGAAAAATGAACGCAAAAGCGGCGCCAGGAAATTGAACAAAAAC	59.9286	74.5	6.06901	6.06486	30.5	53	96	91	40	28	81	30	49	138	130	37	76	61.5	5.79613	5.77403	6.23092	6.23655	6.11628	5.84181	6.48737	5.77499	5.87875	6.19855	6.37271	5.87419	6.27532	6.07953
ASCRP3000802	0.944812	0.981399	1.00218	up	hsa_circRNA_008608	hsa_circ_0008608	circBase	chr8	-	95897294	95897786	exonic	NM_057749	CCNE2	AATAGCTCAGGAAATCTATGCTCCTAAACTCCAAGAGTTTGCTTACGTCACTGATGGTGC	22.0714	23.7143	5.13609	5.13295	21	26.5	24	24	18	17	24	18	24	25	27	22	26	24	5.17303	5.24962	5.16127	5.14357	5.10903	5.02602	5.09008	4.94219	5.20779	5.19772	5.1653	5.17217	5.163	5.08246
ASCRP3000806	0.134883	0.513584	1.29353	up	hsa_circRNA_036272	hsa_circ_0036272	circBase	chr15	-	74738317	74742410	exonic	NM_032907	UBL7	AATATACCTGATGGTCAACTCTCGTTGGTGCCTGCTCACCCAGCCCTCGTCAATGCCATT	170.714	145.429	7.5656	7.19429	195	350	162	179	99	104	106	124	198	163	139	147.5	125	121.5	8.67465	7.90994	6.79849	7.01184	7.46626	8.23971	6.85828	8.30027	7.50372	6.32432	6.45761	7.9285	6.88168	6.9639
ASCRP3000810	0.121679	0.49364	1.28587	up	hsa_circRNA_103887	hsa_circ_0002490	circBase	chr5	+	72370568	72373320	exonic	NM_138782	FCHO2	AATATCAGCAGACTAGAGCAGATTCTTCCAAATGCACAGCTTGTGTTCAGGTGTGTCACG	521.143	425.071	8.69701	8.33426	153	997.5	1067	672	174	102.5	482	92	319.5	1040	616.5	241.5	338	328	8.30598	9.38112	9.01794	8.69819	8.40224	8.23971	8.83385	7.80598	8.07828	9.10586	8.13445	8.64969	8.26905	8.2965
ASCRP3000817	0.672433	0.885407	1.01852	up	hsa_circRNA_039466	hsa_circ_0039466	circBase	chr16	+	56660791	56661024	exonic	NM_175617	MT1E	AATATGTGACTGACAATAAAAACAATTTTGACTTTAAGCTGCTGTTCCTGCTGCCCCGTG	33.2857	37.0714	5.63356	5.60708	32	39	33	38	31	27	33	30	42	39	39	36	36.5	37	5.92538	5.59862	5.35493	5.43032	5.76874	5.76382	5.59308	5.9117	5.72922	5.35658	5.44957	5.89638	5.44222	5.46392
ASCRP3000819	0.607168	0.851731	1.10664	up	hsa_circRNA_101869	hsa_circ_0005016	circBase	chr16	+	71954641	71957283	exonic	NM_014761	IST1	AATATTCATCCACCTCAGATACCAGCAACTCCCCCATCGTATGAATCTGTTGCTGATCAG	1409.43	1212.43	9.82256	9.67637	283	1133	3164	3794	351	358	783	507	1809.5	1101	2846	328	1290.5	605	9.27427	9.56661	10.4246	10.6965	9.51416	9.75124	9.53053	10.0835	10.1247	9.21654	10.0918	9.08275	10.005	9.13031
ASCRP3000820	0.982539	0.995075	1.00289	up	hsa_circRNA_018224	hsa_circ_0018224	circBase	chr10	+	38724057	38734535	exonic	NR_024497	LINC00999	AATATTTGGAATTTTCGTATACGTGGATTCCAGAGGGGTGACAGCAAAACAAACAGGACC	489.714	629.357	8.78428	8.78012	259.5	545	1079.5	796.5	175	178	394.5	158	454.5	1492	1066.5	142.5	719	373	9.15136	8.46267	9.03115	8.87938	8.46174	8.9874	8.51625	8.66424	8.53049	9.89501	8.8085	7.86913	9.21246	8.481
ASCRP3000821	0.843432	0.948306	1.02841	up	hsa_circRNA_082178	hsa_circ_0082178	circBase	chr7	+	128281294	128289036	exonic	NR_024368	LINC01000	AATATTTGGAATTTTCGTATACGTGGATTCCAGAGGGGTGACAGTGAAACAAGCACCTGT	479.286	615	8.7653	8.72489	246	533	1082.5	767	195	176	355.5	144.5	438	1412.5	1082	133	695	400	9.03756	8.42826	9.03618	8.84748	8.63753	8.9874	8.38267	8.54032	8.47533	9.75124	8.82312	7.74614	9.15926	8.57881
ASCRP3000826	0.513407	0.806348	1.05611	up	hsa_circRNA_002866	hsa_circ_0002866	circBase	chr19	-	9767222	9771550	exonic	NM_017656	ZNF562	AATCAAATATTCACTGGGATACAAATGGGCCTCAGATAACCCTGTACAAAGGGGAATGGA	40.1429	45.4286	5.70563	5.62687	22	61	50.5	46	36	24.5	41	25.5	37	66	77	36	41	35.5	5.42625	5.91872	5.68178	5.54968	6.00272	5.63373	5.7265	5.70352	5.55408	5.60626	5.90896	5.56631	5.48616	5.56282
ASCRP3000828	0.0760128	0.414522	1.15406	up	hsa_circRNA_043614	hsa_circ_0043614	circBase	chr17	-	39738530	39743147	exonic	NM_000526	KRT14	AATCAATACAGCTTCATTATCTGAGTTGCATAAACCCGAGCACCTTCTCTTCACTCAGCC	43.0714	39.2857	5.96104	5.75433	52.5	56	46	48	34	32	33	35	54	34	42.5	34.5	43	32	6.71497	5.87085	5.59607	5.6739	5.98116	6.29728	5.59308	6.23491	5.96885	5.24008	5.54282	5.91634	5.74857	5.62874
ASCRP3000830	0.00252621	0.158779	1.32164	up	hsa_circRNA_404578		25070500	chr1	+	150307405	150312953	exonic	NM_004698	PRPF3	AATCACAAATCTTGTTGAACATCCAGCCCAGCTCAATCCTCCAGGAAGGTGGAGTTAAAA	159.857	159.143	7.35843	6.9561	85	224	288.5	224	79	61.5	157	57	110	357	283	63	150	94	7.42611	7.3642	7.47188	7.3255	7.20527	7.387	7.32904	6.96868	6.76339	7.26839	7.18053	6.80764	7.11066	6.59339
ASCRP3000832	0.443522	0.767005	1.33065	up	hsa_circRNA_404514		25070500	chr1	+	53222129	53250725	exonic	NM_024646	ZYG11B	AATCACCAGCAGGAGGAGGCGTCTCCCTATTCCTTACTTGATATCTGCTTGAATTTCTTG	769.429	791.214	9.49614	9.08401	437	605	1529.5	1297	358	387.5	772	606.5	1430	170	1145	350	1236	601	9.91739	8.6345	9.4628	9.48137	9.58269	9.87696	9.51727	10.2181	9.82824	6.35968	8.88309	9.20105	9.95692	9.14103
ASCRP3000834	0.258136	0.639182	1.31296	up	hsa_circRNA_104463	hsa_circ_0082002	circBase	chr7	+	116339124	116340338	exonic	NM_000245	MET	AATCATGAGCACTGCTTTAATAGGATAAACCTCTCATAATGAAGGCCCCCGCTGTGCTTG	133.143	120	7.04972	6.65689	89	382	84	184	64	76.5	52.5	47	77.5	283.5	189.5	56	108	78.5	7.49572	8.0164	6.12103	7.07209	6.8129	7.76339	6.06649	6.79339	6.39875	6.96183	6.77258	6.59296	6.68195	6.3968
ASCRP3000835	0.1038	0.466644	1.11435	up	hsa_circRNA_076155	hsa_circ_0076155	circBase	chr6	-	35586872	35604935	exonic	NM_004117	FKBP5	AATCCAAACGAAGGAGCAACAGTAGAAAATTGTCAAAAGAGTGGGGAATGGTGAGGAAAC	46.9286	47.0714	5.8687	5.7125	30.5	69.5	74	60	35.5	30	29	28	44	84	63	33	41	36.5	5.79613	6.05629	6.01027	5.85809	6.02351	6.06711	5.26953	5.70352	5.82373	5.79464	5.7965	5.75583	5.60879	5.50449
ASCRP3000837	0.623916	0.860397	1.03902	up	hsa_circRNA_102818	hsa_circ_0008298	circBase	chr2	+	128922303	128928858	exonic	NM_020120	UGGT1	AATCCAAACTTTCTGACATGCCTTTAAAAAGGGCAAGCGACTTGGTAATGAAGGTGGATG	65.7143	74.2857	6.27343	6.2182	39	77	101	98.5	42.5	32	70	31	66	121	106.5	66.5	66	63	6.20501	6.16242	6.32329	6.36458	6.35754	6.20387	6.29728	5.81183	6.16773	6.06726	6.22128	6.8591	6.19827	6.20191
ASCRP3000838	0.884841	0.963097	1.01063	up	hsa_circRNA_103721	hsa_circ_0070649	circBase	chr4	+	110442272	110442782	exonic	NM_006323	SEC24B	AATCCAGAGAAGATCCTAATCAGAGATCAAGTACAAAGATGTTTTTCTACCTACACCGGA	28.2143	31.3571	5.33651	5.32125	22	33	33.5	33	32	19	25	21	27	51	42	26	27.5	25	5.39052	5.38856	5.26739	5.3039	5.69616	5.06104	5.248	5.16242	5.31534	5.45334	5.46485	5.19772	5.27592	5.37918
ASCRP3000844	0.23202	0.620497	1.0572	up	hsa_circRNA_024834	hsa_circ_0024834	circBase	chr11	+	128638012	128651918	exonic	NM_002017	FLI1	AATCCTCACGATTGAGTGTCAAAGAAGGGAGTCTCCGGTGGACTGCAGCGTTAGCAAATG	32	31.0714	5.48078	5.40053	27	40	31	45	24	22	35	22	29.5	39	32	34	33	28	5.7136	5.52925	5.29103	5.54968	5.37571	5.28731	5.61889	5.62874	5.36675	5.34685	5.32565	5.53415	5.27592	5.32565
ASCRP3000846	0.722664	0.905583	1.03427	up	hsa_circRNA_105042	hsa_circ_0092135	circBase	chrX	-	153924191	153928334	exonic	NM_080612	GAB3	AATCCTGTTTCCAGAGAAGACGAAGAAAGCTACATCGAAATGCTGATGTAGAAGGCCAAT	36.7143	42	5.59389	5.54528	26.5	39	37	73.5	26.5	24.5	30	23.5	35	92	34	40	39	30.5	5.68659	5.53972	5.45287	6.01493	5.49786	5.53303	5.43223	5.50472	5.525	5.8111	5.30599	5.75583	5.53516	5.37918
ASCRP3000847	0.228701	0.618419	1.1925	up	hsa_circRNA_104110	hsa_circ_0008801	circBase	chr6	+	42902212	42903408	exonic	NM_006586	CNPY3	AATCGATTTGCCAAGTGTGTAAATATGTTGCTGTGGAGCTGAAGTCAGCCTTTGAGGAAA	89.7143	87.5	6.62638	6.3724	49	79	133.5	163	66	40	97.5	30.5	67	146	84	81	119	85	6.64062	6.17972	6.59125	6.92721	6.8129	6.49425	6.73874	5.81183	6.15212	6.22927	5.97214	7.01575	6.88168	6.54401
ASCRP3000848	0.279492	0.659308	1.1408	up	hsa_circRNA_102741	hsa_circ_0003497	circBase	chr2	-	63660878	63667005	exonic	NM_015910	WDPCP	AATCTACTCCTCCTGGGTTATGCTCAAGGAAGACTAGAGCTCCTTTTTGGTTCAGGTGTG	75.5	73.8571	6.32306	6.13302	36	130.5	113	105.5	31.5	32	80	31	55	92	155	47	69	68	6.07202	6.72377	6.43823	6.40107	5.98116	6.20387	6.44131	5.70352	5.92009	5.85954	6.58363	6.36082	6.2389	6.26461
ASCRP3000851	0.539059	0.820058	1.12235	up	hsa_circRNA_405822		25070500	chr19	+	58772216	58775042	intronic	ENST00000595981	ZNF544	AATCTCTGGCAGTAAAATCCAGGAGTCTGCAGTTTCTAAAATCACACAGACTGGAAAGCT	101.5	108.357	6.45738	6.29085	37	121.5	288	136.5	46	25	56.5	33	57	269	210.5	25	96	68	6.16256	6.63725	7.47565	6.70459	6.45265	5.72182	6.04712	6.10058	5.9885	6.90066	6.88604	5.29103	6.58665	6.28248
ASCRP3000853	0.451195	0.77201	1.08391	up	hsa_circRNA_007623	hsa_circ_0007623	circBase	chr19	-	52543740	52550313	exonic	NM_014650	ZNF432	AATCTGTCCAGTCCACAGGTCCTGGCTACCCTGGGAAGAGACAAGAAGTAAATGAAGAAA	51.4286	53.0714	6.0562	5.93995	36	54	69	74.5	31.5	38	57	32	53	72.5	60	49	53	52	6.11658	5.78944	5.97378	6.02351	5.82446	6.57671	6.08894	6.10058	5.96027	5.68198	5.74972	6.34441	5.91119	5.83153
ASCRP3000855	0.696338	0.894847	1.03228	up	hsa_circRNA_406812		25070500	chr6	+	88315634	88321966	exonic	NM_012381	ORC3	AATCTTTGTCTTGTAAGGAGCACCTGACTACGGTACTCGATAAGGTGTGAATGTCACAGA	26.0714	30.1429	5.30854	5.26272	19	26	44.5	25	19	25	24	22	21	52	44	22	27	23	4.88496	5.23516	5.60583	5.27964	5.1424	5.76382	5.248	5.22773	5.00887	5.39815	5.57628	5.15434	5.27592	5.19772
ASCRP3000856	0.116313	0.487374	1.35587	up	hsa_circRNA_010015	hsa_circ_0010015	circBase	chr1	-	12627938	12632881	exonic	NM_004753	DHRS3	AATGAAAAATAAAGAGAGATGGCTTTTGTGAGTTTCCCAACCTCTTTCCCCCACTGAAGC	185.5	163.714	7.80541	7.36618	204	218	226	234	131	142.5	143	154	239	125	181	130	175	142	8.72658	7.35825	7.187	7.39193	8.03557	8.71375	7.22479	8.60696	7.76406	6.08561	6.74483	7.78656	7.34044	7.23485
ASCRP3000857	0.451619	0.77201	1.11785	up	hsa_circRNA_103522	hsa_circ_0068135	circBase	chr3	+	180685838	180688146	exonic	NM_005087	FXR1	AATGAAAATGGGCTAGGTACAAATTCTGAGCTGTCTAACCCCTCTGAAACGGAATCTGAG	134.286	177.429	7.10189	6.94116	66	215	223	215	67	49	105	41	121.5	495	252.5	41	154	137	7.06332	7.33743	7.15917	7.27452	6.98051	7.03996	6.85828	6.44794	6.88448	7.7298	7.06586	6.09468	7.20618	7.15917
ASCRP3000864	0.346363	0.70647	1.11514	up	hsa_circRNA_406607		25070500	chr5	-	58764121	58828560	intronic	ENST00000309641	PDE4D	AATGACACCATACCAGATACTGCATCTTGAATGGGGTTTCTGAAAGTCTGAGGAGTGAAC	32.2143	32.7857	5.49034	5.33313	28	33	24	38	34.5	20	48	24	27	53	34.5	26	32	33	5.6558	5.38856	5.12952	5.40059	5.82446	5.06104	5.97246	5.54613	5.28229	5.491	5.35518	5.11202	5.25557	5.28969
ASCRP3000869	0.0131856	0.239097	1.69099	up	hsa_circRNA_102479	hsa_circ_0004071	circBase	chr19	+	17308600	17311638	exonic	NM_004145	MYO9B	AATGAGCTCAAGTACCTGGACGAGTTCCTGCTCAACAAGGGAGAGGCGCACCTCCTTCTC	189	151.714	7.62763	6.86977	135	225	270	379	83.5	106.5	124	47	91	438	139	60	187	100	8.15345	7.3642	7.38576	7.97302	7.27499	8.22627	7.01575	6.79339	6.52911	7.5657	6.46861	6.71301	7.38155	6.63698
ASCRP3000870	0.782418	0.928956	1.06101	up	hsa_circRNA_047713	hsa_circ_0047713	circBase	chr18	+	48584494	48586286	exonic	NM_005359	SMAD4	AATGAGCTTGCATTCCAGCCTCCCATTTCCAATCATCCTGGTCAGCCTGCCAGTATACTG	472.714	477.857	8.66052	8.57509	217	498	903	1044	162.5	142.5	342	188	771	383	854	289	484	376	8.83858	8.34928	8.81297	9.24409	8.33733	8.71375	8.32766	8.85961	9.16943	7.33552	8.53049	8.91386	8.72295	8.49377
ASCRP3000872	0.347854	0.707552	1.11435	up	hsa_circRNA_104358	hsa_circ_0080035	circBase	chr7	-	44465498	44467302	exonic	uc010kye.3	NUDCD3	AATGAGTTTAAGATTCAGGAGCAGTTCCAGAAAAATCCCGACAGTTACAATGGTGCTGTC	47.3571	53.4286	5.8617	5.70549	38	84.5	57	66	25	28	33	26.5	50.5	137	54	30	39	37	6.24652	6.24407	5.83026	5.92876	5.37571	5.92043	5.48616	5.42793	5.92009	6.17631	5.65375	5.65191	5.58685	5.52164
ASCRP3000873	0.00811015	0.206744	1.8103	up	hsa_circRNA_102512	hsa_circ_0050463	circBase	chr19	+	34706028	34706566	exonic	NM_015578	LSM14A	AATGATAACAAGAGACAAGTAGGTCGCTCAAGCCCTCAGTTAGACCCTTTGAGAAAAAGC	282.857	197.429	8.14981	7.29358	226	482	446	354.5	98.5	127	246	61	142	419	325	115	189	131	8.89065	8.31864	7.98041	7.88262	7.5159	8.54759	7.91285	7.1899	7.026	7.48509	7.34019	7.56706	7.40388	7.04294
ASCRP3000875	0.541189	0.820913	1.04495	up	hsa_circRNA_104613	hsa_circ_0084171	circBase	chr8	+	42914234	42932507	exonic	NM_002027	FNTA	AATGATCGTGCTGTATTGGAGAGAGAAGTCCAGGACAGAGCAGAATGGGCTGATATAGAT	45.6429	50.2857	5.70452	5.64108	22	46	101	60	26	22.5	42	22	36	91	87	25	47	44	5.14448	5.68899	6.32329	5.85115	5.66418	5.53303	5.7265	5.30495	5.55408	5.84181	6.01027	5.35241	5.7136	5.71042
ASCRP3000876	0.231509	0.620172	1.05428	up	hsa_circRNA_407234		25070500	chr9	-	123632934	123636251	intronic	ENST00000312189	PHF19	AATGATGATAGGCATCTCAGAGTGGTTGGGGAGATTCAGTGAGTTTTCCTAACATTTCGG	24.9286	24.9286	5.26668	5.19042	23	24	27	27	24	19.5	30	19.5	22	29	28	25	28	23	5.31534	5.13656	5.22332	5.15897	5.43794	5.16242	5.43223	5.19573	5.16702	5.19772	5.22056	5.15434	5.23571	5.16185
ASCRP3000878	0.236626	0.623546	1.19342	up	hsa_circRNA_104205	hsa_circ_0007769	circBase	chr6	+	144086397	144086935	exonic	NM_014721	PHACTR2	AATGCAAAATGCTGGCTCCTCTCATTCAAAAAAAACAACTGGCTCTAAAGCATCAGCTTC	119.643	117	7.07765	6.82254	78.5	125	202	185	70	65.5	111.5	70	162	114	145	65	144	119	7.29973	6.67336	7.04559	7.08342	7.01599	7.52305	6.90239	7.36138	7.21809	6.02065	6.49781	6.69135	7.03651	6.93196
ASCRP3000881	0.444032	0.767005	1.10735	up	hsa_circRNA_406761		25070500	chr6	-	35565024	35614627	sense overlapping	NM_004117	FKBP5	AATGCAGCGGGAAGAACAATGTATTTTATATCTTGGACCAAGGTGTTTGCTGACTAGCAC	56.7143	65.2143	5.95712	5.81001	24	63	138	67	49	30	26	26	66	206	58	35	35.5	30	5.39052	5.93315	6.61882	5.92026	6.40375	6.06711	5.36625	5.77499	6.17631	6.57466	5.68057	5.41156	5.57412	5.47786
ASCRP3000883	0.237609	0.624451	1.0375	up	hsa_circRNA_100929	hsa_circ_0007455	circBase	chr11	+	85961337	85967554	exonic	NM_003797	EED	AATGCAGTGTATAAAGGATGACGCTGTCAGTATAGAAAGTGGTACAAACACTGAACGCCC	35.5	43.8571	5.57349	5.52038	23	39	47.5	53	22	25	39	24	33	87	58	27	39	39	5.53214	5.57954	5.62206	5.68378	5.28573	5.5847	5.7265	5.46718	5.525	5.77612	5.68539	5.13422	5.42601	5.62874
ASCRP3000885	0.246802	0.632067	1.2104	up	hsa_circRNA_104391	hsa_circ_0080451	circBase	chr7	+	72398922	72400649	exonic	NM_172020	POM121	AATGCCATTACCAGTTCCTACAGCTCCACTCGAGGCATCTCACAGGCGCCATGATAGCAG	231.5	276.714	7.83868	7.5632	158	232	566	301.5	94	154.5	114.5	83	176	839	355.5	72	247.5	164	8.37369	7.41317	8.24918	7.63321	7.45212	8.81183	6.93754	7.69098	7.31917	8.63891	7.44205	6.71301	7.7745	7.36376
ASCRP3000888	0.384067	0.732252	1.17674	up	hsa_circRNA_103054	hsa_circ_0060205	circBase	chr20	-	35312815	35317187	exonic	NM_022477	NDRG3	AATGCTGCCTCCTGTTCTTACCCACCTAAGGAACATGATATAGAAACAACTCATGGTGTG	567.643	547.429	9.01088	8.77608	257	537.5	1191	939	220	199	630	178	692	493	965	350	619	535	9.15926	8.44378	9.19259	9.09006	8.82312	9.12047	9.24686	8.80075	9.05503	7.73833	8.66202	9.1812	9.02215	8.97306
ASCRP3000889	0.229564	0.618419	1.10614	up	hsa_circRNA_403286		25242744	chr5	+	904262	908576	exonic	NM_004237	TRIP13	AATGCTGTCTTGACCCAAATTGATCAGATTAAAAGGTCCTCCTGGCACTGGAAAAACATC	37.8571	37.2143	5.76221	5.61668	32	53.5	49.5	42	28	28	32	27	35.5	61.5	36	36	31.5	33	5.79613	5.84558	5.68899	5.63976	5.66418	6.06711	5.63373	5.77499	5.50993	5.53281	5.43032	5.99239	5.47067	5.60562
ASCRP3000890	0.590389	0.844056	1.02642	up	hsa_circRNA_405339		25070500	chr15	-	50209130	50226379	exonic	NM_024837	ATP8B4	AATGCTGTGGAAGTGAGAGAAGAACTCAGGAAAAAGAGCCTGTGGATTTCTCAGTCAAAT	27.0714	30.5	5.34648	5.30886	23	27	31	32	25	20	31.5	22	31	51.5	30	22	28	29	5.24117	5.26525	5.32976	5.40913	5.49786	5.33385	5.34837	5.34887	5.40962	5.50676	5.27858	5.24117	5.19969	5.1773
ASCRP3000891	0.939708	0.980965	1.01347	up	hsa_circRNA_406961		25070500	chr7	+	77201159	77202117	intronic	uc010ldr.1	PTPN12	AATGCTTAAAAGTGTACCCACCACTGCGCCCTGTCTGTATTCTTAAATAGCACAGTTTTC	117	136.5	7.11622	7.09692	94	140	163	157	78.5	70	116.5	90	149	150	141	186	115.5	124	7.53368	6.81574	6.78291	6.87553	7.15554	7.64845	7.00171	7.74186	7.14237	6.22927	6.50658	8.24976	6.79469	7.01391
ASCRP3000892	0.30126	0.676254	1.14321	up	hsa_circRNA_003615	hsa_circ_0003615	circBase	chr11	-	77823695	77832220	exonic	NM_024079	ALG8	AATGCTTTGGACAAAGTGCTGTCTGTCATCGGTGCTGTAAATGCATTGATGGAAAAAAAG	55.3571	56.1429	6.04454	5.85144	25	63	100	65	37	33.5	64	30	46	78.5	97	28.5	63	50	5.53214	5.94711	6.2801	5.89794	6.05675	6.35364	6.24407	6.00963	5.82373	5.70352	6.12103	5.19772	6.12103	5.98344
ASCRP3000899	0.827592	0.943812	1.03023	up	hsa_circRNA_006499	hsa_circ_0006499	circBase	chr5	-	102432244	102433485	exonic	NM_017676	GIN1	AATGTCCCACCTTAAGCCCTACATAAGAGAATCCAGTGAACAAGATCAATATTGAACTGT	175.143	228.429	7.36115	7.31819	68	273.5	286	292	89.5	46	171	70	163	483	484.5	53	181	164.5	7.07071	7.59285	7.46597	7.61061	7.4114	6.91382	7.4627	7.37951	7.23446	7.69904	7.84209	6.42506	7.34044	7.30673
ASCRP3000901	0.191351	0.580046	1.09614	up	hsa_circRNA_102036	hsa_circ_0043026	circBase	chr17	+	30689932	30696801	exonic	uc002hhl.1	ZNF207	AATGTCGCAAGGTGGCCGTTACTGATCTTACTTCATCCAGTCTAATAGAATGATGCCAAT	112.214	124.429	6.68737	6.55494	42	97.5	321	161	54	35	75	36	64.5	357	178	45	103	87.5	6.3256	6.43213	7.60065	6.91441	6.66109	6.44416	6.43357	6.23491	6.17631	7.23553	6.73382	6.27052	6.68195	6.55152
ASCRP3000904	0.960867	0.986454	1.00192	up	hsa_circRNA_055708	hsa_circ_0055708	circBase	chr2	-	97541618	97586999	exonic	NM_001122646	FAM178B	AATGTGAGGTTTCTTTGTGCACATTAAAGTCTTCTTTCAGCATCACTCCAGGAACTGTGC	22.5	23.2143	5.11511	5.11234	20	24	25	26	18	20	24.5	21	24	23	24	21	24.5	25	5.24117	5.05609	5.19235	5.15897	4.98111	4.94674	5.22938	5.22773	5.16702	5.13539	5.13773	5.09645	5.07209	4.94999
ASCRP3000906	0.560427	0.830312	1.03543	up	hsa_circRNA_054469	hsa_circ_0054469	circBase	chr2	+	47635539	47657080	exonic	NM_000251	MSH2	AATGTTATACAGGCTCTGGAAAAACATGAAGGAGCAAAGAATCTGCAGAGTGTTGTGCTT	28.2143	31.2143	5.3768	5.32657	21.5	35.5	36.5	39	19	21	25	24	28	31	57	26	28.5	24	5.35493	5.44343	5.51534	5.47786	5.0342	5.48616	5.32565	5.62874	5.31534	5.17787	5.63249	5.08003	5.28969	5.16185
ASCRP3000908	0.787591	0.930598	1.01839	up	hsa_circRNA_000917	hsa_circ_0000917	circBase	chr19	+	19603114	19607028	exonic	NM_017660	GATAD2A	AATGTTCCCAACACCAGCCTGCTCGTCAACATCCCACAGTGACATGAAGTCCGAGAGGAG	88.3571	114.786	6.71243	6.68614	72	113	130	121	51.5	49	82	48.5	100	243	139	69	115	89	7.19442	6.52496	6.57531	6.5559	6.57347	7.05751	6.50545	6.80877	6.63159	6.77747	6.45101	6.84855	6.77001	6.51562
ASCRP3000909	0.0710733	0.408006	1.10094	up	hsa_circRNA_406750		25070500	chr6	-	30695948	30697798	intronic	ENST00000376389	FLOT1	AATGTTCCCAAGTGTGAGGTCTCAGGTTGGAGCTGAGGAGAATTGCTAGGTTCCTGTGTT	24.7857	24.4286	5.29886	5.16012	19.5	25	25	26	28	21	29	19	25	27	26	24	27	23	5.20835	5.20668	5.19235	5.17217	5.49786	5.38239	5.43223	5.16242	5.16702	5.21225	5.20891	5.19772	5.09008	5.08246
ASCRP3000910	0.286637	0.664547	1.07299	up	hsa_circRNA_102783	hsa_circ_0007532	circBase	chr2	+	97024782	97026448	exonic	NM_015341	NCAPH	AATGTTGACACTCTGGTCCAGCTTCACCTCAAACCAGGCACCAGGGGAAGAAATGATTTC	28.7143	28.3571	5.45337	5.35173	26	31	30	35.5	27.5	23	28	24	28	39	29.5	28	23	27	5.46205	5.40622	5.30309	5.44296	5.69616	5.63373	5.22938	5.54613	5.24498	5.25341	5.31534	5.41156	5.19969	5.491
ASCRP3000913	0.927946	0.976423	1.00426	up	hsa_circRNA_091053	hsa_circ_0091053	circBase	chrX	-	71492452	71496084	exonic	NM_001007	RPS4X	AATTAAAAATATTGTGGCAGGATTAATAGCAGCTCGTGGTCCCAAGAAGCATCTGAAGCG	28.7857	31	5.41765	5.41152	26	32	33	37.5	22	21	30	22	34	37	29	34	30	31	5.6558	5.40622	5.32976	5.44296	5.28573	5.24117	5.56195	5.46718	5.56718	5.29943	5.2428	5.53415	5.30599	5.46392
ASCRP3000915	0.0285427	0.303799	1.23061	up	hsa_circRNA_406457		25070500	chr4	-	25193245	25198922	antisense	NR_037934	SEPSECS-AS1	AATTAAAGAGAGTGTTTTAGGGCACTGAACTTCATCTCCTCATTCCTACCCTCCTGGTCT	57.2857	45.4286	6.10452	5.80514	41	79	102	64	36	33	46	33	53	54	46	44	42	46	6.28515	6.13035	6.28441	5.85115	6.07739	6.20387	5.89932	6.10058	6.01556	5.48063	5.53528	5.93619	5.68218	5.88559
ASCRP3000916	0.955987	0.985088	1.00342	up	hsa_circRNA_058992	hsa_circ_0058992	circBase	chr2	+	242092890	242122439	exonic	uc002wat.1	PPP1R7	AATTAAATCTTGCCACACTGTCTTGACAGGCGGGTCGAGTCTGAAGAATCCGGCGATGAA	26.7857	28.6429	5.31308	5.30815	28	30	29	28	23	21.5	28	22	27	37	28.5	33	27.5	25.5	5.6558	5.34099	5.16127	5.20556	5.22056	5.24117	5.36625	5.30495	5.20779	5.26739	5.23352	5.53415	5.41156	5.19772
ASCRP3000917	0.799199	0.934135	1.01173	up	hsa_circRNA_000028	hsa_circ_0001321	circBase	chr3	-	71100058	71100343	intronic	ENST00000318789	FOXP1	AATTAAGCCAAATGACTAACAGTAATTAAAATGGAAATGGCACAGGGAGGGAAGGCATGT	25.8571	30.0714	5.34048	5.32365	24	28	29	32	23	23	22	23	28	38	38	26.5	33	24	5.35493	5.26525	5.16127	5.27964	5.43794	5.48616	5.39815	5.46718	5.31534	5.30963	5.37967	5.13422	5.42601	5.23352
ASCRP3000919	0.292809	0.669284	1.02452	up	hsa_circRNA_403615		25242744	chr6	-	45073658	45290704	exonic	NM_181356	SUPT3H	AATTAATCTGAAACTGCTTATCAATAACAGCTGTAGCACTGTGGCTTTTCTCCATGGACT	29.7857	30.4286	5.41089	5.37594	26	36	42	33	22.5	22	27	25.5	33.5	40	29	25	31	29	5.68659	5.43032	5.55846	5.27964	5.34685	5.28731	5.28705	5.66783	5.525	5.38954	5.28705	5.29103	5.25557	5.21558
ASCRP3000921	0.894654	0.966131	1.01014	up	hsa_circRNA_004564	hsa_circ_0004564	circBase	chr2	-	204354306	204356042	exonic	NM_203365	RAPH1	AATTACTGAGAGTTTGGATTCTGACAAGCCCATGGAACCAGTAAAAAGATCTCCTCTTCG	32.1429	42.7143	5.52262	5.50807	23	34	39	47	29	21	32	23	36	87	50	28	42	33	5.42625	5.46532	5.50403	5.63976	5.74259	5.28731	5.59308	5.38708	5.58427	5.8328	5.58856	5.26739	5.53516	5.36124
ASCRP3000922	0.478258	0.788472	1.05199	up	hsa_circRNA_101760	hsa_circ_0038610	circBase	chr16	-	23543977	23563625	exonic	NR_003501	EARS2	AATTCAACAGGCTTCTTGCACCTGGGTGGCCTCCGCACTGCCTTGTACAACTACATCTTT	53.9286	61.2143	6.13769	6.06457	45	69	64	68.5	39	39	53	38.5	73	83	66	50	63	55	6.47629	6.00675	5.85631	5.95011	6.09817	6.60372	5.97246	6.37321	6.24407	5.77403	5.7623	6.3012	6.07709	5.92009
ASCRP3000923	0.275733	0.655285	1.23202	up	hsa_circRNA_001705	hsa_circ_0001705	circBase	chr7	-	47331552	47344601	exonic	NM_022748	TNS3	AATTCAGCAGCTGAGCTGTTGAAGCAGGGGGCAGAACCACGAAGCTGCCCTGAGACGCTC	36.8571	31.3571	5.5835	5.28247	24	30	39.5	34	77	22.5	31	24.5	27	46	33	27	32	30	5.39052	5.23516	5.49192	5.3039	7.03918	5.24117	5.38264	5.42793	5.28229	5.40816	5.22056	5.24117	5.1816	5.21558
ASCRP3000924	0.86982	0.957981	1.00945	up	hsa_circRNA_404761		25070500	chr10	+	69881194	69882097	exonic	NM_032578	MYPN	AATTCCACCACCTCAAGTAAGCATGCAAGACGACAGCATAGAAGCTTCTACTTCCATATC	30.4286	32.5714	5.45302	5.43946	25	34	30	39	25	24	36	27	30	35	33	35	33	35	5.59564	5.45381	5.2507	5.48871	5.43794	5.38239	5.56195	5.54613	5.35241	5.33385	5.28705	5.85311	5.30599	5.39766
ASCRP3000928	0.561575	0.830929	1.03217	up	hsa_circRNA_043108	hsa_circ_0043108	circBase	chr17	+	33585669	33588115	exonic	NM_144975	SLFN5	AATTCGGAATGTCTGAAAGAGCAGCAGAAACGCTACTTTCCAGGAGAACATTTCAGGATA	30.5	33	5.42099	5.37531	20	35	41	52	19	21.5	25	22	26	65	34	26	32	26	5.17303	5.49949	5.52478	5.7585	5.19291	5.43199	5.36625	5.30495	5.20779	5.54238	5.39717	5.29103	5.48616	5.39766
ASCRP3000930	0.245055	0.63036	1.02638	up	hsa_circRNA_015816	hsa_circ_0015816	circBase	chr1	+	200080329	200090083	exonic	NM_003822	NR5A2	AATTCTTGGTGCTCTTTAGTTTAGGTTGATGACCAAATGAAGCTGCTTCAGAACTGCTGG	23.4286	24.5714	5.21845	5.18088	20	29	26	24.5	20	20	24.5	20	24	26	29	25	25.5	22.5	5.04767	5.28969	5.0931	5.18953	5.31482	5.28731	5.30703	5.16242	5.16702	5.0458	5.18015	5.21946	5.21779	5.27353
ASCRP3000931	0.233931	0.622097	1.24203	up	hsa_circRNA_407259		25070500	chrX	+	1404670	1409402	exonic	NM_006140	CSF2RA	AATTCTTTGATTCACTTTTGGACACAAAGAAAATAGATCTGCGAACAGTGGCACCAGCCT	60.2857	54.4286	6.1331	5.82041	48	55	45	164.5	33	37	39.5	24.5	39	99	43	46	91.5	38	6.50749	5.81972	5.52478	6.91441	5.87419	6.55009	5.74105	5.66783	5.60752	5.86786	5.47137	6.07599	6.50259	5.54968
ASCRP3000932	0.356654	0.713416	1.0494	up	hsa_circRNA_004950	hsa_circ_0004950	circBase	chr3	+	196533449	196539722	exonic	NM_002577	PAK2	AATTGAAAAATCCCAACATCGTTAACTTTTTGGACAGCTGAATGCCAAGGGAACAGAAGC	46.1429	54.5	5.84366	5.77409	30	71	69	61	29	22	41	26	45	128	63	30.5	47	42	5.79613	6.08985	5.97378	5.87419	5.72143	5.76382	5.68639	5.46718	5.77574	6.10764	5.78421	5.77762	5.78287	5.72338
ASCRP3000934	0.971164	0.989618	1.00341	up	hsa_circRNA_001913	hsa_circ_0001913	circBase	chrX	-	19701940	19713859	exonic	NM_031892	SH3KBP1	AATTGAAGTAGAAAATGACTTTCTGCCGGTAGAAAAGGTAGAGGAAGGATGGTGGGAAGG	45.7143	51.7143	5.78553	5.78062	33	39	55	100	32	28	33	30	43	111	48	39	51	40	5.87402	5.49949	5.69814	6.33253	5.76874	5.76382	5.56195	5.94458	5.65743	5.98018	5.57628	5.77762	5.79241	5.73584
ASCRP3000938	0.94336	0.981333	1.00687	up	hsa_circRNA_101868	hsa_circ_0003568	circBase	chr16	+	71954641	71955356	exonic	NM_014761	IST1	AATTGCAAAGAATTACAACGTACCCTATGAACCTGACTCTGTGGTCATGGTTGCTGATCA	115.286	156.357	6.81966	6.80978	53	128	196	232	53	38	107	41	107	427	236.5	46	129	108	6.76138	6.68656	7.00042	7.35238	6.60448	6.55009	6.78235	6.39949	6.73662	7.52815	7.00139	6.32894	6.91919	6.75471
ASCRP3000939	0.778406	0.927197	1.01998	up	hsa_circRNA_013128	hsa_circ_0013128	circBase	chr1	+	91973410	91973954	exonic	NM_003503	CDC7	AATTGCAGCTGAACTTCAGTGCCTAACAGTGGCTGGGTGTTAAAAAAGATATTGAGAAGC	24	24.7857	5.21519	5.18664	20	24	29	26	22	22	25	23.5	25	27	26	25	26	21	5.17303	5.09886	5.22332	5.10604	5.25314	5.38239	5.26953	5.66783	5.13128	5.16012	5.10306	5.00567	5.1304	5.10814
ASCRP3000942	0.104927	0.469166	1.29592	up	hsa_circRNA_104749	hsa_circ_0086564	circBase	chr9	+	20907148	20933102	exonic	NM_017794	FOCAD	AATTGCTGCTTTGACACTAGTCTTGAATACAAGTTCATATCCAGCTTTCAGAGTGGCACC	105.643	97.7143	6.7493	6.37532	54	204	186	140	55	46	54.5	41	65	146	214	42	94.5	81.5	6.67406	7.26308	6.95236	6.71967	6.58954	6.89147	6.15489	6.44794	6.20501	6.22197	6.88954	5.805	6.54848	6.5093
ASCRP3000946	0.00623743	0.189543	1.15786	up	hsa_circRNA_103003	hsa_circ_0059545	circBase	chr20	+	18523662	18531819	exonic	NM_006363	SEC23B	AATTGTCATTTATCTTGGTGAGTTGGGCAGATGTACAGAGTCAGCTCAGGCACATAGAAG	53.5	55.5714	6.04377	5.83231	41	77.5	67	75.5	30	31	52.5	32	58	86	86.5	35	44.5	47	6.3256	6.11271	5.89794	6.01493	5.79576	6.13375	6.02572	6.03756	6.01556	5.77875	5.96621	5.4723	5.7136	5.84217
ASCRP3000947	0.515042	0.807769	1.04094	up	hsa_circRNA_406012		25070500	chr2	-	197986055	197987516	exonic	NM_153697	ANKRD44	AATTGTTAGTAAACAACGGGGCAGATGTTAACATTCAGGCCACTTGGATGTTGTAGCATT	27.1429	31.6429	5.36437	5.30648	23	24	31	47	19	21	25	20	25	64	30.5	25	33	24	5.31534	5.23516	5.27858	5.64719	5.19291	5.53303	5.34837	5.13246	5.31534	5.57282	5.26846	5.24117	5.47067	5.14448
ASCRP3000948	0.150161	0.533585	1.13431	up	hsa_circRNA_001646	hsa_circ_0001646	circBase	chr6	+	144843115	144854396	exonic	NM_007124	UTRN	AATTGTTGCAGAAGTGAAGGATAGGCAGCCAAGGCAATCCCTATTCAACAGAGGAAAATG	48.2143	48.2857	5.83951	5.65769	28	61	70.5	60	37	24	57	23	33	77	90	32	43	40	5.59564	5.91872	5.99369	5.79074	6.00272	5.48616	6.08894	5.30495	5.47044	5.75736	6.05953	5.85311	5.60879	5.54968
ASCRP3000949	0.300682	0.675631	1.09799	up	hsa_circRNA_008640	hsa_circ_0008640	circBase	chr2	-	62100136	62107529	exonic	NM_006430	CCT4	AATTTAAATGGTTCTGGCAAACTGCTCAAGCTGGTGGAGCTGTCTAAGGCTCAAGATATA	50.7857	50.7857	5.9011	5.76623	27	66	108.5	55	35	22	42	30	52	87.5	79	25	41	41	5.59564	6.03725	6.39433	5.85115	6.07739	5.5847	5.76723	5.66783	5.87875	5.79167	5.98149	5.53415	5.7136	5.79613
ASCRP3000951	0.033041	0.322198	2.1856	up	hsa_circRNA_008629	hsa_circ_0008629	circBase	chr10	+	90653627	90665417	sense overlapping	NM_020799	STAMBPL1	AATTTATAACGCCCAAGGATGTGACCTTCTCTTGGATTTTCCTGATTATTATGAGAGGCA	207.071	57.4286	7.17598	6.04795	43	710	61	95.5	96	43	401	36	62	63.5	62	59.5	61	58	6.36783	8.87682	5.79055	6.30081	7.49859	6.83431	8.56293	6.35112	6.08227	5.55802	5.70273	6.51156	6.04069	6.08925
ASCRP3000952	0.754881	0.918715	1.02648	up	hsa_circRNA_407153		25070500	chr9	+	6493825	6499931	exonic	NM_152896	UHRF2	AATTTCAGATGGACCGAGGTGATGAGTTCACATACACTGGAAGCGGTGGTAAAAATCTTG	41.4286	48.0714	5.7029	5.66519	24	81	47	48	27	20	43	24	36.5	101	66	27	43	39	5.24117	6.21505	5.68899	5.69058	5.82446	5.43199	5.82809	5.30495	5.59607	5.86786	5.82809	5.59564	5.70392	5.75983
ASCRP3000953	0.101121	0.463536	1.1419	up	hsa_circRNA_029352	hsa_circ_0029352	circBase	chr12	-	125396193	125396954	exonic	uc001ugu.1	UBC	AATTTCATTGCACTTTCCTTTCAATAAAGTTGTTGCATTCCCGTGGGATGCAGATCTTCG	43.7143	46.2857	5.88984	5.6984	35	50	64	49	28	32	48	23	41	67	65	36	45	47	6.11658	5.73989	5.86927	5.63976	5.66418	6.20387	5.99531	5.54613	5.68458	5.63249	5.78421	5.65191	5.70392	5.88559
ASCRP3000955	0.0739626	0.412683	1.13474	up	hsa_circRNA_402372		25242744	chr2	-	136620176	136622733	exonic	NM_005915	MCM6	AATTTCTCAATTTGGGGGGAAAGAGCTCAGAGATGAGGAACAGACAGCTGAGAGCATTAA	36.7143	33.4286	5.64706	5.4647	30	42	48	42	27	29	39	24	38	42	32	30	38	30	5.6558	5.56064	5.74259	5.5088	5.60879	5.92043	5.53237	5.22773	5.49695	5.40816	5.30599	5.75583	5.50857	5.54968
ASCRP3000956	0.238458	0.625505	1.2204	up	hsa_circRNA_102161	hsa_circ_0045194	circBase	chr17	+	61417461	61432751	exonic	NM_025185	TANC2	AATTTCTCTGTGATCCGAGGTGGTTGCCTATCACTATTGTCAAGCAGATAATGCCTACAC	61.5714	44.8571	5.87705	5.58969	28	40.5	232.5	50	24	29	27	23	33.5	77	73	28.5	46	33	5.76874	5.50857	7.21211	5.65457	5.49786	5.99708	5.5004	5.34887	5.525	5.71281	5.87893	5.21946	5.81403	5.62874
ASCRP3000957	0.79618	0.933287	1.01514	up	hsa_circRNA_100404	hsa_circ_0015379	circBase	chr1	-	176145045	176153828	exonic	NM_022457	RFWD2	AATTTCTTGGCCCCATCTGCTTTGATATGATTGAAGAAGCATACATGACAAAATGTGGCC	45	54.5714	5.94817	5.9265	33	53	57	58	35	30	49	30	58	81.5	66	45.5	50	51	6.00079	5.77403	5.79055	5.86786	6.03787	6.20387	5.96225	5.77499	6.04304	5.69854	5.81842	6.25383	5.9007	5.99595
ASCRP3000958	0.954723	0.984489	1.00455	up	hsa_circRNA_042688	hsa_circ_0042688	circBase	chr17	-	27041298	27043076	exonic	NM_031934	RAB34	AATTTCTTTGTTACGAGCACTTATTTAAGATCTCCAAGGTCATTGTGGTGGGGGACCTGT	38.5	42.9286	5.78107	5.77453	34	42	43	42	36	32	40.5	34	45	43	43	51	42	42.5	6.02351	5.53972	5.578	5.49786	5.9606	6.10058	5.76723	6.26045	5.77574	5.35658	5.46485	6.25383	5.58685	5.72338
ASCRP3000959	0.903154	0.968202	1.00935	up	hsa_circRNA_008564	hsa_circ_0008564	circBase	chr10	-	70246900	70276600	exonic	NM_152707	SLC25A16	AATTTGAAAAGTGCCTGTATTGCTGGATGCTGTGCCAAAACAACAGTTGCTCCATTGGAT	32	40.7143	5.60659	5.59317	24	39	37	35	30	27	32	23	43	67	55.5	26	37.5	33	5.42625	5.56064	5.44343	5.46951	5.85204	5.96192	5.53237	5.38708	5.77574	5.61301	5.72728	5.41156	5.60879	5.62874
ASCRP3000960	0.563038	0.832097	1.07332	up	hsa_circRNA_006482	hsa_circ_0006482	circBase	chr16	+	67070541	67116211	exonic	NM_022845	CBFB	AATTTGAAGATAGAGACAGGTCTCATCGGGAGGAAATGGAGGCTTTTGTGGCCACAGGAA	33.7857	29.4286	5.4446	5.34252	24	75	38	30.5	22	20.5	26.5	23	27.5	44	28	29	28.5	26	5.46205	6.13756	5.44343	5.34837	5.47021	5.06104	5.18953	5.22773	5.15145	5.32616	5.2428	5.65191	5.27592	5.52164
ASCRP3000961	0.7034	0.897421	1.04273	up	hsa_circRNA_038416	hsa_circ_0038416	circBase	chr16	-	21475023	21475314	exonic	NR_027155	SMG1P3	AATTTGACTACAATTGGAAATGCCAAAAACTCACTAATAGGGGTTGTTGCTGTAGCCCGT	108.429	136.286	6.73311	6.67275	42	126	187	233	45	43.5	82.5	37	79	415.5	177	64	98	83.5	6.3256	6.68656	6.95236	7.36886	6.40375	6.81555	6.57911	6.26045	6.35049	7.47188	6.69175	6.73913	6.65811	6.53746
ASCRP3000962	0.0495211	0.364282	1.27165	up	hsa_circRNA_400038	hsa_circ_0092373	circBase	chr17	+	75085353	75085553	intronic	ENST00000392476	SEC14L1	AATTTGCAGTAACAGGTGTGAGCATTCTAGCAGCAGTTTGATGATCGTATGTCAAGCATG	64.7143	52.8571	6.08068	5.73398	27.5	139.5	94.5	80	40	29	42.5	24	43	139	63	28	46	27	5.49649	6.79404	6.28441	6.15009	6.28555	5.92043	5.63373	5.46718	5.70786	6.16572	5.82373	5.70589	5.80353	5.46392
ASCRP3000964	0.268256	0.648726	1.10009	up	hsa_circRNA_407269		25070500	chrX	+	15833799	15836765	exonic	NM_005089	ZRSR2	AATTTGGAACCTCACCTGAGGGGCAATGTATATGTTCAGTACCAGTCATGTTCACGTAAA	59.4286	56.2857	6.02273	5.88512	31	56	88	113	39	24	65	29	38	85.5	93	40	57	51.5	5.87402	5.83641	6.13931	6.45491	6.07739	5.53303	6.24407	6.03756	5.65743	5.78373	6.04883	5.82809	5.92009	5.92009
ASCRP3000965	0.0124239	0.236496	3.04412	up	hsa_circRNA_102855	hsa_circ_0057105	circBase	chr2	+	173433468	173460751	exonic	NR_103729	PDK1	AATTTGGAAGCAAAATCACCAGGACAGCCAATACAAGTGGTTTATGTACCATCCCATCTC	408.143	110.714	8.07273	6.4667	196	1651	500	207	74	115	114	37	79	305	170	63	59	62	8.67962	10.0748	8.12034	7.20478	7.06417	8.40607	6.95927	6.39949	6.39126	7.02774	6.64569	6.57889	6.02192	6.20191
ASCRP3000967	0.556175	0.829055	1.07887	up	hsa_circRNA_100217	hsa_circ_0008197	circBase	chr1	-	51032748	51061888	exonic	NM_007051	FAF1	AATTTTATAACCTGGGCTTGGGATCTGACAAAGGACTCCAACAGAGCAAGATGTGTCTTG	73.2857	83.7857	6.40733	6.29781	38	119	125	87	43	49	52	41	73	141	148.5	39	68	76	6.16256	6.63159	6.49391	6.21114	6.197	7.11886	6.03628	6.39949	6.3211	6.16067	6.55415	6.01397	6.21394	6.42133
ASCRP3000970	0.93413	0.978497	1.00787	up	hsa_circRNA_059550	hsa_circ_0059550	circBase	chr20	+	19867164	19983103	exonic	NM_001242581	RIN2	AATTTTTGAAATATCCTTCTTTCAGTGGTGTTGTTGAAAGGGCTTGGCAGCTCCCAAATG	40.5714	45.7857	5.81762	5.80631	38	51	37	45	32	31	50	30	60.5	54	39	52	37.5	47.5	6.14136	5.72338	5.42169	5.57911	5.82446	5.99708	6.03628	5.84414	6.09015	5.491	5.41349	6.32894	5.54635	5.93012
ASCRP3000975	0.145292	0.526564	1.15454	up	hsa_circRNA_405308		25070500	chr15	-	33357157	33384404	intronic	ENST00000561249	FMN1	ACAAAAGACACAGAAGAAAAAGTGGGACTGAAGTACACTGAAGCAGGTTAGCATCAGGAA	44.0714	47.2857	5.76084	5.55352	31.5	39	58.5	92	25.5	32	30	21	30	107	58	30	46	39	5.95011	5.49949	5.78213	6.21114	5.34685	6.06711	5.46904	5.30495	5.33385	5.98018	5.65825	5.35241	5.68218	5.56282
ASCRP3000977	0.906189	0.969547	1.00733	up	hsa_circRNA_000242	hsa_circ_0000242	circBase	chr10	-	70864370	70864480	antisense	NM_002727	SRGN	ACAAACACATCCACTAGCTCTGCAAACACATTCAAAGGTATTGACAGCACAACTGTGTTT	26.0714	26.7143	5.28909	5.27855	22	27	31	34	19	23	26.5	21	26	30	30	27	27	26	5.17303	5.17217	5.35493	5.34837	5.1424	5.5847	5.248	5.22773	5.28229	5.25341	5.2428	5.4723	5.1816	5.28969
ASCRP3000978	0.91002	0.970515	1.00845	up	hsa_circRNA_104083	hsa_circ_0075828	circBase	chr6	+	22020567	22020771	exonic	NR_015410	CASC15	ACAAACAGACAGAAGAAGGAAGTGGCTAATGGATCTGCATTTACTGCTCAACCACATCTA	34.5	36.5714	5.54443	5.53229	23	48	29	48	27	29	37.5	25	30.5	47	48.5	35	34	36	5.42625	5.68899	5.19235	5.63082	5.43794	5.72182	5.71281	5.62874	5.45455	5.43032	5.55583	5.75583	5.30599	5.59479
ASCRP3000981	0.928968	0.976461	1.01277	up	hsa_circRNA_100226	hsa_circ_0005567	circBase	chr1	-	51868106	51874004	exonic	NM_001981	EPS15	ACAAACTTGGATTTTTTCCAGTCTGATCCTTTTGTTGGCAATCTCTTCTCTGAAAGCTGA	204.429	263.643	7.46947	7.45116	77.5	373.5	423	299	88	53	117	82	189.5	669	514	49	179	163	7.29973	7.98788	7.93019	7.63321	7.29698	7.17904	6.95927	7.61024	7.4479	8.22672	7.92421	6.32894	7.32524	7.29488
ASCRP3000982	0.835067	0.946309	1.01508	up	hsa_circRNA_404525		25070500	chr1	+	67423741	67428843	exonic	NM_020948	MIER1	ACAAAGAAAATGAAAAAGGAAGGCGACATGCCAATTCATGAACTTCTCAGCCTTTATGGT	26.2857	32.3571	5.37004	5.34845	24	35.5	29	30	22	20.5	23	20	24	70.5	35	27	27	23	5.42625	5.50857	5.22332	5.34837	5.37571	5.38239	5.32565	5.16242	5.09008	5.62749	5.41349	5.41156	5.35493	5.37918
ASCRP3000983	0.704743	0.897958	1.02326	up	hsa_circRNA_406916		25070500	chr7	+	23163395	23166829	intronic	ENST00000479288	KLHL7	ACAAAGAAGAATGGCTGAAATATAGAAAACGTTGTGTGACGTGATCCTCATGGTCCAGGA	24.7857	27.1429	5.32084	5.28767	22	29	29	29	22.5	20	22	21	23	36	36	24.5	23	26.5	5.39052	5.34099	5.22332	5.34837	5.47021	5.38239	5.09008	5.16242	5.15145	5.27752	5.44957	5.29103	5.21779	5.46392
ASCRP3000985	0.639809	0.869401	1.07218	up	hsa_circRNA_008417	hsa_circ_0008417	circBase	chr5	-	94244955	94259726	exonic	NM_024717	MCTP1	ACAAAGATGCTGGGAAAAGGGATGATTTCATTGGCAGGAACTTTCAGAAAATGAAGTGGT	56.2143	64.8571	6.11151	6.01097	36	79	50	90	33	33	72.5	26	37	101	129	62	61	38	6.11658	6.20501	5.65702	6.2438	5.87419	6.26528	6.41869	5.62874	5.60752	5.90604	6.40618	6.69135	6.07709	5.75983
ASCRP3000986	0.917339	0.973772	1.01068	up	hsa_circRNA_058197	hsa_circ_0058197	circBase	chr2	-	217536827	217542954	exonic	NM_000599	IGFBP5	ACAAAGCATTTATTTAATAAAGTTATGCATTCAGTTAGGCCCCTGCCGCAGACACATGGA	40.2857	42.8571	5.87011	5.85478	35.5	52	44	49	32	34	35.5	38	44	43	44	49	41	41	6.14136	5.81972	5.578	5.69058	5.82446	6.3238	5.71281	6.48887	5.82373	5.37769	5.53528	6.27052	5.6558	5.83153
ASCRP3000987	0.872571	0.959619	1.01702	up	hsa_circRNA_008757	hsa_circ_0008757	circBase	chr4	+	76725286	76726456	exonic	NM_003715	USO1	ACAAAGCCAGCTGACTGAAAAGGACTCTATGATTGAAAATATGGATCTCCAACTTGAGGA	58.2857	67.6429	6.15416	6.12981	46.5	78	66	76	39	27	75.5	30.5	56	121	80	55	60	71	6.52406	6.16759	5.96324	6.10674	6.23259	5.72182	6.36308	5.81183	5.94878	6.09257	5.99078	6.64198	6.09408	6.32869
ASCRP3000989	0.349797	0.709003	3.22372	up	hsa_circRNA_025597	hsa_circ_0025597	circBase	chr12	-	21788274	21810728	exonic	NM_001174097	LDHB	ACAAATAAAATTAACTATTGTAGTGTGCTCCGCACGACTGTTACAGAGGTCTCCAGAGCC	23119	25.7857	6.96301	5.27429	21	22	161696	27	23	21	23	22	25	29	26.5	26	28	24	5.31534	5.20668	16.8603	5.3039	5.34685	5.38239	5.32565	5.22773	5.24498	5.17787	5.23352	5.29103	5.38363	5.36124
ASCRP3000990	0.976882	0.992447	1.0028	up	hsa_circRNA_103010	hsa_circ_0059660	circBase	chr20	-	25282854	25290211	exonic	NM_015600	ABHD12	ACAAATACATTTACAAGAGCCCTGAGCTGCCACGGATACTGAGGTTGGGGTGACTCAGTG	42.2857	46.6429	5.82355	5.81951	41	60	42	51.5	26.5	30	45	31	49	73	43	47	39.5	44	6.28515	5.84558	5.50403	5.68378	5.58427	6.03392	5.82809	6.03756	5.88873	5.67896	5.5054	6.20485	5.54635	5.87472
ASCRP3000992	0.316656	0.688961	1.12983	up	hsa_circRNA_407331		25070500	chrX	-	129917520	129943235	intronic	ENST00000370935	ENOX2	ACAAATACTCCTTCAGCTGCACATAAATCAACTCCTCCTCTGTAATGGAACAGCTAGTGC	102.214	106	6.91089	6.73479	81.5	135	112	165	70	59	93	54	101	142	115	120	110	100	7.35704	6.76623	6.40351	6.91441	7.01599	7.23663	6.68245	7.00718	6.66211	6.2257	6.24733	7.65953	6.70469	6.63698
ASCRP3000994	0.17381	0.561116	1.1294	up	hsa_circRNA_044796	hsa_circ_0044796	circBase	chr17	+	56780556	56798173	exonic	NM_058216	RAD51C	ACAACAAAGATTGATAGAAATCAGGCCTTGCTTGTTCCTGCATTAGAACACCGAAAAGCT	45.5714	42.7857	5.73869	5.56314	24	64	73	69	28	25	36	25	38	60	77	27	35.5	37	5.31534	5.97574	5.98802	5.95745	5.58427	5.67896	5.67107	5.70352	5.60752	5.53281	5.8842	5.11202	5.49627	5.60562
ASCRP3000997	0.113586	0.483562	1.15904	up	hsa_circRNA_000412	hsa_circ_0000412	circBase	chr12	+	58340777	58347472	exonic	NM_033276	XRCC6BP1	ACAACACCACCAGTGCTGTTAACAAAGATAGACACTTTTCTTGCGAAGACTGTAATGGAA	55	53	6.04783	5.83491	29	101.5	45	76	36	27.5	70	28	43	71	99.5	41	43	45.5	5.87402	6.42817	5.62206	6.0897	6.03787	5.8812	6.4018	5.84414	5.75354	5.6611	6.13005	6.01397	5.63249	5.80905
ASCRP3000998	0.167669	0.553644	1.03755	up	hsa_circRNA_405499		25070500	chr16	-	81124205	81124712	exonic	ENST00000564477	GCSH	ACAACAGAAAATGGCATTGGAACAGTGGGAATCAGCAATTTTGCACAGGTTAAATCATTT	24.2857	24.4286	5.17549	5.1223	20	27	24.5	27.5	28	19	24	19	25	26	25	24	25	27	5.10784	5.26525	5.10903	5.21946	5.37571	5.06104	5.09008	4.94219	5.22773	5.14797	5.08765	5.35241	5.1304	4.96775
ASCRP3000999	0.807148	0.935482	1.01243	up	hsa_circRNA_404569		25070500	chr1	+	114449617	114450813	exonic	NM_022836	DCLRE1B	ACAACATAACATAAAGATTGGTATCTAAGCAATGGATCCAAGCCCTGGAGGTTGGTGAGA	23.7143	25.4286	5.20304	5.18521	20.5	23	24.5	29	23	20	26	20	26	28	28	24	26	26	5.27964	4.96577	5.19235	5.20556	5.1424	5.20333	5.43223	5.16242	5.24498	5.25341	5.2428	5.15434	5.1304	5.10814
ASCRP3001005	0.72007	0.905258	1.06445	up	hsa_circRNA_047274	hsa_circ_0047274	circBase	chr18	+	21645975	21663045	exonic	NM_153211	TTC39C	ACAACGACTAGAGAATGCCATGATGACATTTGAGGAAGAAAAAATGCAGTTGGCATGTGA	147.643	136.643	6.93811	6.84799	59	85.5	400	325	58.5	53	52.5	49	93	252.5	230	67	155	110	6.79125	6.22239	7.84945	7.75644	6.76547	7.13461	6.04712	6.79339	6.54202	6.79969	6.97165	6.78396	7.19222	6.85301
ASCRP3001007	0.0825841	0.429834	1.26394	up	hsa_circRNA_101403	hsa_circ_0032649	circBase	chr14	-	75513078	75516421	exonic	NM_014381	MLH3	ACAACTGTGGCTGTGGATGTTGTACTTGAGAATGGCAATTATTTCCAGTCAGAGAAGGAA	37.6429	32	5.74297	5.40504	24	29	53.5	33	38	29	57	26	25	37	38	28	40	30	5.31534	5.31482	5.70411	5.36874	6.15749	6.20387	6.13639	5.54613	5.26739	5.28811	5.44174	5.24117	5.58685	5.46392
ASCRP3001009	0.324145	0.691905	1.05555	up	hsa_circRNA_405123		25070500	chr13	-	25463453	25487229	exonic	NM_018451	CENPJ	ACAAGAAAAATTATCTTCCAATGCAAGGTGTTGGAAATCAATAGCTCTTCTAGCCTTTGC	24	25.1429	5.24276	5.16476	22	25	28	24.5	22	23.5	23	20	24	28	29	24	25	26	5.31534	5.20668	5.22332	5.04767	5.25314	5.48616	5.16702	5.22773	5.16702	5.19772	5.23352	5.15434	5.02853	5.14448
ASCRP3001011	0.0607072	0.387933	1.50174	up	hsa_circRNA_102510	hsa_circ_0008030	circBase	chr19	+	34685382	34706566	exonic	NM_015578	LSM14A	ACAAGAGACAAGTAGTTCGATCCTTTGGTACAGAAGACAGACCGACAGATCGTCCAATAC	209.429	183.5	7.66963	7.08299	193	417	307	257	65	70	157	53	146	532	214	72	127	140.5	8.66424	8.14606	7.53446	7.46671	6.88622	7.62568	7.36401	6.92066	7.11111	7.84448	6.91202	6.76147	6.88168	7.14953
ASCRP3001014	0.56613	0.833155	1.06811	up	hsa_circRNA_005606	hsa_circ_0005606	circBase	chr16	+	1675973	1682366	exonic	NM_020825	CRAMP1L	ACAAGATCACCAAGTACATCGACTTTGATCATGGAGCTGAAGGTGGTGGATCATCGTCTG	56.0714	67.2857	6.13573	6.04067	51	66	59	81	47	24.5	64	32	64.5	137	72	37	57.5	71	6.731	6.03725	5.84181	6.0897	6.38819	5.5847	6.27744	6.03756	6.17631	6.18343	5.86326	5.85311	5.95278	6.21824
ASCRP3001019	0.784624	0.929494	1.01491	up	hsa_circRNA_092389	hsa_circ_0000329	circBase	chr11	+	66281876	66287219	exonic	NM_024649	BBS1	ACAAGGAGCTCCTGGTGCTTGACCCCGAGGCCTTCACCATTTTAGCCAAGCTGGTGGTAG	56.5714	69.6429	6.19614	6.1748	42	70	61	75.5	46.5	41	60	40.5	66	119	83	42	78	59	6.28515	6.03725	5.89151	6.05675	6.42061	6.60372	6.078	6.42338	6.21408	6.05551	5.98149	6.20485	6.27532	6.06895
ASCRP3001020	0.385324	0.732816	1.13976	up	hsa_circRNA_000110	hsa_circ_0000110	circBase	chr1	-	114372213	114377061	exonic	NM_012411	PTPN22	ACAAGGAGTAAGGAGAATTCTCACCAAATGTTCCCAAATCCTTATCCTCAGCTGTGAAGG	41.4286	38.1429	5.74703	5.5583	37	41	34	96	26	24	32	22	32	55	36	39	53	30	6.20501	5.59862	5.44343	6.33253	5.49786	5.63373	5.51804	5.38708	5.47044	5.5532	5.37967	6.01397	5.81403	5.28969
ASCRP3001022	0.279784	0.659527	1.04467	up	hsa_circRNA_405570		25070500	chr17	+	35783608	35785431	intronic	ENST00000590005	TADA2A	ACAAGGGAAGAAACAATTTTTGTGGGTGATAATGATGATCCCTCTGATAAGCCACCTTGC	24.0714	26.4286	5.26682	5.20377	21	29.5	26	26	20	21	25	23	24	33	27	22	25	31	5.31534	5.41928	5.2507	5.10604	5.19291	5.43199	5.15145	5.16242	5.24498	5.29943	5.19716	5.19772	5.14739	5.1773
ASCRP3001025	0.429377	0.757847	1.10815	up	hsa_circRNA_102034	hsa_circ_0005397	circBase	chr17	+	30500849	30503232	exonic	NM_018307	RHOT1	ACAAGTCGATGGATTCCTCTCATAAATGAAAGAACAGACAAAGACAGCAGGTTCCTCCCC	479	500	8.66736	8.5192	109	778.5	736	798	228	121	582.5	130	392	882	1131	190	396	379	7.75028	8.97745	8.54912	8.88309	8.90572	8.49999	9.10586	8.32273	8.34031	8.76997	8.86277	8.34871	8.47067	8.51927
ASCRP3001026	0.384376	0.732482	1.08666	up	hsa_circRNA_104072	hsa_circ_0002492	circBase	chr6	-	17665469	17669259	exonic	NM_005124	NUP153	ACAAGTGCAGTCCTCTTGATAGGAGTGGGATAGATATCACAGATTTTCAGGCCAAAAGAG	104.286	114.286	6.81494	6.69503	42	195	108	132	75	41	137	43	91	191	200.5	76	105.5	93	6.3256	7.22969	6.40754	6.69175	7.1437	6.74579	7.16047	6.48887	6.54202	6.49402	6.86034	7.09917	6.71889	6.6619
ASCRP3001029	0.481616	0.78998	1.20431	up	hsa_circRNA_404880		25070500	chr11	-	38891626	38906764	intergenic			ACAATAACATTTCCAAGATAGGAAGAAAGCGAGGGTTCAAAACGGAGAAGATGAAGCTGA	110.714	38.5714	5.71826	5.45006	21	640	25	25	22	22	20	23.5	79	54	32.5	25	26	30	5.27964	8.71287	5.16127	5.10604	5.25314	5.38239	5.13246	5.50472	6.37619	5.52478	5.29629	5.11202	5.01077	5.32565
ASCRP3001032	0.935238	0.978859	1.00676	up	hsa_circRNA_100642	hsa_circ_0019058	circBase	chr10	+	89653781	89653866	exonic	NM_000314	PTEN	ACAATATTGATGATGTAGTAAGATATTTATCCAAACATTATTGCTATGGGATTTCCTGCA	40.8571	51.9286	5.73722	5.72749	23	50	44	55	30	25	59	25	35	119.5	64	33	49	38	5.53214	5.72338	5.63249	5.76666	5.76874	5.67896	6.05814	5.46718	5.50993	6.10298	5.80684	5.89638	5.75945	5.54968
ASCRP3001033	0.0328633	0.321648	1.21542	up	hsa_circRNA_405138		25070500	chr13	-	43500471	43538275	exonic	NM_033255	EPSTI1	ACAATCCTCAACATGGGTGGAAGCCAGTCAGAAACTGAAGTCAGACAGAAACAACAACTC	57.5714	56	6.10269	5.82123	33	74	79	96.5	41.5	31.5	47.5	27.5	44.5	109	55	33	65	58	6.02351	6.08985	6.05953	6.30081	6.13844	6.10058	6.00611	5.81183	5.81128	5.94677	5.60159	5.53415	6.05953	5.98344
ASCRP3001036	0.112965	0.482648	1.17802	up	hsa_circRNA_103122	hsa_circ_0004339	circBase	chr21	-	34953607	34958487	exonic	NM_017613	DONSON	ACAATGCAAATGCTTAAGACTTCACATGTATCATTCTCCGAGCCTGATATTCCGTCCTCA	45.8571	36.0714	5.67317	5.4368	23	49	118	54	26	22	29	23	27	67.5	45	27	36	27	5.35493	5.72338	6.47825	5.7585	5.49786	5.53303	5.36625	5.26739	5.31534	5.56631	5.53528	5.53415	5.58685	5.25233
ASCRP3001037	0.0606996	0.387933	1.15588	up	hsa_circRNA_103043	hsa_circ_0060134	circBase	chr20	-	34295041	34301018	exonic	NM_004902	RBM39	ACAATGTTTCCAACTCTCTAACATGTTTAACCCTCAAACGTACAGGTTTGCAGATTCCGC	40.2143	42.1429	5.75242	5.54343	30	49	53	52.5	27.5	25	44.5	28	35.5	61	65.5	23	51	31	5.7136	5.73989	5.80353	5.69854	5.74259	5.76382	5.805	5.54613	5.525	5.58556	5.7913	5.24117	5.82518	5.28969
ASCRP3001038	0.569864	0.834257	1.66641	up	hsa_circRNA_008584	hsa_circ_0008584	circBase	chr18	+	7754370	7755918	intronic	ENST00000332175	PTPRM	ACACAAAACTTGTTCTCCCTCTAGTGTTCCACTTGCACAGGGGTACTTGAATCTAAAACA	10281.6	12736.7	12.6209	11.8841	3403.5	9772	30157	15342	2095.5	2062	9139	6025	25600	108	28434	860.5	20532	7597.5	12.4121	12.9702	13.6985	12.6089	11.9478	11.7967	12.9119	12.8319	13.7879	5.97131	13.6587	10.5559	13.6162	12.7671
ASCRP3001041	0.0866167	0.438578	1.42459	up	hsa_circRNA_405016		25070500	chr12	+	64485055	64509673	exonic	NM_020762	SRGAP1	ACACAAGTGAAGATGGCCTCCAAATGTTCCCCCTAAGCCCCAGAAACACAGGAAGTCCAG	328.5	280.143	8.468	7.95746	211	338	430.5	528	185	217	390	193.5	398	203	389	147	326	304.5	8.7881	7.86599	7.95024	8.40307	8.53468	9.243	8.49093	8.89957	8.36761	6.58438	7.56543	7.97051	8.15858	8.1561
ASCRP3001042	0.657106	0.87795	1.03749	up	hsa_circRNA_100688	hsa_circ_0020097	circBase	chr10	+	117221450	117278834	exonic	NM_207303	ATRNL1	ACACAATACAATCATGGACCTTGTGCAGTTTTTTGTCACCTTCTTCAGACAGCCTTTTGA	36	36	5.47669	5.42359	21.5	24	91	49	23	19.5	24	25	25.5	54	62	26	34	25.5	5.31534	5.17217	6.18443	5.69058	5.31482	5.33385	5.32565	5.30495	5.15145	5.46298	5.73504	5.41156	5.48616	5.41301
ASCRP3001046	0.00803728	0.206744	1.30457	up	hsa_circRNA_045234	hsa_circ_0045234	circBase	chr17	+	61882430	61884014	exonic	NM_007372	DDX42	ACACACAGCCCACTCCAATACAGTGCCAGATTGACTATCCACCATTTGAAAAAAACTTTT	154.643	154.643	7.39499	7.01141	119.5	225.5	217.5	242	95	67	116	68	129	329	247	72	124.5	113	7.92463	7.37478	7.12798	7.40455	7.43776	7.5503	6.94492	7.33832	6.95119	7.14259	7.03217	6.9145	6.8481	6.85301
ASCRP3001047	0.756617	0.919707	1.09118	up	hsa_circRNA_405815		25070500	chr19	-	57967026	57967550	sense overlapping	NM_020633	VN1R1	ACACACCATCATGGGATACCTCAGACAATGGCAGCTTTTGGATTGAAATATTTGCTGAAT	211.643	171.429	7.23149	7.1056	51	462.5	259	137	104.5	22	445.5	41	148.5	431	109	204	108.5	158	6.67406	8.27361	7.35377	6.71967	7.61167	5.28731	8.70031	6.42338	7.1175	7.53546	6.22927	8.44829	6.71112	7.27419
ASCRP3001049	0.705116	0.898036	1.02691	up	hsa_circRNA_003233	hsa_circ_0003233	circBase	chr2	-	9675962	9683414	exonic	NM_003183	ADAM17	ACACAGATGGGGCCGAATATAACATAGAGAGAAGCTTGATTCTTTGCTCTCAGACTACGA	46.3571	51.9286	5.81493	5.77663	27	66	54	57	31	24.5	65	24.5	36	99	66	42	45	51	5.6558	5.98295	5.7585	5.77537	5.72143	5.53303	6.27744	5.58985	5.53994	5.8812	5.80684	5.97345	5.68218	5.96291
ASCRP3001050	0.378158	0.729687	1.05601	up	hsa_circRNA_405899		25070500	chr2	+	63832532	63832739	intronic	ENST00000233114	MDH1	ACACAGGGTTGATTTAGTGATTTGCACAGGTCACTCTATTTTATTTTTGTTGCCTGATGA	24.4286	27.2857	5.30547	5.22684	23	22	30	27	21.5	23	24.5	24	24	31	34	26	26	26	5.53214	5.05609	5.27858	5.09008	5.34685	5.48616	5.34837	5.42793	5.16702	5.24498	5.32565	5.02539	5.10724	5.28969
ASCRP3001053	0.390304	0.734565	1.04931	up	hsa_circRNA_102117	hsa_circ_0000782	circBase	chr17	-	47388673	47390207	exonic	NM_014897	ZNF652	ACACATGAAAACACACACTGTGTGTTTCCTGTAACAAATCGTTCAAGAAACTCTGGTCCC	27.5	31.7143	5.38424	5.3148	23	31.5	31	35	26	22	24	20	31	54	35	28	27	27	5.49649	5.34099	5.30309	5.43032	5.49786	5.33385	5.28705	5.22773	5.31534	5.48063	5.32565	5.13422	5.28969	5.43032
ASCRP3001055	0.664136	0.882058	1.01862	up	hsa_circRNA_103816	hsa_circ_0072271	circBase	chr5	-	37342650	37350367	exonic	NM_004298	NUP155	ACACATGCAGGCTGAAGCAGGGTGGTTTAGCCAAAGATGTAGGAAAATAAACCACTCAAA	24.4286	26.9286	5.28635	5.25973	22	27	34	25	19	20	24	22	26	36	33.5	24	25	22	5.31534	5.28969	5.35493	5.25719	5.31482	5.38239	5.09008	5.13246	5.18896	5.22773	5.35518	5.35241	5.23571	5.32565
ASCRP3001061	0.0528609	0.371701	1.08758	up	hsa_circRNA_401899		25242744	chr17	+	79653341	79655857	exonic	NM_004712	HGS	ACACCTACCAGATCATGAAGGTGGAGGAGCAAAATATGCTGTGAATTCCATCAAGAAGAA	31.9286	33.7857	5.55957	5.43845	25	28	46	41	28.5	26	29	25.5	28.5	50	38.5	25	37	32	5.46205	5.32616	5.61301	5.5088	5.69616	5.84181	5.46904	5.42793	5.20779	5.43032	5.40449	5.4723	5.54635	5.57997
ASCRP3001065	0.529744	0.816632	1.33821	up	hsa_circRNA_034804	hsa_circ_0034804	circBase	chr15	+	42579888	42589854	exonic	NM_198141	GANC	ACACCTCTCAGGTTCCTCTCCTGGCTGAAATTTATGGTATAGAAGGAAACATTTTCAGGC	1339.86	1143.07	9.80217	9.38187	368.5	924	3477	3162	371	340.5	736	580	1894	207	2526.5	259	1575	960	9.59123	9.22705	10.4881	10.4806	9.64038	9.72798	9.45988	10.176	10.176	6.58061	9.97918	8.74241	10.227	9.79182
ASCRP3001073	0.627946	0.863613	1.0383	up	hsa_circRNA_406697		25070500	chr5	-	150075067	150076453	exonic	NM_018047	RBM22	ACACTATATGTTGGTGGTCTAGGTGATACCATTACTGAGACAGATTTAAGGCCTGCCCAT	34.7143	31.7143	5.45324	5.39902	23	35	66	34	23	23	39	23	27.5	45.5	39	26	32.5	28.5	5.35493	5.39766	5.93921	5.39249	5.31482	5.24117	5.53237	5.30495	5.36675	5.44957	5.42457	5.65191	5.39766	5.19772
ASCRP3001075	0.387203	0.73363	1.05981	up	hsa_circRNA_008913	hsa_circ_0008913	circBase	chr16	-	75636982	75656362	exonic	NM_012091	ADAT1	ACACTCCCTCAGGTCGATGGCCAGGTGGTCTTCATAAACTATACTGCCTTGTGATGCCTC	99.0714	117.643	6.71201	6.62821	48	101	214.5	160	55	44	71	43.5	112	272	147	54	117	78	6.50749	6.43763	7.10382	6.91441	6.67336	6.91382	6.43357	6.50851	6.77267	6.87193	6.53335	6.40618	6.84244	6.46243
ASCRP3001076	0.426501	0.756504	1.19755	up	hsa_circRNA_004070	hsa_circ_0004070	circBase	chr1	-	46751033	46752171	exonic	NM_006369	LRRC41	ACACTCTCCTACAATGAGTGTGACATGTTGGCGAGCCAAGTTTATGGAGGCCTTTTTTTC	51.3571	50.5714	6.03532	5.77524	75.5	93	45	57	23	31	35	25	65	85	51	31	53	44	7.22162	6.32226	5.63249	5.77537	5.49786	6.26528	5.53237	5.22773	6.18499	5.79464	5.62332	5.75583	5.92009	5.92009
ASCRP3001079	0.32441	0.692134	1.11595	up	hsa_circRNA_031939	hsa_circ_0031939	circBase	chr14	-	52977957	53011089	exonic	NM_020784	TXNDC16	ACACTGAACATTCACCTGTTTATTAAGACAATGAAAGCACCTCTGTTGATAACATAGATC	50.1429	53.5	5.83027	5.672	22.5	108	55	69	34.5	23	39	25	42	89	107.5	26	50	35	5.42625	6.51382	5.7585	5.95011	5.85204	5.5847	5.7265	5.46718	5.82373	5.82773	6.18329	5.19772	5.77403	5.43032
ASCRP3001082	0.101998	0.464047	1.13678	up	hsa_circRNA_102109	hsa_circ_0003650	circBase	chr17	+	45740454	45752148	exonic	NM_002265	KPNB1	ACACTGGTGGAAGGTACGAGTGGCTGCTTTACAGAATCTGGTGAAGATAATGTCCTTATA	150.071	186.429	7.14082	6.95587	61	164.5	324.5	278	64.5	59.5	98.5	47	119	527	316	48	141	107	6.91211	7.01152	7.62445	7.56429	6.89788	7.30469	6.67083	6.58783	6.83936	7.84209	7.31495	6.34441	7.03651	6.72591
ASCRP3001085	0.728447	0.908043	1.01451	up	hsa_circRNA_072915	hsa_circ_0072915	circBase	chr5	+	72147070	72201272	exonic	NM_002270	TNPO1	ACACTTAAGCTGCAGTCCCAAAATTAGGGAAACTGGAACAACTTAATCAGTATCCAGACT	23.6429	25.1429	5.20568	5.1849	23	26	26.5	29	19	20	22	20	24	33	28	27	23	21	5.31534	5.20668	5.0931	5.29366	5.0342	5.28731	5.20947	5.30495	5.13128	5.25341	5.1653	5.24117	5.09008	5.10814
ASCRP3001091	0.543181	0.821694	1.032	up	hsa_circRNA_407252		25070500	chr9	-	136273891	136278041	exonic	NM_020385	REXO4	ACAGAAATATAAACCTTTCAAGAGTCAAGTAAAGGGAAGACATCTGGTTTGACGACGTGG	30.2857	30.6429	5.4418	5.39637	24	49.5	37.5	30	22	19	30	22	31	43.5	32	27	28	31	5.24117	5.73989	5.551	5.40913	5.49786	5.28731	5.36625	5.10126	5.44103	5.32616	5.36274	5.59564	5.36774	5.57997
ASCRP3001093	0.458468	0.776241	1.04046	up	hsa_circRNA_403961		25242744	chr7	-	148516069	148516779	exonic	uc011kuj.2	EZH2	ACAGAAGATTCATTGAATGGCACCTGCAGAAGCTTTTCATGCAACACCCAACACTTATAA	26.4286	25.7857	5.28471	5.22749	20.5	30	32	33	19	24	26.5	22	25	29	27	26.5	27	24	5.14448	5.28969	5.37571	5.25719	5.0342	5.5847	5.30703	5.38708	5.16702	5.19772	5.19716	5.13422	5.23571	5.27353
ASCRP3001094	0.0522868	0.370619	1.09855	up	hsa_circRNA_057073	hsa_circ_0057073	circBase	chr2	+	172782046	172844276	exonic	NM_003642	HAT1	ACAGAAGCTACAGACTGGATATTAAAAGAAGACTAATTAGCCCATATAAGGATTTGGTGC	27.1429	30	5.41168	5.27607	21	33	36	34	23	22	21	22	28	46	36.5	26.5	28	23	5.39052	5.47763	5.42169	5.36874	5.31482	5.67896	5.22938	5.22773	5.24498	5.36675	5.38954	5.31947	5.27592	5.10814
ASCRP3001096	0.45826	0.776074	1.09524	up	hsa_circRNA_102772	hsa_circ_0004964	circBase	chr2	+	85270686	85276771	exonic	NM_020122	KCMF1	ACAGAATTCCCAGTTTCTTTTAACAAGATTTGTCCAATATGTGCAGCGTTACCTGGAGGC	58.5714	67	6.09432	5.96307	36	102	89	70	39	27	47	37	51	148	103.5	31	54	44.5	6.04805	6.45053	6.17801	5.96868	6.13844	5.8812	5.99531	6.39949	5.84361	6.21492	6.16314	5.29103	5.96324	5.86609
ASCRP3001098	0.340933	0.703022	1.05734	up	hsa_circRNA_405691		25070500	chr18	-	52937061	52946887	exonic	NM_003199	TCF4	ACAGACAGTATAATGGGTCTATGCTCCATCAGCAAGCACTGCCGACTACAATAGGGACTC	31.8571	33.5714	5.57238	5.49195	27	43	35.5	34.5	25	22	36	23	28.5	54	39.5	34	29	27	5.6558	5.68899	5.45287	5.44296	5.55342	5.48616	5.7265	5.38708	5.42601	5.47137	5.49786	5.805	5.42601	5.43032
ASCRP3001104	0.676545	0.886276	1.05121	up	hsa_circRNA_104798	hsa_circ_0087300	circBase	chr9	+	82267507	82268990	exonic	NM_007005	TLE4	ACAGAGACTCCATCAAGCAACAACTCCAGGCCCAGCATTTATCACATGGACATGGTCTCC	70	70.7143	6.23996	6.16791	37	71	177	87	33	32	53	32	50	148.5	77	62.5	70	55	6.16256	6.07569	6.88081	6.22335	5.91444	6.3238	6.09907	6.10058	5.88873	6.23259	5.93854	6.70252	6.22322	6.08925
ASCRP3001106	0.321193	0.69124	1.02873	up	hsa_circRNA_407313		25070500	chrX	+	102730028	102741511	intergenic			ACAGAGCTCATCAGTGTGACATGCATAAAGGAATTTCTTATTGAGCCCCAGGAAGAAGAA	23.5	26.3571	5.25786	5.217	21	24	28	27.5	20	19	25	21	25	31	34	26	26	21.5	5.24117	5.23516	5.22332	5.24171	5.16357	5.33385	5.36625	5.22773	5.10724	5.17787	5.35518	5.19772	5.27592	5.1773
ASCRP3001107	0.33908	0.700886	1.14905	up	hsa_circRNA_100785	hsa_circ_0008227	circBase	chr11	+	34093272	34093534	exonic	NM_005898	CAPRIN1	ACAGAGGAGTTTCATGGCACTAAGTCAAGATGGTAAGCTTGATGATTACCAGGAACGAAT	85.9286	114.857	6.60529	6.40486	44.5	111	123	122	56	43	102	38	80	304	185.5	32	91.5	73	6.45749	6.54809	6.47825	6.54279	6.5559	6.87219	6.78235	6.32971	6.40497	7.03667	6.74144	5.50403	6.47291	6.34428
ASCRP3001108	0.0184854	0.26647	1.13663	up	hsa_circRNA_407215		25070500	chr9	-	107587026	107587963	intronic	ENST00000374736	ABCA1	ACAGAGGTGCAGAATGTACGTACACTGCTTTGGGCATCTGTTTGGAAAATATGACTTCTA	26.6429	22.7143	5.30666	5.12189	20	33	43.5	26	20	20	24	18	23	24.5	22	22.5	26	23	5.17303	5.38856	5.62206	5.21946	5.25314	5.20333	5.28705	4.9967	5.13128	5.14797	5.06811	5.21946	5.1816	5.10814
ASCRP3001110	0.419787	0.752547	1.14435	up	hsa_circRNA_104233	hsa_circ_0078362	circBase	chr6	+	155095122	155099179	exonic	NM_014892	SCAF8	ACAGAGTGTTGAGAAGTTTATTCAGAAATTGTATTCCCTGAATGACTATAAACCACCCAT	81	82.3571	6.32382	6.12929	27.5	165	99	93	49	27	106.5	32	63	135	193	38.5	60	55	5.68659	7.00838	6.26394	6.23655	6.40375	5.84181	6.82569	6.0691	6.15212	6.14893	6.78291	5.62206	6.04069	6.08925
ASCRP3001111	0.0592608	0.384438	1.08035	up	hsa_circRNA_077544	hsa_circ_0077544	circBase	chr6	-	107531642	107533486	exonic	NM_020381	PDSS2	ACAGATCGGAGAGGAAAGTTATATCACAGATGATATTGGAATATCGACTTGGAAGGAGCA	28.7857	29.0714	5.46008	5.34859	24	29	35.5	36	25	22	30	22	27	41	36	21	28.5	28	5.46205	5.38856	5.49192	5.48871	5.60879	5.38239	5.39815	5.16242	5.31534	5.34685	5.47786	5.35241	5.35493	5.43032
ASCRP3001112	0.59068	0.844056	1.01444	up	hsa_circRNA_100826	hsa_circ_0022245	circBase	chr11	-	61039146	61042056	exonic	NM_152718	VWCE	ACAGATCTGGTCGCCTGGTGACCCCTGTGAGTTATGCATCTGCCAGTGAGATGCTATTTC	26.5714	27.8571	5.30573	5.28505	22	31	35	29	20	21	28	21	27	32.5	31	28.5	27	28	5.31534	5.34099	5.37571	5.27964	5.19291	5.20333	5.43223	5.30495	5.20779	5.23325	5.2428	5.21946	5.33844	5.44863
ASCRP3001113	0.0149729	0.248524	1.21685	up	hsa_circRNA_047820	hsa_circ_0047820	circBase	chr18	+	56601664	56648849	exonic	NM_018181	ZNF532	ACAGATGCCACCAATGAGGAGGAAACAGAAATAAAAGAAGACACTAAGAAGACTTGCACT	47.8571	39.2143	5.80327	5.52012	29	62.5	84	59	28	25	47.5	25.5	29	70	54	25	37	34	5.6558	5.94123	6.12666	5.81403	5.63811	5.5847	5.86237	5.66783	5.38165	5.71281	5.68539	5.41156	5.45596	5.32565
ASCRP3001114	0.658989	0.879464	1.03454	up	hsa_circRNA_406688		25070500	chr5	+	141765092	141770616	intronic	ENST00000510311	AC005592.2	ACAGATGGAAAAGGCGGCTCTCTGACTAGTGAAAGGGATCACAGTATAAGACAGTGAATA	30.5714	32.5	5.50975	5.46076	25	32	32	34	26	29	36	27	31	32	34.5	29	36	38	5.6558	5.31482	5.35493	5.32359	5.47021	5.84181	5.6071	5.77499	5.35241	5.30963	5.35518	5.805	5.33844	5.28969
ASCRP3001122	0.704861	0.89797	1.14617	up	hsa_circRNA_402458		25242744	chr2	+	208589523	208598771	exonic	NM_152523	CCNYL1	ACAGCACAGTCAGCCAGCCTAATCTTAGAACCACAGTAAAATGATTTAGCTTTGGAGTCA	327	416.143	8.39954	8.20272	505	469	213	330.5	164	106.5	501	109	246	1133.5	714.5	131	275	304	10.1488	8.28055	7.09092	7.7798	8.34211	8.26151	8.89314	8.10666	7.7813	9.30874	8.32817	7.77357	7.94388	8.17672
ASCRP3001126	0.310067	0.683587	1.16642	up	hsa_circRNA_088200	hsa_circ_0088200	circBase	chr9	-	117819431	117819704	exonic	NM_002160	TNC	ACAGCCACGACAGCCAAAGAACCTGAAATTGGAAACTTAAATGTTTCTGACATAACTCCC	39.8571	45.5	5.84084	5.61875	33.5	35	34	69	28	42.5	37	23	30	93	42	43	51	36.5	6.04805	5.45381	5.37571	5.95745	5.60879	6.77096	5.67107	5.38708	5.40962	5.8328	5.44957	6.01397	5.82518	5.41301
ASCRP3001127	0.292762	0.669284	1.13154	up	hsa_circRNA_059880	hsa_circ_0059880	circBase	chr20	+	32354656	32358098	exonic	NM_032819	ZNF341	ACAGCCTCCTGCCACAGCACAGCCCCAAGAAGGACAATGCCGTCTACAAGGTTGGGCCAG	329.714	330.071	8.31948	8.14119	175	364	649	497.5	147	121.5	354	142.5	279	428	607.5	235	318	300.5	8.49021	7.9569	8.42088	8.33888	8.18995	8.48421	8.35531	8.49303	7.93447	7.52035	8.11102	8.64106	8.14557	8.14282
ASCRP3001128	0.079744	0.425408	1.52744	up	hsa_circRNA_008046	hsa_circ_0008046	circBase	chr14	+	31103152	31112611	exonic	NM_016106	SCFD1	ACAGCCTCTTCTGCTTTTTTGTTACTCTGGGCTTTTACACTCTGATCGAGATCCTATTCC	300.5	195.357	7.9093	7.29819	110	220	959	362	118	72	262.5	95	162	283.5	380	49	233	165	7.81544	7.33743	8.90718	7.90168	7.80675	7.62568	7.97097	7.86599	7.21809	6.96901	7.53368	6.45413	7.7104	7.33603
ASCRP3001130	0.415204	0.75004	1.07954	up	hsa_circRNA_020596	hsa_circ_0020596	circBase	chr11	-	133587	139152	exonic	uc001lnx.4	LOC100133161	ACAGCGAAACGAAGTGAGCTCACAATGACTCAAGCTGCCACATACTGTTGATTGTGAAAT	288.714	331.071	8.0934	7.98299	171	458	472	504.5	104.5	101	210	93	312.5	728	484	132	348	220	8.46361	8.25033	8.05342	8.34425	7.61167	8.21578	7.71472	7.87574	8.05039	8.36575	7.83924	7.7018	8.29534	7.75264
ASCRP3001131	0.613583	0.854989	1.03984	up	hsa_circRNA_003163	hsa_circ_0003163	circBase	chr1	-	222652709	224149975	sense overlapping	NM_003268	TLR5	ACAGCGAAACGAAGTGAGCTCACAATGACTCAAGCTGCCACATAGTGTTGATTGTGAAAT	211	244.286	7.63625	7.57989	110.5	316	383	364	85.5	64	154	67.5	247	526	372	123	210.5	164	7.81544	7.7835	7.79915	7.91412	7.33045	7.4874	7.3237	7.34977	7.7813	7.83879	7.50316	7.64095	7.56597	7.37926
ASCRP3001132	0.576534	0.837641	1.06316	up	hsa_circRNA_092375	hsa_circ_0001978	circBase	chr1	-	224142178	224149975	intronic	TCONS_l2_00001800	XLOC_l2_001331	ACAGCGAAATGAAGTGAGCTCACAATGACTCAAGCTGCCACATAGTGTTGATTGTGAAAT	213.571	239.643	7.61011	7.52175	119	313	395	356	84	54	174	66	244	517	368	115	210	157.5	7.93112	7.77887	7.83407	7.86018	7.23065	7.14982	7.48606	7.21043	7.77008	7.81199	7.49787	7.56706	7.55998	7.23485
ASCRP3001134	0.926555	0.976219	1.00874	up	hsa_circRNA_407104		25070500	chr8	+	95879503	95888375	exonic	NM_017864	INTS8	ACAGCGTTTAAATCTCTGCAAGAACAAAACAGGAGGACATTGTGAATGATATTACAGCTG	37.5714	38.2857	5.50911	5.49655	23	91	36	37	22	20	34	22	36	54	57	32	31	36	5.42625	6.32226	5.42169	5.38116	5.16357	5.20333	5.64554	5.46718	5.58427	5.491	5.63249	5.41156	5.36774	5.52164
ASCRP3001145	0.334857	0.699426	1.03529	up	hsa_circRNA_400081	hsa_circ_0092309	circBase	chr4	+	152021740	152022080	intronic	ENST00000274065	RPS3A	ACAGGCTTGACTTTGCGTAAGTAGCTTATTCTTGGTTTGTATTTTCCTTAAGTTGGCGCT	21.5714	23.1429	5.17849	5.12845	21	25	24	25	17	18	21	20	20	31	26	23	22	20	5.20835	5.20668	5.22332	5.10604	5.1424	5.0931	5.26953	5.04802	5.00887	5.19772	5.22056	5.19772	5.1304	5.09585
ASCRP3001146	0.235655	0.622666	1.16933	up	hsa_circRNA_037977	hsa_circ_0037977	circBase	chr16	+	14738130	14743830	exonic	NM_016561	BFAR	ACAGGGAAAGGTTTTTATCTGAACGAGTAAATGGAAGATTAATGATGTTTTGCAGCAGTT	85.4286	77.5714	6.42101	6.19533	38	78	141	154	43	31	113	31	78	164	83	44	80	63	6.20501	6.14398	6.66658	6.83196	6.23259	5.99708	6.86989	5.97724	6.36108	6.38917	5.99982	6.22128	6.32945	6.08925
ASCRP3001151	0.134283	0.513069	1.10302	up	hsa_circRNA_405317		25070500	chr15	+	40933576	40943017	sense overlapping	NM_144508	CASC5	ACAGGGCATTTATCCACAACAGTGTTTCTCAAGCTTGAATACTACCATAATTTTTAGATT	28.5	30.8571	5.41551	5.27405	22	35	32.5	38	22	24	26	19	26	58	32	27	27	27	5.39052	5.47763	5.38954	5.46951	5.34685	5.48616	5.34837	5.04802	5.38165	5.56195	5.37967	5.41156	5.19969	4.93579
ASCRP3001152	0.0021391	0.158779	1.24693	up	hsa_circRNA_104304	hsa_circ_0079363	circBase	chr7	-	6465618	6472590	exonic	NM_139179	DAGLB	ACAGGGCTGCAGTACAGGGACTTCATCCACGTCAGCTTCCATGACAAGGACACAGATCTG	52.9286	46.5	6.04922	5.73083	36	64	80	82.5	36	34	38	26.5	39	74	59	33	55	39	6.11658	5.97574	6.07048	6.1324	5.98116	6.38176	5.68639	5.94458	5.63373	5.69854	5.69656	5.53415	5.93921	5.66905
ASCRP3001154	0.118942	0.489875	1.11024	up	hsa_circRNA_407257		25070500	chr9	+	140109659	140109825	intronic	ENST00000344894	NDOR1	ACAGGTGAGGGCAGCCTTGGGCCTGGTGGTTGGAGCCCAGGACCGGCCCTGGGAAAGCTG	35.6429	37	5.69307	5.5422	31	39	45	37.5	27	29	41	25	34	53	40	31.5	36.5	39	5.97724	5.56064	5.61301	5.43032	5.60879	5.92043	5.74105	5.54613	5.59607	5.52478	5.39717	5.68338	5.44222	5.60562
ASCRP3001155	0.656328	0.877707	1.05958	up	hsa_circRNA_029998	hsa_circ_0029998	circBase	chr13	-	36822742	36828280	exonic	NM_001144981	CCDC169	ACAGGTGGATCAACTGCCTAGGATGCAAGAGAATCTAGTGAAAACGAATCCTTAAACACA	37.8571	31.7143	5.42288	5.3394	23	22	109.5	40	22.5	24	24	24	29	36	34	24	38	37	5.46205	5.01077	6.36583	5.44296	5.28573	5.20333	5.18953	5.30495	5.28229	5.32205	5.29629	5.19772	5.50857	5.46392
ASCRP3001156	0.641626	0.869938	1.0501	up	hsa_circRNA_062993	hsa_circ_0062993	circBase	chr22	+	33254003	33259028	exonic	NM_000362	TIMP3	ACAGTAAAGTGGTTTTATTTCTATCACAGTCGCGTCTATGATGGCAAGATGTACACGGGG	38.7857	45.7857	5.71602	5.6455	28.5	60	39	42.5	35.5	21	45	26	42	97	50	34	42	29.5	5.68659	5.93315	5.48616	5.49786	6.07739	5.38239	5.94861	5.70352	5.75354	5.8812	5.5847	5.53415	5.68218	5.37918
ASCRP3001158	0.0440008	0.35129	1.62327	up	hsa_circRNA_104479	hsa_circ_0001741	circBase	chr7	-	128655032	128658211	exonic	NM_012470	TNPO3	ACAGTAGTATCTCTATTGGTTCATGCATGGGAGATCTCAGACCAGTTGTTACAGATCCGG	687.857	501.214	9.25249	8.55358	164	894	1597.5	643	372	381	763.5	168	406	638	1204	191	479.5	422	8.42671	9.17264	9.52322	8.63551	9.64514	9.85769	9.50651	8.7363	8.38947	8.11162	8.9511	8.33008	8.69627	8.66026
ASCRP3001162	0.982277	0.995032	1.00372	up	hsa_circRNA_100423	hsa_circ_0006267	circBase	chr1	+	198247090	198266370	exonic	NM_133494	NEK7	ACAGTGTGACTACCCACCTCTTCCTTCAGATCACTATTCAGAAGAACATTTTAAGAAGCA	3934.07	3485.93	11.2997	11.2943	984	3562	9884	8199.5	986	887	3036	901.5	4414.5	2089	7829	1999	4502	2666.5	11.0512	11.3125	11.8333	11.5476	11.0016	10.9197	11.4319	10.7453	11.2181	10.8457	11.6152	11.7825	11.6353	11.2181
ASCRP3001163	0.0892914	0.444349	1.67013	up	hsa_circRNA_405952		25070500	chr2	-	122125405	122135069	sense overlapping	NM_015282	CLASP1	ACAGTGTGCTGTGCTGCAGGTTATCCCTAGGCTAAAAGAGAACTCTGTATGAGTTAAATG	109.929	67.5	6.84345	6.10349	37	45	264	81	59.5	171	112	40	46	89	102	35.5	98	62	6.11658	5.67107	7.37342	6.10118	6.8129	8.94525	6.88378	6.30746	5.8002	5.8328	6.15452	5.95795	6.5615	6.11003
ASCRP3001164	0.0395168	0.340578	1.25061	up	hsa_circRNA_404635		25070500	chr1	+	193332350	193334904	sense overlapping	NR_125789	LINC01031	ACAGTGTGTCAGGAGGTGTTTCTAGAGAGCTATCTTATCACCAACATCACCAAGTATGCT	32.4286	27.4286	5.66427	5.34163	27.5	23.5	29.5	27	33.5	29	57	23	25	37	27	27	27	26	5.53214	5.26525	5.31534	5.32359	5.98116	6.06711	6.16529	5.30495	5.24498	5.25341	5.2428	5.65191	5.36774	5.32565
ASCRP3001165	0.27814	0.657581	1.19926	up	hsa_circRNA_404693		25070500	chr1	+	243542022	243589860	exonic	NM_006642	SDCCAG8	ACAGTGTGTCCAGCATGGGAGAGTACATGAGACGATGAAGCAAAGGAAATAGAGAAATTG	142.286	196	7.1759	6.91376	56	173	280	183	79	61	164	46	91	585.5	385.5	41	114	109	6.77804	7.06678	7.44986	7.07706	7.18756	7.3313	7.3407	6.60924	6.48231	7.99245	7.55162	6.16859	6.78629	6.8058
ASCRP3001167	0.826437	0.943219	1.00665	up	hsa_circRNA_100752	hsa_circ_0020976	circBase	chr11	-	5367002	5368140	exonic	NR_038321	OR51B5	ACAGTTAGATCTCATCTCTATGGGTGGAAGATGTTGAGAAGGAACAACATGATCTAAGTC	22.7143	24.9286	5.22795	5.21839	22	25	24	24	20	20	24	21	25	26.5	28	25	22	27	5.24117	5.20668	5.12952	5.10604	5.16357	5.38239	5.36625	5.22773	5.24498	5.01109	5.2428	5.24117	5.19969	5.36124
ASCRP3001170	0.103161	0.465504	1.18116	up	hsa_circRNA_100279	hsa_circ_0003069	circBase	chr1	+	93301746	93303190	exonic	NM_000969	RPL5	ACATAAAGAACAGCGTAACTCCAGACATGCTTCTCAATAGGTTTGGCATGGACAAGATCT	71.4286	71.5	6.24053	6.00032	42	114	130	112	29	36	37	28	64	171	92	43	59.5	43	6.40594	6.57889	6.55768	6.47035	5.66418	6.4136	5.59308	5.77499	6.09877	6.39212	6.06987	5.89638	6.01027	5.75983
ASCRP3001173	0.557682	0.829424	1.16469	up	hsa_circRNA_000982	hsa_circ_0000982	circBase	chr2	+	24357988	24369956	exonic	NM_001145710	FAM228B	ACATAGAAAGTGAATTTTGTAGAAGGAGAAGGTTTTAGCTAAAGAAGATACTGAGGCAGC	300.571	325.5	7.79214	7.57218	42.5	335	888.5	253	140	65	380	57	109.5	734	822	59	270	227	6.45749	7.85307	8.78704	7.45212	8.10051	7.43568	8.45904	7.06509	6.78902	8.38357	8.48012	6.64198	7.91726	7.72826
ASCRP3001175	0.295009	0.670511	1.0789	up	hsa_circRNA_402346		25242744	chr2	+	113258782	113260758	exonic	NM_153712	TTL	ACATATAATAAGGTGAAGGCATTCTCATCTCCTCAGAGGCTTCAGAGCTTCTCGATTTCA	80.5714	86.3571	6.57967	6.47011	72	107	97	120	45	43	80	58	117	110	99	50.5	93	77	7.14351	6.46837	6.26394	6.5329	6.435	6.83431	6.37966	6.95319	6.78902	6.01604	6.13551	6.48415	6.50907	6.40375
ASCRP3001176	0.0248795	0.296186	1.15504	up	hsa_circRNA_063878	hsa_circ_0063878	circBase	chr22	+	50563820	50566936	exonic	NM_018995	MOV10L1	ACATATAATAGCTTCTGAACATGTCAAATTACAAGGAGAAGTTTTCGACTTTGCTGTGGC	29.8571	24.9286	5.36326	5.15532	21	31	32	53	22	20	30	19	24	30	26.5	25	26	24	5.31534	5.27858	5.37571	5.73155	5.19291	5.13069	5.51804	5.19573	5.13128	5.23325	5.18015	5.15434	5.04802	5.14448
ASCRP3001178	0.748452	0.91657	1.07576	up	hsa_circRNA_070520	hsa_circ_0070520	circBase	chr4	-	103226145	103236987	exonic	NM_022154	SLC39A8	ACATATGGTCAGTGTTTAACTGCTGAAGAGATCTTTTCCCTTCATGGCTTTTCAAATGCT	141.286	144.143	6.88051	6.77516	30	313	145	160	74	35	232	40	122	150	427	60	119	91	5.82191	7.77636	6.68876	6.8898	7.01599	6.13375	7.83699	6.48887	6.89788	6.27319	7.67573	6.69135	6.83178	6.56729
ASCRP3001180	0.358828	0.714852	1.10888	up	hsa_circRNA_406427		25070500	chr3	+	197559067	197566268	exonic	NM_032773	LRCH3	ACATCAAAACAGCCTACAGATGAATTTTCAGATCTGCCTCTTCGAGTAGCAGAGATTACT	84.7857	97.3571	6.50305	6.35395	36	136	139	102.5	52	31	97	36	81	213	158	41	90.5	62	6.24652	6.74876	6.64322	6.35351	6.5559	6.20387	6.76954	6.32971	6.42133	6.61125	6.59467	5.89638	6.49425	6.13005
ASCRP3001183	0.348715	0.708542	1.08297	up	hsa_circRNA_406076		25070500	chr2	+	243056789	243081039	exonic	NR_130699	LOC728323	ACATCAAGAGACCTATCAAGACCTGTATCCAGGAAAAGTATCTTAAATAGCGAAGATGGA	41.1429	44.2857	5.7117	5.5967	36	53	82	40	26	21	30	30	23	106	66	27	27	31	6.11658	5.83641	6.10298	5.56848	5.60879	5.38239	5.36625	5.77499	5.20779	5.94677	5.83857	5.53415	5.38363	5.491
ASCRP3001184	0.357661	0.714044	1.10315	up	hsa_circRNA_007658	hsa_circ_0007658	circBase	chr9	+	36597218	36643080	exonic	NM_014791	MELK	ACATCACAGAAACAACAGGCAAACAATGGAGGATTTAATTTCACTGGAAAATTTGCTGTT	29	26.4286	5.3738	5.23218	21	26	30	48	20	26	32	23.5	23	31	26	25.5	28	28	5.24117	5.13656	5.30309	5.60541	5.08947	5.67896	5.56195	5.73951	5.13128	5.26739	5.1653	5.09645	5.04802	5.1773
ASCRP3001187	0.620492	0.857822	1.05169	up	hsa_circRNA_001483	hsa_circ_0001483	circBase	chr5	-	54562965	54568003	exonic	NM_019030	DHX29	ACATCACTGTTAACCCTAGAGATTGTTTTAGCAACCAATATTGCAGAGACGGGTATCACT	44.9286	49.6429	5.75211	5.6794	24	52	79	62	30	28.5	39	30	46	66	89.5	29	37	50	5.53214	5.7566	6.02983	5.83316	5.60879	5.80574	5.69854	6.00963	5.67067	5.56195	6.00531	5.15434	5.45596	5.89794
ASCRP3001193	0.347773	0.707498	1.1464	up	hsa_circRNA_102532	hsa_circ_0008813	circBase	chr19	+	34942885	34955036	exonic	NM_005499	UBA2	ACATCCTTCATAGGAGAAGAAACGAATGCATCAGATCAACAGAATGAACCCCAGTTAGGC	146.929	161.286	7.0607	6.86359	47	221	327	171	73	41	148.5	42	128	364.5	261	40	152	141.5	6.47629	7.33233	7.62445	6.96802	7.0857	6.65042	7.28774	6.52911	6.94425	7.28642	7.10826	5.93619	7.11066	7.13026
ASCRP3001194	0.693517	0.893359	1.04344	up	hsa_circRNA_102525	hsa_circ_0050518	circBase	chr19	+	34922765	34955036	exonic	NM_005499	UBA2	ACATCCTTCATAGGTTGCCAAGGAAAGTGTACTGCAGTTTTACCCGAAAGCTAATATCGT	173.286	193.429	7.24747	7.18612	54	196	448	200	83	43.5	188.5	52	136	388	379	73	171	155	6.67406	7.21865	7.99499	7.17617	7.25728	6.85365	7.55745	6.82378	6.97436	7.36597	7.54272	6.98312	7.30267	7.31025
ASCRP3001195	0.0116325	0.232621	1.13919	up	hsa_circRNA_103158	hsa_circ_0062220	circBase	chr22	-	19187244	19189004	exonic	uc021wle.1	CLTCL1	ACATCGTCATTCATGCAGATGAGCTGGAGGAGCTGATGTGCTATTACCAGGTTGGAGACC	35.0714	35.7143	5.67077	5.48276	29	35.5	48	38	29	26	40	25	29	51	45	29	39	32	5.90105	5.46532	5.67188	5.45146	5.60879	5.84181	5.75507	5.70352	5.40962	5.46298	5.491	5.29103	5.48616	5.53504
ASCRP3001198	0.260568	0.642913	1.05534	up	hsa_circRNA_055999	hsa_circ_0055999	circBase	chr2	+	109405307	109411177	exonic	NM_144978	CCDC138	ACATCTGAAATTGCAGGTGATTTGGATATCTACTCTGGAGATAAAGTTGGTTCATCGTTA	27.8571	28	5.36908	5.29137	20.5	37	47	27	21.5	19	23	22	23.5	48.5	33	21	27	21	5.27964	5.47763	5.67188	5.32359	5.43794	5.20333	5.18953	5.19573	5.22773	5.39494	5.35518	5.29103	5.39766	5.1773
ASCRP3001205	0.31597	0.688303	1.10524	up	hsa_circRNA_008399	hsa_circ_0008399	circBase	chrX	+	48433555	48435497	exonic	NM_006743	RBM3	ACATGCACATAATATAGGACTTGAACTGCCATGTCCTCTGAAGAAGGAAAGCTCTTCGTG	28.1429	28.0714	5.44332	5.29896	26	34	32	33	20	24	28	20	28	36	28	28.5	28	28	5.6558	5.40622	5.37571	5.32359	5.10903	5.76382	5.46904	5.22773	5.35241	5.33385	5.2428	5.59564	5.163	5.1773
ASCRP3001206	0.313531	0.685729	1.08186	up	hsa_circRNA_103311	hsa_circ_0064651	circBase	chr3	+	30029633	30032700	exonic	NM_001003792	RBMS3	ACATGCACCTGCATATTCTTACCAACAGTCTAATATATGACTGCTGCTGCTCCTATGCAA	44.1429	44.3571	5.95646	5.84295	41	52	47	46	43	35	45	39	49	46.5	49	41	39	47	6.40594	5.77403	5.60583	5.54968	6.30525	6.20387	5.85061	6.48887	5.88873	5.44957	5.58856	6.09468	5.53516	5.85507
ASCRP3001210	0.43204	0.759528	1.11694	up	hsa_circRNA_006471	hsa_circ_0006471	circBase	chr19	-	11623870	11625036	exonic	NM_016581	ECSIT	ACATGGAGCCTGACCTTAGTGCCAGGGTCACCATCTACCAGGTCCCTCGCCGGCTCCCTC	94.2143	100.786	6.86302	6.70346	75	100.5	122.5	119	79	75	88.5	72	95	124.5	128	97	92.5	96.5	7.2113	6.39477	6.49391	6.52339	7.12138	7.67144	6.62492	7.42433	6.61104	6.08561	6.36608	7.31227	6.50259	6.62229
ASCRP3001212	0.334177	0.699157	1.07058	up	hsa_circRNA_003613	hsa_circ_0003613	circBase	chr1	-	52283737	52299842	exonic	NM_002525	NRD1	ACATGGGCACTTCCTCCTCAACAGCAACATTACAGTGGTATTCATGGGTAGTTTGAAATA	137.5	160.929	7.14809	7.04971	72.5	201	260	205	67	55	102	65	132	332.5	266	63	129	139	7.18551	7.26308	7.35057	7.22548	6.98051	7.26194	6.76954	7.21043	6.97986	7.12627	7.12391	6.76147	6.97239	7.17361
ASCRP3001215	0.851455	0.951381	1.01085	up	hsa_circRNA_054963	hsa_circ_0054963	circBase	chr2	+	64796225	64800202	exonic	NM_017657	AFTPH	ACATGTACATCTGATCAGTTCCAGGGAATTGCTAGATGTGTGGACTGAGCTACAGGATAT	34.0714	40.1429	5.55928	5.54371	27	46.5	44	39	24.5	21	36.5	24	34.5	81	48	27.5	34	32	5.59564	5.71438	5.64183	5.54968	5.43794	5.38239	5.59308	5.19573	5.49695	5.70352	5.63249	5.62206	5.47067	5.68458
ASCRP3001216	0.286338	0.664547	1.19294	up	hsa_circRNA_101103	hsa_circ_0007127	circBase	chr12	+	70671911	70704797	exonic	NM_014515	CNOT2	ACATGTACTACAGCCAGTCTTCTATGTTTCCACATCGGTCAGAAAAAGATAGGGAGACGT	273	297.5	8.10045	7.84593	212	483	410	312	126	96	272	74	232	473.5	600.5	165	238.5	299	8.79724	8.3214	7.87699	7.68288	7.87699	8.11512	8.03252	7.50962	7.71578	7.65887	8.09305	8.08123	7.7298	8.13313
ASCRP3001219	0.218995	0.608185	1.04954	up	hsa_circRNA_104626	hsa_circ_0084522	circBase	chr8	-	54891584	54923052	exonic	NM_006756	TCEA1	ACATGTGGCAAATGTAAAAAGAAGAATTGCACTTACACACAGGCTGGAGCATTGGATTTG	25	26.7143	5.23086	5.16111	21	34	29	27	21	21	22	18	26	43	27	24	27	22	5.10784	5.43032	5.27858	5.20556	5.1424	5.20333	5.248	5.04802	5.13128	5.39815	5.1653	5.17217	5.1304	5.08246
ASCRP3001221	0.452782	0.772619	1.03445	up	hsa_circRNA_001454	hsa_circ_0001454	circBase	chr4	+	154524454	154533552	exonic	NM_015196	KIAA0922	ACATGTTTTCTGAGAAACAGGACATACCTTTCGTAGAGTTTGTCCCTGTTGGGTGTGATT	23.2857	24.5714	5.18867	5.13981	18	25	27	26	20	21	26	19	24	30	25	25	24	25	5.04767	5.23516	5.22332	5.17217	5.19291	5.16242	5.28705	5.04802	5.16702	5.23325	5.10306	5.41156	5.04802	4.96775
ASCRP3001223	0.21772	0.607501	1.18189	up	hsa_circRNA_100883	hsa_circ_0005918	circBase	chr11	-	72695132	72700142	exonic	NM_014824	FCHSD2	ACATTATGAAGTGTGTGGACCAGTTGACAAAGATCCAAACTGAATTACAAGAGACAGTGA	63.3571	66.5714	6.21887	5.97777	29	76	62	88	48.5	35.5	104.5	30	47	150	93.5	38	63	44.5	5.76874	6.12622	5.88015	6.16227	6.40375	6.4136	6.77738	5.77499	5.9291	6.28753	6.07569	6.01397	6.09408	5.66905
ASCRP3001228	0.394628	0.735352	1.06749	up	hsa_circRNA_404345		25242744	chrX	+	24075537	24075871	exonic	NM_001415	EIF2S3	ACATTCCAGGGACCAAAGGGAACTTCAAATTAGTCAGGTACAATTGGTCATGTAGCTCAT	43.5714	52	5.76224	5.66802	25.5	55	57	88.5	26	24	29	28	37	135	61	31	38.5	33.5	5.49649	5.87085	5.79613	6.2438	5.66418	5.76382	5.5004	5.54613	5.55408	6.12887	5.7623	5.4723	5.63249	5.57997
ASCRP3001231	0.564074	0.832143	1.03356	up	hsa_circRNA_000283	hsa_circ_0000283	circBase	chr11	-	33127112	33127610	exonic	NM_001326	CSTF3	ACATTGAACAGCTCTGGAGAGACTATAACAAGTATGAAGAGAGAAAAAATGGCTCAAGCA	35.5714	42.7143	5.56622	5.51859	26	45	55	40	24	24	35	22	30	97	61	27	37	25	5.53214	5.64883	5.70411	5.5088	5.43794	5.48616	5.64554	5.46718	5.44103	5.85347	5.74972	5.19772	5.55977	5.36124
ASCRP3001236	0.13439	0.51333	1.28393	up	hsa_circRNA_080788	hsa_circ_0080788	circBase	chr7	+	75933300	75933614	exonic	NM_001540	HSPB1	ACATTTATCTTCTGTTTTTCTCAAATAAAGTTCAAAGCAACCACCTGTCAGCTGCCCCCC	67.6429	60	6.30432	5.94375	34	79	68.5	138	27.5	56	70.5	31	41	100.5	91	45.5	68	43	6.07202	6.18613	5.95795	6.71033	5.55342	7.24862	6.4018	6.03756	5.67067	5.91238	6.05953	6.09468	6.12103	5.71042
ASCRP3001237	0.255049	0.63702	1.08926	up	hsa_circRNA_076143	hsa_circ_0076143	circBase	chr6	+	35436723	35438558	exonic	NM_007104	RPL10A	ACATTTGAATAAATTCTATTACCAGTTCGTTCCTGGAGACGGTGGAGTTGCAGATCAGCT	31.1429	31.1429	5.50821	5.38487	28	40	36	36	26	24	28	23	29	51	28	29	33	25	5.7136	5.551	5.52478	5.46951	5.49786	5.63373	5.16702	5.16242	5.39668	5.51444	5.23352	5.75583	5.39766	5.23352
ASCRP3001239	0.227091	0.618259	1.04763	up	hsa_circRNA_405035		25070500	chr12	-	88504978	88524995	exonic	NM_025114	CEP290	ACATTTGTTACAGTTGGCTCTTCGAAATGAGGAGGCAGAAAATGAAAACAGCAAATTAAG	22.6429	24.1429	5.24069	5.17356	19	24	25	26	21.5	21	22	21.5	24	28	25	25	24.5	21	5.31534	5.24962	5.03231	5.22993	5.28573	5.38239	5.18953	5.34887	5.20779	5.19772	5.10306	5.11202	5.163	5.08246
ASCRP3001242	0.497756	0.799023	1.05659	up	hsa_circRNA_101574	hsa_circ_0008378	circBase	chr15	+	68434283	68439038	exonic	NM_016166	PIAS1	ACCAAACACGATTGTTGTTTCTTGGACTGCAGAAATTGGAAGACATCAGACAACAGTCAG	51.5	57.7143	5.95725	5.87783	28	92	59	65	40.5	24	52	27	51	119	85	36	46	40	5.76874	6.3434	5.84181	5.92876	6.24869	5.53303	6.03628	5.70352	5.9291	6.01107	6.03077	5.85311	5.85738	5.75983
ASCRP3001243	0.620512	0.857822	1.0411	up	hsa_circRNA_401790		25242744	chr17	+	37646809	37646986	exonic	NM_015083	CDK12	ACCAAAGGCAATCACACCACCTCAGCAACCATATAAAAAGAGACCAAATCCAAAAGAAAC	120.286	138	6.95688	6.89877	48	156	207	195	79	51	106	60	103	266.5	229	85	116.5	106	6.57336	6.93076	7.05191	7.11088	7.18756	7.01799	6.82569	7.15968	6.65668	6.8549	6.9596	7.04395	6.81079	6.8058
ASCRP3001244	0.282488	0.661559	1.05127	up	hsa_circRNA_042330	hsa_circ_0042330	circBase	chr17	-	18195958	18198099	exonic	NM_004618	TOP3A	ACCAAATACACCAACAACTTACAGGAGCTTGAGAAGCTGGCTTCTCGAAAGTTGAGAATA	24.9286	26.5	5.24013	5.168	22.5	26	27	32	22	20	25	21	27	35	28.5	24	25	25	5.35493	5.19009	5.22332	5.24171	5.25314	5.13069	5.28705	5.22773	5.35241	5.29943	5.25584	5.00567	5.01077	5.02412
ASCRP3001247	0.202936	0.591231	1.13607	up	hsa_circRNA_101562	hsa_circ_0035943	circBase	chr15	-	66021409	66025156	exonic	NM_005848	DENND4A	ACCAACACTATTTCTCAGCATATTTCTCATTTTATGCATAAAGTTCCTTTTCCATCTCCT	43.2143	43.8571	5.71199	5.52794	28	56	86	49	26	21	36.5	21	32	82	78	22	39	33	5.82191	5.83641	6.17174	5.62099	5.55342	5.43199	5.54748	5.16242	5.47044	5.78944	5.96225	5.35241	5.59734	5.36124
ASCRP3001248	0.937878	0.980335	1.00478	up	hsa_circRNA_024310	hsa_circ_0024310	circBase	chr11	-	113612415	113614762	exonic	NM_004724	ZW10	ACCAACATATCACAAATTATTCCTGATTCTAAGATAAATGTGCCAGAGTTACCCACTCCT	26.4286	30.6429	5.32854	5.32166	21	28.5	34	31	20	25.5	25	23	29.5	41	42	26	29	24	5.24117	5.27858	5.34149	5.27964	5.19291	5.67896	5.28705	5.46718	5.29995	5.30963	5.45689	5.15434	5.21779	5.34584
ASCRP3001250	0.510357	0.805042	1.01437	up	hsa_circRNA_400060	hsa_circ_0092352	circBase	chr20	-	17929987	17930267	intronic	ENST00000377759	SNX5	ACCAACCTTGGTTTACACAGCATTGGCATTTAATAAGAATATTTGGGCGCCTTCATTCAT	22.1429	24.2857	5.22249	5.20191	19.5	21.5	26.5	27	20	18	22.5	20	23	33	26.5	22	23	22.5	5.14448	5.27858	5.29103	5.27964	5.25314	5.20333	5.10724	5.02349	5.28229	5.27752	5.26846	5.19772	5.1304	5.23352
ASCRP3001251	0.00349791	0.161109	1.67408	up	hsa_circRNA_104518	hsa_circ_0005284	circBase	chr7	-	148543588	148544397	exonic	NM_001203248	EZH2	ACCAAGAATGGAAACAGCGAAGGATACAGCCTGTGCACATCCTGACTTCTAATAATCATG	66.7143	38	6.24209	5.49872	31	98	71	86	30	39	112	24	33	61	49	29	41	29	5.90105	6.3434	5.95028	6.16227	5.82446	6.60372	6.90945	5.70352	5.47044	5.57282	5.56718	5.15434	5.57412	5.44863
ASCRP3001255	0.0230078	0.287858	1.68157	up	hsa_circRNA_004516	hsa_circ_0004516	circBase	chr12	+	110922882	110925748	exonic	NM_013300	FAM216A	ACCAAGGAAACTGTTCATGCAAACAGATAGAATCAAAGATGGATACAAAGTGAACTCACA	163.857	104.429	7.24019	6.49039	77	476	205	149	56	76	108	33	87	214	162	70	94	71	7.24862	8.30543	7.05191	6.79227	6.67336	7.71994	6.8898	6.15576	6.46488	6.61125	6.6163	6.71301	6.54848	6.32303
ASCRP3001256	0.324777	0.692252	1.16766	up	hsa_circRNA_048085	hsa_circ_0048085	circBase	chr19	+	676388	683392	exonic	NM_005860	FSTL3	ACCAAGGAAATAAAGACTCAAGCCATTTGGGAAGTCGGTGCCGCTGCCGTCTCTGCGTTC	52.4286	50.7857	6.27087	6.04725	55	52	44.5	56	60.5	49	50	63	55	47	53.5	42	43	52	6.76138	5.81972	5.68899	5.83316	6.85051	7.01799	5.92433	7.13952	5.9885	5.40816	5.70273	6.31501	5.74857	6.02825
ASCRP3001258	0.280327	0.65988	1.47109	up	hsa_circRNA_104333	hsa_circ_0001685	circBase	chr7	+	24663284	24690331	exonic	NM_016447	MPP6	ACCAAGTTATAGAGATACCATTACTCCTCAACAGCAATGCAGCAAGTCTTGGAAAACCTT	824.929	689.214	9.32591	8.76902	345.5	2023.5	1455	592	285.5	112	961	125	382.5	2092.5	1251	126	372	475.5	9.50256	10.4388	9.39466	8.53969	9.18896	8.36761	9.84911	8.30027	8.3129	10.8277	8.99859	7.72879	8.3971	8.81783
ASCRP3001259	0.125964	0.500017	1.12426	up	hsa_circRNA_100492	hsa_circ_0016979	circBase	chr1	-	233353644	233372726	exonic	NM_014801	PCNXL2	ACCAATACACAGAGATGCAGGTCAGCTCCTCCAGTACCACAACTTCTGAGAGTCAAGATC	91.3571	106.5	6.73347	6.5645	59	98	160.5	151	48	57	66	47	74	236.5	151	57	103	77	6.91211	6.41856	6.80276	6.84298	6.5559	7.30469	6.29728	6.60924	6.27399	6.71301	6.5615	6.61724	6.71409	6.46243
ASCRP3001260	0.406023	0.743387	1.04223	up	hsa_circRNA_100491	hsa_circ_0003314	circBase	chr1	-	233353644	233363117	exonic	NM_014801	PCNXL2	ACCAATACACCATGTGAGTCAGGATCTGGAAGCCTCGTCATGTTCTTCAACACAAGGAAA	116.143	142.143	6.8954	6.83573	55	147	216	220	57	53	65	49	107	301	238	65.5	142	92.5	6.83648	6.85283	7.13078	7.30378	6.72084	7.17904	6.24407	6.77653	6.75227	7.02212	6.99973	6.7263	7.05036	6.52283
ASCRP3001262	0.435949	0.762134	1.51288	up	hsa_circRNA_004646	hsa_circ_0004646	circBase	chr1	+	162546566	162567648	exonic	NM_003115	UAP1	ACCAATCCAATGTGAAATCTCTCCTCTTATCTCCTATGCTGGAGAAGACTTTTCCAGATT	4725.79	4841.71	11.8715	11.2742	2194.5	4733	6679.5	9479	2524	4251	3219.5	6555	7795	234	8578	2301	3965	4464	12.0188	11.677	11.3677	11.7825	12.1007	12.6248	11.5287	12.9549	11.805	6.71605	11.8215	12.0389	11.5287	12.0542
ASCRP3001263	0.0781824	0.420801	1.0954	up	hsa_circRNA_103810	hsa_circ_0072099	circBase	chr5	-	32415073	32417897	exonic	NM_016107	ZFR	ACCACAGCAGTTACATATTCTGGATTCATACTCATATGTAAGGTCCACAGCTCCTGCTGT	36.7143	36.7143	5.6005	5.46905	28.5	45.5	48	40	27	28	40	27	33	51	41	29	39	37	5.68659	5.62791	5.64183	5.45146	5.49786	5.67896	5.61889	5.62874	5.38165	5.50176	5.44957	5.62206	5.42601	5.27353
ASCRP3001265	0.211588	0.601009	1.09882	up	hsa_circRNA_406543		25070500	chr4	+	144378832	144387378	exonic	NM_207123	GAB1	ACCACCACGTAAGGTCAAAGTCCTAAAATTTTAAGACTCAAACCCCATGGTTTAGAGCGA	27.8571	29.1429	5.40636	5.2704	22	29	29	33	28	27	27	22	26	38	35	27	27	29	5.39052	5.31482	5.2507	5.34837	5.60879	5.72182	5.20947	5.46718	5.16702	5.37769	5.33436	5.41156	5.07209	5.06289
ASCRP3001270	0.0259022	0.299514	1.49635	up	hsa_circRNA_403101		25242744	chr4	-	25831719	25836945	exonic	NM_015187	SEL1L3	ACCACTAGCATTGGACAGGATTTGAAAAGCTACCACAATCAGACCATTAGATGTGGTTGC	127.357	95	6.92973	6.34829	101	96	378	110	43	49.5	114	37	56	191	135.5	35	127.5	83	7.67339	6.38275	7.79253	6.4344	6.23259	7.03996	6.95253	6.39949	6.02509	6.47871	6.4344	5.65191	6.91919	6.52922
ASCRP3001272	0.0541075	0.373931	1.30615	up	hsa_circRNA_102983	hsa_circ_0005265	circBase	chr20	+	2928627	2945848	exonic	NM_002836	PTPRA	ACCACTCCAGAAACTTTCCCTCCTTCAGGACACATGTTCAAAGAGCATAATTAACTTTTT	364.286	339.357	8.40644	8.02112	160.5	670.5	506	587	193	102	331	114	268	787	578.5	146	275	207	8.39632	8.78372	8.12631	8.52235	8.57737	8.17746	8.26151	8.20157	7.89393	8.5356	8.0573	7.90856	7.92943	7.62141
ASCRP3001277	0.228484	0.618419	1.09798	up	hsa_circRNA_404874		25070500	chr11	+	33065295	33076271	exonic	NM_018393	TCP11L1	ACCAGAAAACAGGAAAGTGAATAAACTTAATTGAGAATGTCTGAAAACCTTGACAAGTCC	38	41.7857	5.70308	5.56823	30	44	44	49	29	24	46	27.5	39	79	52	26	37	32	5.76874	5.59862	5.54238	5.63976	5.76874	5.67896	5.92433	5.87875	5.55408	5.68919	5.56152	5.15434	5.55977	5.57997
ASCRP3001281	0.242916	0.627972	1.05676	up	hsa_circRNA_403266		25242744	chr4	+	178272533	178274882	exonic	NM_018248	NEIL3	ACCAGAGCTTAAAAGCTGCAACCCTGGATATTCTAACAGCAAGCTACCGACTAGAAATAC	25.0714	26.3571	5.27476	5.19511	21	27.5	31	33	20	19	24	21	22.5	41	26	24	26	24	5.24117	5.36625	5.31534	5.36874	5.25314	5.13069	5.248	5.13246	5.07025	5.32205	5.1653	5.08003	5.30599	5.28969
ASCRP3001282	0.55228	0.827009	1.07962	up	hsa_circRNA_100671	hsa_circ_0019632	circBase	chr10	-	103716353	103717489	exonic	NM_024541	C10orf76	ACCAGAGCTTTGACAACCTCTACTCCATGGCCTTGATAAATTTGCTGAAGTTCCTTATGT	98.0714	127.857	6.76195	6.65142	52.5	129	126.5	182	61	51.5	84	52	84	334	193.5	46	102	83.5	6.67406	6.71082	6.50545	7.02845	6.78892	7.03996	6.58599	6.95319	6.49391	7.15316	6.78629	6.01397	6.62198	6.53746
ASCRP3001284	0.379332	0.730418	1.05352	up	hsa_circRNA_406606		25070500	chr5	-	58764121	58804477	intronic	ENST00000309641	PDE4D	ACCAGATACTGTTCCTTGATAGTTCCAATATCTGTAATCTTGTTGGTCTACCTGTGCAGT	26.3571	25.2857	5.26085	5.18564	22	29	27	31.5	22	18	35	19	25	30	29	24	26	24	5.17303	5.34099	5.30309	5.33385	5.1424	4.97067	5.56195	5.10126	5.20779	5.26739	5.2428	5.26739	5.1304	5.08246
ASCRP3001285	0.799441	0.934135	1.02338	up	hsa_circRNA_104179	hsa_circ_0077705	circBase	chr6	-	116966876	116982009	exonic	NM_145062	ZUFSP	ACCAGATATTGGCAGTAGAGGGTGCTCTTTCTCTAGAGGAGAAACTTACTGTGATCAACC	66.0714	87.5714	6.2769	6.24356	39	92	125.5	82	44	30	50	41	66	207	148	33	58	60	6.28515	6.33317	6.54279	6.17217	6.435	6.13375	6.03628	6.44794	6.20501	6.5559	6.53335	5.75583	6.02192	6.18499
ASCRP3001289	0.789726	0.931378	1.01626	up	hsa_circRNA_405136		25070500	chr13	-	41826780	41828756	exonic	NM_004294	MTRF1	ACCAGCAGATTATGGCCTAAATAAACAAGATGAAAAGCAGTTACAAGAACTTGCACTGGA	51.9286	63	5.94008	5.91681	25	76	70	84	30.5	24	54	28	51	121.5	111	29	50.5	50	5.53214	6.13035	5.97969	6.17217	5.89448	5.76382	6.10794	5.70352	5.93955	6.07202	6.27399	5.4723	5.92809	6.02825
ASCRP3001291	0.819232	0.940337	1.04276	up	hsa_circRNA_001741	hsa_circ_0001286	circBase	chr3	+	42132937	42134918	intronic	ENST00000484786	TRAK1	ACCAGCTAATCTTCCTACCCTTCAGTTCCCTTATGACTAGTGCCTTTGGAGTTTATGTCT	94.7857	106.071	6.79554	6.73513	79	108	127	153.5	57	51	88	63	217	72.5	114	76	104	96	7.24862	6.49895	6.59637	6.86034	6.72084	7.08774	6.5559	7.11698	7.59851	5.65743	6.3046	7.06332	6.69337	6.71171
ASCRP3001294	0.0281773	0.302442	1.22916	up	hsa_circRNA_002863	hsa_circ_0002863	circBase	chr2	-	69585460	69590802	exonic	NM_002056	GFPT1	ACCAGCTTTACTACCTTGGTGGAGAGAGTTATCCAACAATTGAGCAACAAGATATGGATT	145.357	143.643	7.14996	6.85229	52	187	251	232	66	54	175.5	44	81	280	267	74	132	127.5	6.64062	7.15316	7.30469	7.36389	6.9323	7.14982	7.50526	6.62805	6.42133	6.94023	7.12391	6.96208	6.92653	6.9639
ASCRP3001296	0.00336606	0.160024	1.5897	up	hsa_circRNA_001309	hsa_circ_0001561	circBase	chr5	-	177652366	177652583	intronic	ENST00000474052	PHYKPL	ACCAGGACGTGGTGGCATTTGATATATACCAAACAAACAAGCAAGTGACTGACTAGTTGA	155	118.214	7.0269	6.35815	80	190	458	191	40	43	83	35	66	384	139	29.5	113	61	7.32654	7.18466	8.02365	7.11915	6.23259	6.74579	6.5559	6.15576	6.19925	7.36214	6.45761	5.50403	6.75928	6.06895
ASCRP3001299	0.0897702	0.444351	1.28592	up	hsa_circRNA_000886	hsa_circ_0000886	circBase	chr19	-	8601135	8604912	exonic	NM_012335	MYO1F	ACCAGTACCAGATGGGGAGCACCAAGGTCTTTGTCAAGAACCCAGAGTCGGGCCTTCCTC	48.4286	41.7143	5.97814	5.61534	40	48	50.5	98	26.5	34.5	41.5	28	29	81	29	42.5	52.5	30	6.28515	5.7055	5.67188	6.336	5.58427	6.4136	5.85061	5.87875	5.24498	5.70708	5.1653	5.93619	5.91119	5.46392
ASCRP3001302	0.181991	0.568298	1.35293	up	hsa_circRNA_100544	hsa_circ_0017643	circBase	chr10	-	7325865	7327916	exonic	NM_001018039	SFMBT2	ACCAGTTGGTTGGTGTCAAGAGAATAAATACAGAATGGACCCACCTTCAGCAATCAAAGA	269.429	191.714	7.77129	7.3352	118	227.5	745	477.5	115	54	149	50	168	326	279	189	203	127	7.87438	7.40095	8.56293	8.2912	7.80675	7.17904	7.28378	6.83918	7.28285	7.12627	7.17746	8.33008	7.53105	7.05952
ASCRP3001304	0.586182	0.842614	1.0569	up	hsa_circRNA_405049		25070500	chr12	+	100598717	100601564	exonic	NM_022496	ACTR6	ACCAGTTTCAAGCAGTATTAAGAGTAAATGGGTTATTCCTAATTGTCAGTTCCGGTCAAA	64	63.9286	6.13761	6.05777	32	110	94	77	34	26	75	29	59	97	88	46	68.5	60	5.97724	6.55196	6.27505	6.07202	5.91444	5.76382	6.40875	5.84414	6.09877	5.8812	6.02541	6.3012	6.20501	6.04868
ASCRP3001307	0.648313	0.87324	1.01996	up	hsa_circRNA_405251		25070500	chr14	-	68189385	68194936	sense overlapping	ENST00000394455	ZFYVE26	ACCATATACAGGAACGAGAAGAAGGAGGCATTCTGGAAGTGAAGATCATTGTTCCCAAAC	23.5714	25.4286	5.22485	5.19634	22	26	26	26	21.5	21.5	22	22	25.5	29.5	26	28	25	22	5.46205	5.13656	5.07515	5.07117	5.28573	5.33385	5.20947	5.22773	5.22773	5.24498	5.06811	5.13422	5.163	5.30859
ASCRP3001309	0.0836371	0.4319	1.38528	up	hsa_circRNA_101096	hsa_circ_0027491	circBase	chr12	+	69210591	69218431	exonic	NM_002392	MDM2	ACCATCTACCTCATCTAGAAGGAGAGCAATTAGTGAGACAGGTTCTTTTTTATCTTGGCC	91.9286	85.0714	6.7631	6.29293	70.5	138.5	103	142	42	57.5	90	33	62	227	92	54.5	62	65	7.13266	6.81994	6.35112	6.76623	6.34213	7.30469	6.62492	6.03756	6.17631	6.68596	6.11003	6.62941	6.1466	6.26461
ASCRP3001311	0.717154	0.903305	1.05592	up	hsa_circRNA_100889	hsa_circ_0007458	circBase	chr11	+	76174864	76183884	exonic	NM_020193	C11orf30	ACCATCTGTGGTCATGTCAACAGTAGCACAAGGTGTAAGCTGTTCAGATGAAGATGAAAA	86.0714	87.8571	6.26166	6.18316	28	83	214	129	40	24.5	84	30.5	61	185.5	161	28	82	67	5.76874	6.22982	7.12093	6.62104	6.11628	5.43199	6.54279	6.03756	6.10644	6.48056	6.59467	5.53415	6.35955	6.16916
ASCRP3001312	0.365252	0.718903	1.0512	up	hsa_circRNA_405232		25070500	chr14	-	52936754	52957723	exonic	NM_020784	TXNDC16	ACCATGAAAACAGACTGAAGTTGCTGAAGATCCTCAACAAGTTTCAACTGTCCATCTCCA	27.2143	27.7143	5.29215	5.22011	22	34	28	36	20	21.5	29	20	26	34	36	24	27	27	5.27964	5.46532	5.31534	5.36874	5.0342	5.33385	5.248	5.04802	5.24498	5.26739	5.37967	5.35241	5.19969	5.04864
ASCRP3001316	0.103062	0.465219	1.2912	up	hsa_circRNA_103662	hsa_circ_0007096	circBase	chr4	+	76711302	76711950	exonic	NM_003715	USO1	ACCATTGATGACCATAAATACTGTATCAGAAGTTATTCGAGGCTGCCAAGTAAACCAAGA	106.786	111.143	6.7448	6.37609	59.5	209	132.5	156	59	34.5	97	34	70	328	157	55	68	66	6.84837	7.26015	6.51742	6.84298	6.67336	6.35364	6.71771	6.10058	6.25113	7.11698	6.55415	6.32894	6.11167	6.16916
ASCRP3001317	0.345873	0.706438	1.02451	up	hsa_circRNA_100214	hsa_circ_0002632	circBase	chr1	-	47761436	47767420	exonic	NM_003035	STIL	ACCATTGGTGGGAATATGAAGAAGGTGTAACATTGACAGTAGATCGCTTTGATCCTGGTC	25.3571	27.5714	5.30764	5.2727	22	26.5	34	28	21	22	24	20	27	37	29	28	26	26	5.24117	5.30152	5.35493	5.27964	5.31482	5.43199	5.22938	5.13246	5.24498	5.29943	5.25584	5.29103	5.30599	5.37918
ASCRP3001319	0.590826	0.844056	1.04284	up	hsa_circRNA_005297	hsa_circ_0005297	circBase	chr3	-	179310431	179316559	exonic	NM_020409	MRPL47	ACCATTTTCTCAGGTATGTCTTACTGAAAGAAAGAAACATGCTTCTAACCCTAGAGCAGG	26.7143	28.2143	5.44543	5.38492	22	25	35	31	25	21	28	21	26.5	29	38	31	26	26	5.39052	5.31482	5.52478	5.36874	5.60879	5.5847	5.32565	5.04802	5.33385	5.16012	5.5054	5.97345	5.27592	5.39766
ASCRP3001320	0.143598	0.524877	1.1099	up	hsa_circRNA_081849	hsa_circ_0081849	circBase	chr7	-	105105759	105111295	exonic	NM_019042	PUS7	ACCCAAAGCATAAAACTGAAAAGGGCTACTTGGTTAAATGCAGAGAAGAATGGGCAAAGA	29.1429	26.7143	5.41338	5.26294	22	39	50	26	22	22	23	21	23	43	29	23	26	22	5.17303	5.57954	5.71124	5.25719	5.49786	5.5847	5.09008	5.26739	5.10724	5.33385	5.28705	5.29103	5.33844	5.21558
ASCRP3001326	0.271907	0.652556	1.04063	up	hsa_circRNA_002107	hsa_circ_0002107	circBase	chr5	+	61846193	61897675	exonic	NM_016338	IPO11	ACCCACAGAACAAGATAAGAGGAAAAAGATGGTTGTGGAAAATGCCCTTAAAGTGAACCC	26.3571	27.2857	5.28186	5.22441	21	26	38	31.5	22	22	24	23	26	29	34	28	27	24	5.31534	5.23516	5.43032	5.29366	5.28573	5.20333	5.20947	5.50472	5.09008	5.22773	5.26846	5.17217	5.1304	5.1773
ASCRP3001330	0.00120768	0.144546	1.35449	up	hsa_circRNA_402191		25242744	chr2	+	29140758	29152576	exonic	NM_015131	WDR43	ACCCAGGGCTTAGAAAGTAACGATTTTGAAATGCTAAATGCAGGTCCGATCAGAAAACAA	107.071	93.5714	6.76526	6.32751	47	203	172	127	47	43	110.5	35	90	190	148	30	79	83	6.558	7.25728	6.89373	6.60341	6.435	6.77096	6.83846	6.15576	6.52911	6.50066	6.53335	5.85311	6.32945	6.39114
ASCRP3001331	0.216705	0.606772	1.16857	up	hsa_circRNA_072816	hsa_circ_0072816	circBase	chr5	-	69424179	69503572	exonic	uc010ixu.3	SMA4	ACCCAGTATATTCAAAGCTACAAGGGATTTGTTGACATAACGGGCTGGTGAATTACCAGA	127.429	152.143	6.74686	6.52212	45	158.5	322	240	39	43.5	44	36	66	366	397	32	110	58	6.47629	6.95927	7.58777	7.40765	6.13844	6.85365	5.805	6.28475	6.16773	7.27679	7.59541	5.41156	6.74943	6.16916
ASCRP3001332	0.0208442	0.27834	1.08905	up	hsa_circRNA_405577		25070500	chr17	-	38547757	38548989	exonic	NM_001067	TOP2A	ACCCAGTTCCTAAAAAGAATGTGACAGTGAAGAAGACAGCAGCAAAAAGTACAAAGACAA	24.5	24.9286	5.29761	5.17455	21	24	28	29	20	23.5	26	21.5	23	30	25	25	27	23	5.17303	5.20668	5.19235	5.24171	5.25314	5.63373	5.38264	5.13246	5.09008	5.16012	5.13773	5.19772	5.30599	5.19772
ASCRP3001334	0.181308	0.567711	1.23569	up	hsa_circRNA_011167	hsa_circ_0011167	circBase	chr1	+	29313942	29314417	exonic	NM_203342	EPB41	ACCCATCTTTGGATCTTCATTCATTAAGCAGTGCAGAAACACAGCAACATCATGACAACA	62.7857	58.2143	6.17955	5.87423	79	79	80	109.5	25	30	37	29	47	135	66	32	56	42.5	7.30837	6.19419	6.10298	6.46744	5.49786	6.06711	5.61889	5.97724	5.86786	6.17631	5.80684	5.4723	6.0003	5.81878
ASCRP3001335	0.163868	0.549041	1.14037	up	hsa_circRNA_085323	hsa_circ_0085323	circBase	chr8	-	109240495	109254142	exonic	NM_001568	EIF3E	ACCCCAAAGGTCGCGATAATATTATTGACCTCTTCCTTTATCAGCCACAATATATAATGA	116.143	114	6.73679	6.54728	46.5	177.5	286	129	53	40	81	40	91	259	188.5	59.5	89	71	6.558	7.1048	7.46597	6.57531	6.5559	6.44416	6.45336	6.39949	6.55789	6.85721	6.75795	6.69135	6.43704	6.13005
ASCRP3001336	0.0469893	0.360215	1.16733	up	hsa_circRNA_406148		25070500	chr21	+	37653780	37664531	exonic	NM_005128	DOPEY2	ACCCCACACTGTCAGGATTCTAGAACTTCTAAAATTAAAGTTTGGGACATGCAGAGCAGT	62.5	58.6429	6.21673	5.99352	40	62	82.5	97	39	31	86	33	51	88.5	66	40.5	69	62.5	6.3256	5.92741	6.11479	6.32869	6.05675	6.13375	6.63013	6.18074	5.88873	5.81549	5.77499	5.99239	6.18244	6.11984
ASCRP3001337	0.192973	0.581682	1.1262	up	hsa_circRNA_008865	hsa_circ_0008865	circBase	chr10	+	70719561	70720005	exonic	NM_004728	DDX21	ACCCCAGTGAAGCTGCCAGTGAAGAAAGTAACAGTGAGATAGAGCAGAAAGAGAAAAAAG	77.0714	90.2143	6.38479	6.21333	28	66	170.5	107	49.5	52	66.5	32	44	238.5	124	37	96	60	5.59564	5.9911	6.88667	6.42506	6.50907	7.08774	6.19827	5.97724	5.70786	6.75001	6.37544	5.97345	6.59925	6.11003
ASCRP3001338	0.392999	0.735209	1.09416	up	hsa_circRNA_406805		25070500	chr6	-	82201207	82223546	sense overlapping	ENST00000412306	FAM46A	ACCCCATCTGATTTATATGAAGATTCATCATTTCGCATTTCTGTAACCATGAATGAGGGT	32.5714	32.5	5.56438	5.43455	22	47	35	37	26	32	29	22	31.5	41.5	35	31	32	34.5	5.39052	5.68899	5.42169	5.40913	5.47021	6.20387	5.36625	5.30495	5.50993	5.37769	5.27858	5.85311	5.33844	5.37918
ASCRP3001340	0.95081	0.984095	1.00913	up	hsa_circRNA_011538	hsa_circ_0011538	circBase	chr1	+	35824525	35855699	exonic	NM_005095	ZMYM4	ACCCGCCTTCACAAAATAATGCAGGTGGTGGTATCATGGATACAGAAATGTCTGAAGATA	105.929	160.214	6.92119	6.90808	59	141	135.5	132.5	102	50	121.5	51	125	394.5	276	61	107	107	6.84837	6.80258	6.63252	6.64062	7.55063	6.95144	7.02212	6.75452	6.9151	7.41104	7.15004	6.71301	6.65811	6.75471
ASCRP3001341	0.790968	0.931592	1.007	up	hsa_circRNA_000596	hsa_circ_0000661	circBase	chr15	+	100645330	100645426	antisense	NM_139057	ADAMTS17	ACCCGGGAGATGGTGCTGTTGCCACCCACCAGGATGGTGGCTCTTTTGTAAAGACTGGTG	24.6429	28.2857	5.28423	5.27416	22	26	28	28	23	20	25.5	24	27	34	28	30	27	28	5.39052	5.19009	5.22332	5.12447	5.37571	5.28731	5.39815	5.54613	5.20779	5.27752	5.10306	5.24117	5.21779	5.32565
ASCRP3001349	0.0459937	0.35752	1.15703	up	hsa_circRNA_001157	hsa_circ_0001391	circBase	chr4	+	2826686	2826823	intronic	ENST00000356331	SH3BP2	ACCCTGGTGGCACCGTGCCCCTGTGGGCTGAGGGGAGCCACACAGCCATGTTGTATCCAG	34.4286	32.1429	5.56518	5.35475	34	58	41	28	25	24	31	24	35	47	28	27	33	31	6.07202	5.81972	5.56718	5.15897	5.43794	5.38239	5.51804	5.38708	5.59607	5.44438	5.13773	5.35241	5.27592	5.28969
ASCRP3001356	0.875276	0.960335	1.01375	up	hsa_circRNA_100060	hsa_circ_0010023	circBase	chr1	-	12638745	12639440	exonic	NM_004753	DHRS3	ACCGAGATGTTCCAGGGCATGAGAGTCAGGTGGGTGACATCACCATCCTGGTGAACAATG	48.4286	53.5714	5.97285	5.95316	39	71	61.5	65	31	29	42.5	29	58	84.5	55.5	53	47	48	6.24652	6.09907	5.86397	5.91273	5.85204	5.99708	5.83857	5.87875	6.12652	5.77612	5.69138	6.45413	5.79241	5.95278
ASCRP3001359	0.376429	0.72847	1.12457	up	hsa_circRNA_401174		25242744	chr13	+	94482406	94482798	exonic	NM_005708	GPC6	ACCGAGTTTCCAAGAATTTTTCCGAGAGCTCCTGGAGAATGCAGAAAAGTCACTAAATGA	57.4286	58.4286	6.01402	5.84464	21.5	63.5	125	65	36.5	41	49.5	30	43	133	58	29	62	54	5.24117	5.94123	6.5379	5.85115	5.93804	6.60372	5.98493	6.03756	5.68458	6.15444	5.67127	5.41156	6.0003	5.95278
ASCRP3001360	0.714733	0.902141	1.05692	up	hsa_circRNA_100880	hsa_circ_0003557	circBase	chr11	-	72420914	72422544	exonic	NM_015242	ARAP1	ACCGCATCTTCAGATCTTACATCTATCAGAAACGATGGGTGAGACTGGATACTGATCACC	102.5	129.786	6.87558	6.79572	93	165	102	178	54	46	79.5	46.5	143	310.5	123	58.5	126	101	7.56887	7.01391	6.33355	7.05496	6.68616	6.95144	6.52014	6.68165	7.07393	7.04692	6.35767	6.67751	6.92653	6.8058
ASCRP3001361	0.138664	0.518019	1.33599	up	hsa_circRNA_104175	hsa_circ_0005954	circBase	chr6	+	111208707	111211559	exonic	NM_001634	AMD1	ACCGGAATTTCCAGGAAGAAATAGAGTTTCTTAATGCAATTTTCCCAAATCTGAGTGGGA	151.786	115.929	6.99118	6.57327	46.5	423	257	110	59	36	131	40	84	291	187.5	59.5	72.5	77	6.45749	8.15809	7.34712	6.48646	6.78892	6.57671	7.12349	6.35112	6.43428	6.94425	6.77813	6.73913	6.29728	6.46872
ASCRP3001363	0.194992	0.584436	1.32166	up	hsa_circRNA_401999		25242744	chr19	-	430683	440932	exonic	NM_012435	SHC2	ACCGGTACAGTACATGGGCTGCATCGAGGTTCTCCGCTCTATGCGCTCCCTGGACTTTAA	100.143	71.3571	6.71822	6.31588	101	64	233.5	157	47	40.5	58	41	75.5	90	76.5	67	75	74.5	7.65358	6.00675	7.19053	6.86512	6.49436	6.62711	6.1901	6.56903	6.34454	5.80353	5.92281	6.78396	6.34454	6.44274
ASCRP3001367	0.0062284	0.189543	2.75618	up	hsa_circRNA_008147	hsa_circ_0008147	circBase	chr8	+	129021835	129032965	intronic	ENST00000512617	PVT1	ACCTAAGGAGCACTGAGGCCAACAGAGATTTTGAGAAACACATTGAAGGATCTGTTAACA	183.857	31.3571	6.84828	5.38561	86	126	834.5	74.5	43.5	32.5	90	22.5	25	56	29	28.5	33.5	25	7.40765	6.66951	8.71954	6.07202	6.30525	6.23655	6.52742	5.19573	5.20779	5.52478	5.30599	5.77762	5.28969	5.39766
ASCRP3001370	0.512867	0.806073	1.03242	up	hsa_circRNA_405867		25070500	chr2	-	44169153	44169936	intronic	ENST00000260665	LRPPRC	ACCTAGAGCATCCTCTGTGCTTCTGATTATATCCTGAACTGAATTTGACTGAAACGCAGA	25.7143	26.5714	5.31222	5.26619	23.5	29	30	26.5	22	24	25	24	24	33	26	24	28	27	5.35493	5.23516	5.27858	5.18953	5.52835	5.43199	5.16702	5.26739	4.92405	5.26042	5.29629	5.41156	5.30599	5.39766
ASCRP3001371	0.0370519	0.333577	1.05443	up	hsa_circRNA_011083	hsa_circ_0011083	circBase	chr1	-	27992571	27995857	exonic	NM_002038	IFI6	ACCTAGATGTGAAAACAGAATAAACTTCACCCAGAAAACACTTGTCTAGTGACGGAGCCC	22.8571	23.5714	5.23997	5.16351	19	22	23	29	23	22	22	18	22	25	27	25	24	24	5.20835	5.20668	5.05237	5.3039	5.43794	5.24117	5.22938	5.02349	5.20779	4.9967	5.2428	5.29103	5.1304	5.25233
ASCRP3001373	0.480965	0.789921	1.04478	up	hsa_circRNA_023224	hsa_circ_0023224	circBase	chr11	+	68286968	68305359	exonic	NM_018312	PPP6R3	ACCTCAAGACATGGATGAAAAGATCAGATACAAGAGAGCTTGTTTCATATCCATATCCCA	29.0714	31.6429	5.4226	5.35939	23	41	32	35	24.5	21	27	21.5	29	39	43	28	32	29	5.53214	5.61595	5.30309	5.34837	5.58427	5.28731	5.28705	5.13246	5.38165	5.36675	5.52186	5.4723	5.49627	5.14448
ASCRP3001376	0.380768	0.730418	1.09694	up	hsa_circRNA_104922	hsa_circ_0003270	circBase	chr9	+	128099296	128099870	exonic	NM_015635	GAPVD1	ACCTCATTCATCATCTTCATCCCCGAGTAAGGACTCCTCAAGAGGAGAGGTGCCCACCAG	177.5	181.214	7.46278	7.32929	85	230	383	202	95	58.5	189	66	172	340	195	155	171.5	169	7.42611	7.39587	7.80289	7.20478	7.48261	7.3313	7.59589	7.28517	7.31618	7.15634	6.80117	8.04085	7.31528	7.39003
ASCRP3001379	0.0299697	0.309065	1.77442	up	hsa_circRNA_092554	hsa_circ_0001551	circBase	chr5	+	167915606	167924353	exonic	NM_002887	RARS	ACCTCCTATTGGGGATCTTCAGGTCTTTTATAAGGAAGAAGAGATTAAATCTCTGACTGC	603.714	380.571	8.57993	7.75258	109	890	1942	722	177	90	296	81	160	878	1061.5	59.5	238	186	7.7889	9.15634	9.77091	8.77514	8.47599	8.01065	8.08157	7.53407	7.20329	8.75301	8.80413	6.7263	7.74186	7.50543
ASCRP3001380	0.294728	0.670511	1.18847	up	hsa_circRNA_104658	hsa_circ_0004592	circBase	chr8	-	99718694	99719539	exonic	NM_006281	STK3	ACCTCCTTATGCTGATATACATCCAATGAGGTTAATAGAAGATGAAATTGCAACCATTCT	167.429	165.571	7.30547	7.05636	80	307	280	192	116	33	164	51	150	316	290	63	138	151	7.31644	7.7534	7.44187	7.15612	7.80675	6.26528	7.39844	6.85588	7.14237	7.07515	7.24018	6.78396	7.05036	7.24665
ASCRP3001381	0.0913971	0.446613	1.90851	up	hsa_circRNA_005882	hsa_circ_0005882	circBase	chr2	-	168920009	168986268	exonic	NM_013233	STK39	ACCTCGTTTTGAGATTAAGGCCCACAGCAGCAGAACTTTTAAAATGCAAATTCTTCCAGA	440.429	224.857	8.38123	7.44878	112.5	1766	150.5	316	214.5	227	296.5	63	183	520	337	126	195	150	7.83018	10.2181	6.72969	7.7104	8.78191	9.28202	8.11634	7.21043	7.37509	7.81598	7.39862	7.69599	7.44205	7.20329
ASCRP3001382	0.0521064	0.370406	1.17101	up	hsa_circRNA_104146	hsa_circ_0002041	circBase	chr6	-	82920530	82922510	exonic	NM_015525	IBTK	ACCTCTATACTGATGAAGCTGTGGTGATAAAAGGTTAGATGGAGTCAGATTTGAAAATGA	36.2857	35.7143	5.65836	5.43061	26.5	34	64.5	38	30	24	37	21	33	53	51	29	35	28	5.59564	5.40622	5.89151	5.46951	5.76874	5.72182	5.75507	5.13246	5.47044	5.43771	5.60159	5.4723	5.57412	5.32565
ASCRP3001383	0.371688	0.724475	1.06467	up	hsa_circRNA_008279	hsa_circ_0008279	circBase	chr11	+	28249541	28252532	intronic	ENST00000303459	METTL15	ACCTCTATGAGATCAGGTGAAACTGAAGTTAATATTGTGACACTAAATTTTGTAAGACCC	28.2857	28.7143	5.36149	5.27108	21	29	35	32	27	22	32	25	29.5	26	37.5	23	30	30	5.39052	5.26525	5.39766	5.26846	5.60879	5.13069	5.46904	5.58985	5.33385	5.21225	5.36874	5.15434	5.1304	5.10814
ASCRP3001384	0.908069	0.970515	1.01268	up	hsa_circRNA_103643	hsa_circ_0005912	circBase	chr4	+	54265896	54294350	exonic	NM_030917	FIP1L1	ACCTCTGATTCCACCACCGGGTACAGCAGGGAAGAACTGGAAACTCAGAGAAAGAAACTG	88.2857	115.286	6.52767	6.5095	51	166	106	122	57	29	87	40	92	244.5	214	52	81	83.5	6.65893	7.00838	6.33355	6.53801	6.62198	5.92043	6.61241	6.48887	6.51562	6.73701	6.88081	6.13375	6.31397	6.49644
ASCRP3001386	0.17841	0.566452	1.08469	up	hsa_circRNA_025285	hsa_circ_0025285	circBase	chr12	+	7025834	7032859	exonic	NM_001975	ENO2	ACCTCTGTGGCATTGAAATGAGCACCTCCATTAAAGTCTGAATCAGTGCGTGTCCTGAAG	25.6429	25.7143	5.37354	5.25626	26.5	30	30	26	19	22	26	21	26	28	26	28	24	27	5.62749	5.36625	5.30309	5.25719	5.1424	5.48616	5.43223	5.22773	5.20779	5.13539	5.13773	5.41156	5.27592	5.39766
ASCRP3001387	0.968599	0.988805	1.00284	up	hsa_circRNA_006337	hsa_circ_0006337	circBase	chr1	+	193172924	193181607	exonic	NM_024529	CDC73	ACCTCTTTAATAACCATGCTTAATGCAAAAGACCTTCTACAGGACCTGAAGAGGGTGCAT	32.1429	40.9286	5.45611	5.45203	22	48	38.5	37	25.5	23	31	21	37.5	76	61	27	31	33	5.24117	5.7055	5.44343	5.34837	5.40622	5.48616	5.56195	5.22773	5.61826	5.67896	5.73504	4.98632	5.32308	5.59479
ASCRP3001390	0.505422	0.802959	1.03539	up	hsa_circRNA_009160	hsa_circ_0009160	circBase	chr14	-	58877560	58890813	exonic	NM_012460	TIMM9	ACCTGAAGAGGTAAGAATCAGGCCTTATTGGAGACATTCAAGCAAAGGTTGGACAACTAC	24.7143	26	5.19037	5.14019	20	32	26	26	22	21	26	20	23	35	28	25	26	25	5.24117	5.26525	5.05237	5.07117	5.25314	5.16242	5.28705	5.04802	5.09008	5.32205	5.10306	5.29103	5.1304	4.9967
ASCRP3001391	0.152205	0.53642	1.23188	up	hsa_circRNA_101695	hsa_circ_0007146	circBase	chr16	-	5077135	5078186	exonic	NM_016256	NAGPA	ACCTGAAGCCACCCTGAGGGCGGGAGAACTCTCCTTTTTCACCAGCCAGGACAACATGTG	45.5714	39.1429	5.92929	5.62844	42	61	48	50	30	45	43	34	41	36	37	39	41	46	6.36783	5.85436	5.65006	5.60541	5.66418	6.65042	5.71281	6.03756	5.58427	5.34685	5.34685	6.09468	5.42601	5.56282
ASCRP3001394	0.572349	0.83615	1.1046	up	hsa_circRNA_053294	hsa_circ_0053294	circBase	chr2	+	27820936	27830906	exonic	NM_001271286	ZNF512	ACCTGATGATCGAAAGCAGGACCCAGTGCTCCATAAAGGATAATAGTTTCCAGTACACTA	221.429	209.286	7.65972	7.51619	150	355	350	322	60	55	258	94	330	194	284	106	214	243	8.2858	7.92573	7.71403	7.73707	6.74154	7.23663	7.97721	7.87574	8.11217	6.51483	7.19109	7.43244	7.61631	7.87076
ASCRP3001395	0.60457	0.850642	1.11454	up	hsa_circRNA_007135	hsa_circ_0007135	circBase	chr7	-	6840578	6841154	exonic	NM_198097	CCZ1B	ACCTGATTGAAGTAAATGGTCTGAGAAAGAACCCCAGTTTAAGTTTATCTACTTCAACCA	529.357	470.571	8.74431	8.58787	124	462	1093	891	216	125.5	794	137.5	422.5	492.5	662	339.5	716	524	7.96133	8.26905	9.05503	9.01794	8.80413	8.55683	9.54587	8.45507	8.43078	7.70043	8.22086	9.13796	9.20763	8.96235
ASCRP3001399	0.841373	0.947433	1.00981	up	hsa_circRNA_022356	hsa_circ_0022356	circBase	chr11	-	61556601	61557393	exonic	NM_014206	TMEM258	ACCTGCTGCTCATAATAAATGCAGATGTATAGCATTACGAGGTCACCTCTACCAAGTACA	27.2143	29.8571	5.34677	5.33269	22.5	31	29	35	22	25	26	23	36.5	29.5	33	29.5	29	28.5	5.46205	5.36625	5.27858	5.34837	5.25314	5.43199	5.28705	5.46718	5.59607	5.23325	5.28705	5.38165	5.09008	5.27353
ASCRP3001400	0.310066	0.683587	1.14542	up	hsa_circRNA_014551	hsa_circ_0014551	circBase	chr1	-	155313104	155316260	exonic	NM_018489	ASH1L	ACCTGCTGTGTGTTGGACCTTTATACGTATTGTAAAGGTATGGCAGCACTGTGATTGTAT	75.8571	80.9286	6.46513	6.26926	39	61	142	83	59	46	101	40	60	117	131.5	37	107	74	6.26528	5.8622	6.65001	6.17217	6.66109	6.85365	6.79153	6.54998	6.11539	6.04507	6.39936	5.77762	6.64549	6.35187
ASCRP3001401	0.363376	0.717589	1.03211	up	hsa_circRNA_103157	hsa_circ_0008533	circBase	chr22	-	19178815	19187352	exonic	NM_001835	CLTCL1	ACCTGGACAGTCAGTTTCTTTTCAAAGGTGTGCTTTGCCTGCATGGATGGACAAGAGTTC	24.4286	26.7143	5.31255	5.26695	22	29	26	27	19	21	27	22	27.5	37	27	22	27.5	24	5.20835	5.26525	5.27858	5.26846	5.31482	5.48616	5.36625	5.10126	5.36675	5.30963	5.28705	5.35241	5.28969	5.16185
ASCRP3001404	0.212116	0.601279	1.20055	up	hsa_circRNA_100442	hsa_circ_0002274	circBase	chr1	-	211952259	211966532	exonic	NM_014873	LPGAT1	ACCTGGATCCTTGGATACAGGAAACCAACAGTCACACATGTACATTACAGTGATGGAATG	125	143.214	6.99488	6.73118	60.5	234	205.5	147	70	50	108	40	86.5	331	244	47	133	121	6.92368	7.41317	7.04879	6.75662	6.98051	6.98312	6.85828	6.56903	6.45383	7.12627	7.01895	6.05551	6.95094	6.94375
ASCRP3001407	0.452776	0.772619	1.02332	up	hsa_circRNA_101209	hsa_circ_0029403	circBase	chr12	+	129396968	129411699	exonic	uc001uhy.1	GLT1D1	ACCTGGTGATTGTGGGTCCTGAACCGCATGCTAAGGGTAAGGTCTATGTCCAGAGTCAAG	25.7143	27	5.20966	5.1764	20	27	33	29	21	23	27	21	25	31	35	22	30	25	5.14448	5.11558	5.42169	5.25719	5.19291	5.20333	5.13246	4.9967	5.16702	5.25341	5.39717	5.17217	5.19969	5.04864
ASCRP3001408	0.461741	0.778095	1.08283	up	hsa_circRNA_007475	hsa_circ_0007475	circBase	chr12	-	51639798	51640615	sense overlapping	NM_001031628	SMAGP	ACCTGTACAAGAACAAAGGCAGCTACGTCACCTATGAACCTACAGAAGAAGAACTGATGA	31.6429	38.7857	5.57526	5.46045	30	45	27.5	32	25	27	35	23.5	33	75	46	28	36	30	5.84576	5.66151	5.17303	5.29366	5.49786	5.96192	5.59308	5.30495	5.47044	5.72611	5.52186	5.35241	5.48616	5.36124
ASCRP3001409	0.738008	0.912839	1.01996	up	hsa_circRNA_070689	hsa_circ_0070689	circBase	chr4	-	113527163	113545032	exonic	NM_018392	ZGRF1	ACCTGTGACCCTAAGGCAATTTTATATGATGACAAAGGAGCATGTTTGGAGAGTCTGTTT	23.5	25.7857	5.19612	5.16761	18.5	26	26	28	22	20	24	23	24	26	26	26	27	28.5	5.10784	5.26525	5.19235	5.18953	5.16357	5.28731	5.16702	5.38708	5.09008	5.21225	5.06811	5.35241	4.93713	5.12624
ASCRP3001416	0.317607	0.688961	1.02776	up	hsa_circRNA_001712	hsa_circ_0001601	circBase	chr6	-	38606358	38606482	intronic	ENST00000481247	BTBD9	ACCTTGCTTTGTAACACTTATTAGATTACTCGGAATTCAAAGTTCTCATTTAGGTCTAAA	22.9286	24	5.15807	5.11856	20	25	27.5	22	21	20	25	20	24	24	26	25	26	23	5.24117	5.13656	5.17303	5.02853	5.08947	5.13069	5.30703	5.22773	5.00887	5.01109	5.10306	5.0458	5.21779	5.21558
ASCRP3001419	0.366909	0.720738	1.28968	up	hsa_circRNA_025177	hsa_circ_0025177	circBase	chr12	+	6643656	6647536	sense overlapping	NM_002046	GAPDH	ACCTTGTCATGTACCATCAATAAAGTACCCTGTGCTCAACCAAATTGAGCCCGCAGCCTC	135	122.929	7.18514	6.81813	112	124.5	300.5	123	39	151	95	52	119	234	148.5	91	115	101	7.7889	6.70093	7.51635	6.60341	6.15749	8.79724	6.73168	6.85588	6.80258	6.67204	6.53768	7.29685	6.80006	6.76185
ASCRP3001420	0.14626	0.528315	1.34707	up	hsa_circRNA_403658		25242744	chr6	+	87925620	87943245	exonic	NM_015021	ZNF292	ACCTTGTCTGTCTTTGTACATCATCACCAAATGGAAAGTTAATCGAAGAGACACTCCTAG	108.429	77.9286	6.5536	6.12378	38	171.5	319.5	81	42	33	74	28.5	60	122	161	40	82	52	6.18499	7.05418	7.60404	6.12711	6.26616	6.26528	6.37345	5.73951	6.04304	6.07669	6.62607	6.13375	6.37271	5.87472
ASCRP3001421	0.341365	0.703257	1.42825	up	hsa_circRNA_001100	hsa_circ_0000877	circBase	chr19	+	4445536	4447603	sense overlapping	NR_039901	MIR4746	ACCTTGTTCTGCAGCTTGATCTTCCGGTACTTCTCCTCCTCGGGGTGCAGGATGGAGTCC	809.143	811.429	9.59	9.07575	476	784.5	1323.5	1568	377	584	551	737	1762	152.5	1211	310	888	619.5	10.0427	8.9874	9.28546	9.69874	9.63218	10.4352	9.04824	10.5201	10.0748	6.27744	8.94735	9.0146	9.52084	9.17505
ASCRP3001422	0.0451646	0.35554	1.12887	up	hsa_circRNA_100772	hsa_circ_0021535	circBase	chr11	-	28080472	28113060	exonic	NM_031217	KIF18A	ACCTTTCCACAACTTGGACCAGTTCAGCCTATTCCTTGTTGTATATAATGAACAGATTCG	26.6429	26.0714	5.38323	5.20836	23	27	33	31.5	20	24	28	19	24	37.5	29	25	24	24	5.39052	5.23516	5.34149	5.39249	5.19291	5.76382	5.36625	5.10126	5.24498	5.28123	5.30599	5.11202	5.23571	5.1773
ASCRP3001423	0.380494	0.730418	1.08471	up	hsa_circRNA_003799	hsa_circ_0003799	circBase	chr6	-	111665127	111678328	exonic	NM_002912	REV3L	ACCTTTCGAGTCTTGTCAGACTGGTTTGATAACAAGACAGATCTATACAGATATCAGATA	41.9286	40.2857	5.64903	5.53171	28	42	105.5	44	21	21	32	23	28	72	68	22.5	40	28.5	5.53214	5.61595	6.34631	5.65457	5.37571	5.48616	5.53237	5.22773	5.35241	5.63811	5.85347	5.4458	5.66945	5.53504
ASCRP3001428	0.877302	0.961009	1.01727	up	hsa_circRNA_103865	hsa_circ_0004081	circBase	chr5	-	68651475	68651780	exonic	NM_016283	AK6	ACGAAAGACTTGAAACAAGAGCAATTGTATGATGGCTATGATGAAGAGTATGACTGTCCC	36	33.3571	5.49937	5.47467	23	31	76	35	23	19	45	27	33	38	41	28.5	34	32	5.39052	5.34099	6.01027	5.39249	5.43794	5.06104	5.86237	5.9117	5.44103	5.32205	5.46485	5.21946	5.38363	5.57997
ASCRP3001429	0.811396	0.937003	1.01901	up	hsa_circRNA_406225		25070500	chr3	-	11849306	11858811	exonic	NR_104314	TAMM41	ACGAAAGGCATTTTTACTGCTGGTGACTTTCGGATGGTGGTTGGAGAAGATAAAACAAAA	68.3571	87.2143	6.42071	6.39354	49	82	72	98	59	35.5	83	47	84	154	125	50	69.5	81	6.67406	6.20501	5.98802	6.336	6.76547	6.4136	6.56281	6.75452	6.46954	6.27452	6.34083	6.22128	6.20501	6.4891
ASCRP3001431	0.552693	0.827293	1.10864	up	hsa_circRNA_406585		25070500	chr5	-	13911494	13931353	exonic	NM_001369	DNAH5	ACGAAGAGTTTTGCAAGCAGACTAATGACCTTCATCAAAGACTGAAGGGAGAGAAGGAAG	45.2857	43.5714	5.66588	5.51709	21	71	108	39	27	24	27	23	25	60	95	24	51	27	5.31534	6.03725	6.34631	5.45146	5.69616	5.38239	5.43223	5.38708	5.16702	5.54238	6.10058	5.05795	5.9007	5.46392
ASCRP3001433	0.162836	0.548151	1.24958	up	hsa_circRNA_402518		25242744	chr20	+	2636240	2637195	exonic	NM_006392	NOP56	ACGAATCGATTGCTTCTCTGGCATGGACATATCTGCCATTGACTTGATAAACATCGAGAG	51	45.4286	6.0217	5.70026	48	55	56	92	30	28	48	23.5	48	69	42	32.5	58	45	6.60639	5.81972	5.83623	6.27052	5.82446	5.92043	5.87419	5.26739	5.86786	5.65743	5.49786	5.82809	6.0003	5.78287
ASCRP3001434	0.388423	0.734007	1.03364	up	hsa_circRNA_405022		25070500	chr12	-	68696399	68697693	sense overlapping	NM_017440	MDM1	ACGAATTCAGGGCTCTCTTAGAGATCCAGAGTTTCAGCACAATGGACAGTGATACATAGT	23.7857	24	5.27365	5.22593	23.5	27	25	28	21	19	23	20	23	31	23	27	23	21	5.27964	5.28969	5.16127	5.25719	5.31482	5.28731	5.32565	5.16242	5.13128	5.16012	5.06811	5.53415	5.23571	5.28969
ASCRP3001437	0.456212	0.775136	1.10567	up	hsa_circRNA_405988		25070500	chr2	-	170387096	170401345	exonic	NM_024622	FASTKD1	ACGACATTTGGAAATTCTGGGGTATCGTGTAATTCAGATCCATCCTTTTACAATCCCTGC	91.4286	95.6429	6.44848	6.30356	34.5	105.5	211	92.5	41.5	26.5	128.5	38.5	80	171	196	37	66	81	6.11658	6.47825	7.08135	6.25504	6.13844	5.96192	7.10781	6.28475	6.40497	6.36908	6.81829	5.62206	6.13668	6.4891
ASCRP3001442	0.982898	0.99521	1.00177	up	hsa_circRNA_407277		25070500	chrX	+	24094105	24094366	intronic	ENST00000253039	EIF2S3	ACGACTTCCAGTGTATTTTGAAATAGATTTAAGCAATAAACTTTCACCACCCCGCCCAGC	31.7143	32.7143	5.48616	5.4836	27	37	41	42	24	24	27	25	35	33	34	38	34	30	5.7136	5.38856	5.52478	5.54017	5.25314	5.5847	5.39815	5.54613	5.55408	5.25341	5.39717	5.85311	5.38363	5.39766
ASCRP3001443	0.574773	0.837533	1.02413	up	hsa_circRNA_104281	hsa_circ_0079040	circBase	chr7	-	618892	647089	exonic	NM_002735	PRKAR1B	ACGACTTTTACATCATCACGGAGTGACATATTCGATGCCATGTTCCCTGTCACTCACATC	35.2143	40.1429	5.64229	5.60789	32.5	41	45	42.5	30.5	24	31	25.5	42	59	41.5	33	42	38	6.04805	5.56064	5.63249	5.54017	5.69616	5.48616	5.53237	5.73951	5.70786	5.58556	5.44174	5.62206	5.60879	5.54968
ASCRP3001445	0.202627	0.591122	1.09826	up	hsa_circRNA_406716		25070500	chr5	-	175581753	175586199	exonic	NR_036494	LOC643201	ACGAGATTCAGGAATGACATCAGTACTGGGAAAATGCAAGAAAGTATGTTCCGGTGAAGA	28.3571	27.0714	5.35476	5.21954	19.5	23.5	56	27	30	20.5	22	20	29	33.5	28	26	26.5	26.5	5.27964	5.26525	5.78213	5.17217	5.55342	5.24117	5.18953	5.13246	5.47044	5.28123	5.26846	5.15434	5.14739	5.08246
ASCRP3001446	0.391844	0.734565	1.05772	up	hsa_circRNA_057139	hsa_circ_0057139	circBase	chr2	-	175711607	175783293	exonic	NM_001822	CHN1	ACGAGCAAATTCCAAAATATGAAAAGATTCACAATTTCAAGGTGGAAAACAGACCAAAGT	25.5714	23.5714	5.25511	5.17415	22	24	48	26	20	16.5	22.5	20	22	30	28	22	23	20	5.31534	5.20668	5.65006	5.20556	5.16357	5.0931	5.15145	5.04802	5.04864	5.16702	5.22056	5.31947	5.163	5.25233
ASCRP3001449	0.201067	0.589728	1.13855	up	hsa_circRNA_404904		25070500	chr11	+	71369656	71370884	intergenic			ACGAGTTTGTCATCATGTGAGAGAGAATAGGTCTGTTCTTCCCCTGGATTGTAAACTCCT	53.5714	54.2857	6.12833	5.94113	43	65	75	61	45	39	47	42	67	68	56	43	58	46	6.36783	5.88873	5.98802	5.79872	6.30525	6.65042	5.89932	6.52911	6.18499	5.62141	5.61553	5.805	6.0003	5.83153
ASCRP3001450	0.190336	0.578346	1.1884	up	hsa_circRNA_100894	hsa_circ_0000343	circBase	chr11	-	77336007	77336863	exonic	NM_001293	CLNS1A	ACGATGGAGAAGAATATGATGTGGAAGCACATGAAGAATCAAAAGAACCTGTTGCTGATG	214.071	230.857	7.59948	7.35046	67	272.5	451	289	131	59	229	60.5	144	516	469	74	180.5	172	7.07071	7.58528	7.98861	7.59205	7.94672	7.21105	7.80192	7.13952	7.0783	7.80753	7.80331	6.88543	7.32524	7.4139
ASCRP3001452	0.181225	0.567644	1.3732	up	hsa_circRNA_406494		25070500	chr4	-	84337883	84348873	exonic	NM_133636	HELQ	ACGCCAAGCCAAGCAAATTGTTTCATCAGCAAAGGAACTATAGATTTAGCTTATTGTGAC	60	52.3571	6.21522	5.75769	117	65	58	42	42	29	67	28	42	95.5	77	45	37	42	7.88136	5.96258	5.85061	5.49786	6.11628	5.92043	6.27744	5.77499	5.68458	5.86397	5.91906	5.93619	5.45596	5.66905
ASCRP3001453	0.147159	0.529452	1.24189	up	hsa_circRNA_101722	hsa_circ_0038111	circBase	chr16	+	16146580	16150152	exonic	NM_004996	ABCC1	ACGCCCTTTCTGAATCTGGGCCCTTCCGTCCTGGCTGGAGTGGCGGTGATGGTCCTCATG	119.143	109	7.12092	6.80838	111	141	185	142	75	60	120	61.5	128	123.5	117	115	101	117	7.80753	6.82569	6.95236	6.75395	7.12138	7.36979	7.01575	7.17489	6.93314	6.06092	6.30159	7.60987	6.65811	6.92014
ASCRP3001454	0.190757	0.578955	1.25949	up	hsa_circRNA_100685	hsa_circ_0020080	circBase	chr10	+	116590610	116608496	exonic	NM_020940	FAM160B1	ACGCTCATAGGCAGCTTGCACCTTCTCTTCCTTTACAAGAAGATTTTGTTTATCACTGGA	194.714	189.929	7.78186	7.44902	140.5	213.5	319.5	260	114.5	119	196	113	240	165	327.5	125	186	173	8.19432	7.31162	7.61114	7.49366	7.7813	8.46418	7.61678	8.10666	7.74614	6.37271	7.37304	7.73353	7.40388	7.40716
ASCRP3001456	0.312988	0.684935	1.07587	up	hsa_circRNA_092399	hsa_circ_0000455	circBase	chr12	-	122720332	122724492	exonic	NM_022916	VPS33A	ACGGAAAACATTACGCCTCTGGATGGATGATGTTAATGAGCAACTTCTGAAGACTTTTTT	79.1429	97.1429	6.48197	6.37647	50	91	97.5	147	48	42.5	78	35	71.5	184	145	42	124.5	78	6.57336	6.30642	6.2419	6.78291	6.30525	6.6766	6.48737	6.13035	6.22211	6.47441	6.50658	6.01397	6.87474	6.41311
ASCRP3001457	0.582178	0.840984	1.0305	up	hsa_circRNA_075625	hsa_circ_0075625	circBase	chr6	+	10935290	10956475	exonic	NM_001040274	SYCP2L	ACGGAAAAGAAAATATGAGGCTAAGCTTCTATCACCATCAGAGAAAGAAATACCCGAGCA	32.7143	32.7857	5.4211	5.37776	22.5	40	63	31	22.5	23	27	24	28	52	34	27	34.5	30	5.42625	5.57954	5.86927	5.29366	5.10903	5.28731	5.38264	5.54613	5.31534	5.50676	5.32565	5.24117	5.38363	5.32565
ASCRP3001459	0.129146	0.505184	1.15781	up	hsa_circRNA_020354	hsa_circ_0020354	circBase	chr10	-	126799558	126799662	exonic	NM_001329	CTBP2	ACGGACAGCCCATCGTGTGAACTATAGAGTTTGTGGACAGATTTATATTGGGTTTCATCA	237.286	252.571	7.89129	7.6799	87	360	426.5	227	142.5	106	312	78	192	420	389	139	340	210	7.43794	7.94203	7.94077	7.33456	8.11162	8.28986	8.18227	7.55998	7.41487	7.49366	7.559	7.80923	8.27408	7.64845
ASCRP3001465	0.229795	0.618479	1.32961	up	hsa_circRNA_400523		25242744	chr10	-	17401512	17432619	exonic	NM_001004470	ST8SIA6	ACGGCAAGCAGAAGAATATGCAAATTTTAGCACATATCTGAATGAGAAGTCGCTCCAACT	39.7143	27.5	5.70883	5.29783	79	23	66	26	20	23	41	21	26	30	37	27	23.5	28	7.30837	5.17217	5.90913	5.20556	5.19291	5.38239	5.7913	5.22773	5.16702	5.14797	5.39717	5.4723	5.1816	5.491
ASCRP3001466	0.975005	0.991452	1.0104	up	hsa_circRNA_100463	hsa_circ_0016599	circBase	chr1	+	225140371	225156576	exonic	NM_001373	DNAH14	ACGGCAATTCAAGATATTTTCTGATTTCCGCCAGTTCCTTTATAGTTTTGTTCAGAAAAA	131	260.143	6.59948	6.58455	37	315	306	144	47	34	34	32	52	1119.5	483.5	30.5	50.5	53	6.02351	7.7745	7.53027	6.74356	6.26616	6.26528	5.59308	5.73951	5.9291	9.26004	7.84209	5.38165	5.91119	6.02825
ASCRP3001467	0.476932	0.787483	1.30903	up	hsa_circRNA_404526		25070500	chr1	+	67792417	67804386	exonic	NM_001559	IL12RB2	ACGGCACATTGACTACAGTAGACAACAGATTTCTCTTTTCTGGAAGTTGCTCCAGAACAG	106.071	36	5.74828	5.35978	20	580.5	32	47	20	21	22	22	26	84	31	26	38	25	5.17303	8.56394	5.30309	5.63976	5.16357	5.28731	5.10724	5.46718	5.16702	5.74742	5.22056	5.15434	5.54635	5.21558
ASCRP3001469	0.542121	0.821694	1.03886	up	hsa_circRNA_100514	hsa_circ_0017311	circBase	chr1	+	246784730	246797889	exonic	NM_152609	CNST	ACGGCTTACGAAAATTTGTGCAACACATCAAGAGACTTTTTTCAGGAGATATTGCACCTT	33.2143	32.7143	5.46208	5.40708	23	47.5	43	36	29.5	22	31.5	20	30	46	40	31.5	32	29.5	5.31534	5.68178	5.64183	5.39249	5.60879	5.28731	5.30703	5.04802	5.33385	5.44438	5.44957	5.87419	5.42601	5.27353
ASCRP3001470	0.111856	0.479456	1.36594	up	hsa_circRNA_007448	hsa_circ_0007448	circBase	chr10	-	12039670	12046726	exonic	NM_015542	UPF2	ACGGGCACTCTTCATAGTTCCTAGACAAAGAACATGGGCCTGGAATTGATATATTCACAC	279.5	249.571	7.89717	7.44728	88	310	781	324.5	150	79	224	78.5	152	589	443.5	54	226	204	7.4627	7.76025	8.61168	7.74283	8.15729	7.77404	7.7714	7.59851	7.16932	7.99112	7.72719	6.40618	7.64633	7.59231
ASCRP3001471	0.276864	0.656494	1.07765	up	hsa_circRNA_102918	hsa_circ_0058275	circBase	chr2	+	219447693	219449444	exonic	NM_005444	RQCD1	ACGTCCCTTTGAGTATCTCCGGCTCACCAGCCTTGGAGTTATTGGAAATTGTAAATATTT	52.4286	56	6.03592	5.92804	33	53	83	72	35	32	59	33	63	75.5	75	40	54.5	51	6.07202	5.78944	6.10298	6.02351	5.9606	6.20387	6.09907	5.97724	6.08227	5.74297	5.89759	6.07599	5.91119	5.80905
ASCRP3001473	0.0009925	0.144546	1.94148	up	hsa_circRNA_003333	hsa_circ_0003333	circBase	chr15	+	94983404	95001475	exonic	NM_018349	MCTP2	ACGTCTTGGAGGAAATAGCTTCTTTTGGAGAAAGGATTAAGAAGTATTTTTGATCACTGT	117.357	55.3571	6.7069	5.74974	34	207	263.5	115	42	37	123	23	41	113	79.5	31	50	50	6.02351	7.28299	7.37186	6.49459	6.30525	6.44416	7.02592	5.26739	5.67067	6.03675	5.94441	5.70589	5.81403	5.80905
ASCRP3001476	0.709341	0.899131	1.05439	up	hsa_circRNA_060918	hsa_circ_0060918	circBase	chr20	-	52192265	52199707	exonic	uc002xwq.4	ZNF217	ACGTTAGAAGGGTTTGGAAATCCCTTGTCTCCAGGTTGCTGGGATTGACTTCTTGCTCAA	73.2143	78.2143	6.45052	6.37411	48	68.5	117.5	110	48	44	76.5	48	114.5	65	100	61	91	68	6.5418	6.02951	6.46208	6.44451	6.40375	6.79441	6.47756	6.75452	6.81097	5.63249	6.13005	6.59296	6.47952	6.21824
ASCRP3001477	0.924922	0.976045	1.00905	up	hsa_circRNA_006737	hsa_circ_0006737	circBase	chr4	-	2951660	2952972	exonic	NM_003703	NOP14	ACGTTCGCAGGCTGAGAGACTTCGAAGAATGCTTGGAAAGGATGAGGATGAAAATGTTAA	65.5714	74.2857	6.1485	6.1355	50	66	141	85.5	31	29	56.5	32	63	153	88.5	40	76	67.5	6.60639	6.0216	6.64322	6.15605	5.72143	5.76382	6.12696	6.10058	6.08227	6.29082	6.01493	5.97345	6.27532	6.21114
ASCRP3001478	0.391644	0.734565	1.0622	up	hsa_circRNA_006589	hsa_circ_0006589	circBase	chr9	-	99122435	99130587	exonic	NM_007001	SLC35D2	ACGTTGGAAACCACATAAGTGGATTATCAAGCACAAGTAAATTAAGTTTCCCGTCACCAA	71.2857	78.3571	6.31162	6.22457	35	108.5	99	74.5	35	34	113	31	73	151	88	46.5	81	78	6.02351	6.53012	6.32329	6.01493	6.03787	6.38176	6.86989	5.84414	6.28819	6.28753	6.02541	6.37842	6.34454	6.40375
ASCRP3001479	0.370788	0.723737	1.03924	up	hsa_circRNA_403898		25242744	chr7	+	105551462	105553084	exonic	uc003vdk.3	CDHR3	ACGTTTGGATCAGGAGTTAGTGATAACAGTTCTTCTTTTTGTAAAGGTGTGTCCTGAGGA	26.2143	28.3571	5.36679	5.31125	23.5	26	30	27.5	21.5	22	33	22	25.5	42	31	22	26	30	5.49649	5.23516	5.27858	5.24171	5.22056	5.53303	5.56195	5.38708	5.29995	5.33385	5.35518	5.11202	5.19969	5.491
ASCRP3001481	0.92796	0.976423	1.00671	up	hsa_circRNA_071439	hsa_circ_0071439	circBase	chr4	-	170650618	170658898	exonic	NM_017867	C4orf27	ACTAAAAACGTTTAGTTGTGACAAAGACCTTTCATGGTGCAGGCTTGGTTGTTCCAGTAG	26	29.7143	5.28571	5.27606	22.5	28.5	30	33	20	19	29	20	28	38	35	25	33	29	5.42625	5.27858	5.37571	5.32359	5.19291	4.97067	5.43223	5.04802	5.36675	5.33385	5.32565	5.41156	5.33844	5.10814
ASCRP3001482	0.687132	0.889569	1.04551	up	hsa_circRNA_006911	hsa_circ_0006911	circBase	chr2	+	48725631	48738607	exonic	NM_152994	PPP1R21	ACTAAAGATGTCCAGTAAGGTTCAACAGAGTTTGGAAAAGATTTCTAAACTGGAGCAGGA	59.6429	78.2857	6.15065	6.08645	41	94	88	61	36.5	36	61	29	74	165	99.5	36.5	58.5	85.5	6.28515	6.32226	6.13931	5.83316	5.93804	6.38176	6.15489	5.54613	6.31307	6.35112	6.12103	5.91634	5.9007	6.45679
ASCRP3001485	0.064378	0.392254	1.0871	up	hsa_circRNA_405885		25070500	chr2	-	58386784	58393009	sense overlapping	NM_018062	FANCL	ACTAACATCAAAAGGACAGAGCTCCTTAATAAGCATTTATAGTCAGTTTTTGGCAGCAAT	26.5	25.8571	5.29358	5.1731	20	37	34	24.5	21	21	28	19.5	25.5	33	28	26	25	24	5.31534	5.52074	5.39766	5.12447	5.08947	5.24117	5.36625	5.19573	5.26739	5.29419	5.13773	5.19772	5.01077	5.10814
ASCRP3001487	0.152425	0.536782	1.07974	up	hsa_circRNA_085465	hsa_circ_0085465	circBase	chr8	-	124349864	124351686	exonic	NM_014109	ATAD2	ACTAAGCCTGTTGACCCTGATGAGGTGCAAGAATTGTTTATCCGTGATTATGGAGAGATT	32.3571	34.3571	5.48245	5.37177	22	33	42	51	21.5	23.5	33.5	24	25	61	49	26	30	25.5	5.27964	5.32616	5.551	5.72572	5.22056	5.53303	5.74105	5.42793	5.16702	5.53281	5.5847	5.19772	5.38363	5.30859
ASCRP3001488	0.245128	0.63036	1.07813	up	hsa_circRNA_065637	hsa_circ_0065637	circBase	chr3	-	49394608	49395180	exonic	NM_000581	GPX1	ACTAATAAAGTGCCGGGTGTCAGCAGAAGAGAACGCCAAGAACGAAGAGATTCTGAATTC	31.7857	32.6429	5.50875	5.40021	25	28.5	36	49	26	28	30	26	29	47.5	33	30	33	30	5.46205	5.24962	5.35493	5.65457	5.49786	5.84181	5.5004	5.62874	5.28229	5.39494	5.2428	5.29103	5.47067	5.491
ASCRP3001489	0.832807	0.945641	1.00982	up	hsa_circRNA_008786	hsa_circ_0008786	circBase	chr14	-	50120707	50122529	intronic	uc010anj.1	NEMF	ACTAATCCTTGCAGGTCCTTCTAATACATCTGTGAAGACTTCTGCAAAACTAAAACAGCT	24.9286	25.8571	5.25319	5.2391	21	25	31	26	21	18	32.5	19.5	28	28	27	26	27.5	25	5.17303	5.17217	5.32976	5.22993	5.25314	5.16242	5.45193	5.04802	5.31534	5.06995	5.18015	5.41156	5.32308	5.32565
ASCRP3001491	0.779546	0.927705	1.01489	up	hsa_circRNA_058161	hsa_circ_0058161	circBase	chr2	+	216977738	216982517	exonic	NM_021141	XRCC5	ACTAATCGTGAGCATGGATGTGATTCAACATGAAACAATGCAGCTGTTGTGCTGTGTATG	25.1429	28.7143	5.23907	5.21774	23	25	35	28	21	18	26	19	23	42	37.5	25	29	25.5	5.31534	5.20668	5.39766	5.20556	5.25314	4.94674	5.34837	5.10126	5.28229	5.38954	5.36874	5.24117	5.1304	5.01077
ASCRP3001494	0.028988	0.305353	1.079	up	hsa_circRNA_077792	hsa_circ_0077792	circBase	chr6	+	126319198	126329618	exonic	NM_001031712	TRMT11	ACTACAACACAGTTCATGGCTTGGGTCTATATTTGAACTATGGGGTCATGGACAATCTCC	27.4286	28	5.29767	5.18798	23	32	33	29	23	25	27	20.5	25	39.5	32	25	28	26	5.17303	5.38856	5.39766	5.27964	5.19291	5.38239	5.26953	5.10126	5.24498	5.36224	5.2428	5.19772	5.1304	5.03643
ASCRP3001498	0.0586579	0.38414	1.29124	up	hsa_circRNA_102046	hsa_circ_0043256	circBase	chr17	-	35604934	35609962	exonic	NM_198834	ACACA	ACTACGTATATGAAAGAGGAAGTGGATAGAAACATGGTGGTGGCTTTGAAGGAGCTGTCT	50.4286	44.0714	6.14728	5.77853	44	40	49	42	70	36.5	71.5	33	43	42	52	55.5	39	44	6.47629	5.551	5.72084	5.52455	6.95626	6.4136	6.38844	6.10058	5.72922	5.38954	5.61553	6.57889	5.45596	5.57997
ASCRP3001499	0.672152	0.885359	1.03005	up	hsa_circRNA_401609		25242744	chr16	-	58208354	58220760	exonic	NM_001896	CSNK2A2	ACTACTTAAACCAGTGAAGAAAAAGAAGATAAAACGAGAGGTTAAGATTCTGGAGAACCT	31.0714	34	5.42518	5.38246	28	39.5	43	37	21	22	27	19	34	70.5	31	24	32	27.5	5.6558	5.57065	5.61301	5.42169	5.37571	5.28731	5.05206	5.16242	5.44103	5.67896	5.32565	5.26739	5.45596	5.34584
ASCRP3001504	0.167567	0.553644	1.06805	up	hsa_circRNA_012187	hsa_circ_0012187	circBase	chr1	-	45340349	45363116	exonic	NM_020365	EIF2B3	ACTATTACCAATTGCCTTCTCATGAACTCAGTCACTGTGGAGGAAGGGCATCCTAGAATA	37.7857	42.7857	5.67216	5.57718	25	51	57	42	26	23	40.5	24	36.5	71	53	32	46	37	5.53214	5.78944	5.83026	5.54968	5.55342	5.76382	5.68639	5.30495	5.53994	5.68919	5.63249	5.70589	5.70392	5.46392
ASCRP3001510	0.294443	0.670511	1.06098	up	hsa_circRNA_005726	hsa_circ_0005726	circBase	chr20	-	49557401	49558663	exonic	NM_003859	DPM1	ACTCAGATCTTGCTGAGACCAGGAGCATCTGATTTAACAGGAAGTTTCAGGAAGCAAAAG	47.3571	51.1429	5.79446	5.70906	25	56	87.5	62	31	23	47	22	42	101	72	37	41	43	5.59564	5.78944	6.197	5.86786	5.66418	5.5847	5.86237	5.30495	5.82373	5.92009	5.83857	5.89638	5.57412	5.60562
ASCRP3001511	0.236093	0.623096	1.09976	up	hsa_circRNA_102703	hsa_circ_0054248	circBase	chr2	+	42522264	42531691	exonic	NM_019063	EML4	ACTCAGGCAGACAACAAATGAAGTTGTTTTGGCTGTGGAGTTTCACCCAACAGATGCAAA	53.5714	56.2143	5.94316	5.80597	28	57	103	68.5	36.5	24	58	28	45	112.5	77	34	56	41	5.74182	5.90311	6.31619	5.92026	5.98116	5.5847	6.15489	5.77499	5.7623	5.9764	5.89099	5.53415	5.92009	5.78287
ASCRP3001515	0.373448	0.726304	1.04824	up	hsa_circRNA_100393	hsa_circ_0015264	circBase	chr1	+	172569203	172571927	exonic	NM_014283	SUCO	ACTCATGAGATCCAAGTCTCTACAGTTAACTGGCAAAGAAGGATCAGCGGCAAACTGAAG	26.9286	31.8571	5.31547	5.2475	24	29	33	34.5	24	20	24	22	26.5	62.5	34	23	29	26	5.27964	5.30152	5.42169	5.42169	5.52835	5.20333	5.05206	5.04802	5.22773	5.60921	5.35518	5.15434	5.25557	5.08246
ASCRP3001516	0.0364299	0.331505	1.37835	up	hsa_circRNA_007472	hsa_circ_0007472	circBase	chr10	-	94428283	94428763	sense overlapping	ENST00000428356	EIF2S2P3	ACTCATTGCCTACTTTAACACCTGTCAGAGAAACATGATATGAGTGGTTCTATAGATGGT	112.286	82.6429	6.71632	6.25337	41	148.5	280	113	54	36	113.5	38	70	169	104.5	40	89	68	6.28515	6.86495	7.42916	6.47871	6.62198	6.38176	6.95253	6.44794	6.22211	6.3554	6.17944	5.85311	6.45101	6.26461
ASCRP3001517	0.0235254	0.289688	1.39802	up	hsa_circRNA_003742	hsa_circ_0003742	circBase	chr2	+	171609036	171609516	sense overlapping	ENST00000461070	EIF2S2P4	ACTCATTGCCTACTTTAACACCTGTCAGAGAAACGTGATATGGGTGGTTCTATAGATGGT	118.429	86.1429	6.7956	6.31221	47	168	302	124.5	50.5	35	102	39	69	176	107	41	97	74	6.50749	7.01783	7.52075	6.59872	6.60448	6.49425	6.82569	6.46896	6.229	6.40851	6.20485	5.89638	6.58665	6.39114
ASCRP3001521	0.435011	0.761329	1.03939	up	hsa_circRNA_001543	hsa_circ_0001720	circBase	chr7	+	77378740	77387395	sense overlapping	NM_198467	RSBN1L	ACTCCATCTCAAAAAAAAAGAAAGAAATTCATGATAATGCTATCCTCTAGGTGGGAAGGA	25.5714	26.6429	5.39311	5.33738	23	28	32	27	22	23	24	23	27	28	27	29.5	27	25	5.39052	5.39766	5.34149	5.25719	5.43794	5.67896	5.248	5.26739	5.35241	5.16012	5.26846	5.59564	5.33844	5.37918
ASCRP3001522	0.734658	0.91099	1.03833	up	hsa_circRNA_100712	hsa_circ_0005734	circBase	chr10	-	126395204	126395456	exonic	NM_014661	FAM53B	ACTCCATTGCATGTGGGACCTTCAGCCGTGAACTGGGAGTTGACCACATTTGGCCATTTC	135.714	175.571	7.14177	7.0875	67	119	242.5	244.5	75	51	151	60	122	362.5	276	51	199.5	158	7.0532	6.6016	7.25749	7.42097	7.1686	7.14982	7.3407	7.11698	6.89788	7.25769	7.16521	6.32894	7.52243	7.32338
ASCRP3001524	0.564614	0.832483	1.5232	up	hsa_circRNA_090446	hsa_circ_0090446	circBase	chrX	+	47441689	47446190	exonic	NM_003254	TIMP1	ACTCCCATCTTTCTTCCGGACAATGAAATAAAGAGTTACCACCCAGCAGATTTCGTCGGC	12540.6	12968.5	12.9564	12.3493	3242	15049	24624.5	28060.5	2880	3486	10442	5084	22141	255	24751	4133.5	18651	15764	12.3745	13.5926	13.3102	13.5509	12.4016	12.3125	13.1525	12.5668	13.5852	6.80755	13.415	12.9119	13.4999	13.6587
ASCRP3001525	0.575512	0.837533	1.27892	up	hsa_circRNA_068697	hsa_circ_0068697	circBase	chr3	-	196846280	196869639	exonic	NM_004087	DLG1	ACTCCCCAGTTTCTAAAGCAGTACTTGGAGATGATGAAATTACAAGGTTAATGGCACAGA	1845.14	1989.07	10.0738	9.71891	173	3250	4080	3795	521	550	547	281	5316	571	2260	140	4325.5	1030	8.46361	11.2088	10.6454	10.704	10.0983	10.3622	9.03457	9.39908	11.4166	7.94722	9.82251	7.93174	11.6069	9.90841
ASCRP3001527	0.107798	0.475018	1.12649	up	hsa_circRNA_060342	hsa_circ_0060342	circBase	chr20	+	37159809	37161502	exonic	NM_020336	RALGAPB	ACTCCCGATAGTGAGAGACCTGCTCAAGCTCTCTTAAGAGATTATGGGGCAATGTTAAAT	131.214	147	7.09386	6.92202	57	138	245.5	215.5	66.5	63	133	56.5	103.5	325	231	69	131	113	6.83648	6.79858	7.28901	7.26409	6.89788	7.43568	7.13527	7.02236	6.69036	7.13769	6.9596	6.94425	6.92653	6.77333
ASCRP3001528	0.962542	0.986739	1.00534	up	hsa_circRNA_054190	hsa_circ_0054190	circBase	chr2	-	39499423	39507497	exonic	NM_003618	MAP4K3	ACTCCCTGACAGAATACTGCCAAGATGGGTGCATGTTTTTCAAAAGTTTTTAATGGGTGT	44.7143	49.9286	5.78774	5.78006	25	55	68	76	32	21.5	35.5	24	103.5	46	77	28	36	35	5.46205	5.87085	5.90913	6.13829	5.91444	5.53303	5.68639	5.58985	6.65042	5.36675	5.93854	5.65191	5.60879	5.65416
ASCRP3001529	0.117272	0.488488	1.1333	up	hsa_circRNA_406926		25070500	chr7	-	27934838	28031600	exonic	NM_175061	JAZF1	ACTCCGACAGATACAGATCCACGGGTTTTAGAAAAACAAGAATTACAGCAGCCAACCTAT	35.3571	37.5714	5.61524	5.43472	27.5	27	49	46.5	37	33.5	27	23	29.5	64	46.5	28	38	34	5.59564	5.23516	5.66458	5.52455	5.82446	5.96192	5.5004	5.38708	5.33385	5.59564	5.5847	5.19772	5.54635	5.39766
ASCRP3001533	0.406744	0.743622	1.07455	up	hsa_circRNA_103900	hsa_circ_0002186	circBase	chr5	+	77711343	77717784	exonic	NM_004866	SCAMP1	ACTCCTTGTTCATTTGTCTGTTGGTACAGACCACTTTATGGAGCTTTCAGCCTCCACCAG	41.4286	40.7143	5.66168	5.55794	25	61	76	43	26	23	36	26	42	52.5	61	27	37.5	39	5.42625	5.91067	6.01027	5.48871	5.60879	5.43199	5.75507	5.54613	5.68458	5.46671	5.70905	5.15434	5.59734	5.74742
ASCRP3001536	0.320744	0.69098	1.04862	up	hsa_circRNA_081393	hsa_circ_0081393	circBase	chr7	-	99690403	99693093	exonic	uc003usv.1	MCM7	ACTCCTTTTGCTAATAAAAGTGTTTGTAGATTGTCGTTGGCCCAGCACATCACCTATGTG	31.6429	32.2857	5.58474	5.51624	32	45	32	34.5	23	26	29	27	40	37	31	31	30	30	5.82191	5.67107	5.32976	5.44296	5.55342	5.84181	5.43223	5.77499	5.56718	5.27752	5.28705	5.7298	5.48616	5.491
ASCRP3001537	0.260314	0.642764	1.08885	up	hsa_circRNA_405032		25070500	chr12	+	85459039	85460676	exonic	NM_001079910	LRRIQ1	ACTCGAATTGGTTACAACAGTTACATTTCAAGATTTGCCAGGCTGTGTTCTCTCCACACT	47.9286	50.2143	6.03332	5.91051	55	63	48	52	37.5	35	45	43.5	76	49	46	39	50	48	6.79125	5.96258	5.66458	5.70668	6.03787	6.26528	5.805	6.60924	6.35049	5.47137	5.52186	5.93619	5.77403	5.71042
ASCRP3001539	0.200526	0.589728	3.40274	up	hsa_circRNA_404833		25070500	chr11	-	3726429	3733958	exonic	NM_016320	NUP98	ACTCGTTCACTAGGTCTCCCATTTTTCTAAGTATGGCCTTCAGGATTCTGATGAAGAGGA	74062	51862.4	15.9643	14.1976	46736	51245	149491	91164	49918	75428	54452	78268.5	74554	565	87744	4979	68433	48493.5	15.8704	15.5853	16.6719	15.8398	16.0003	16.2673	15.515	16.1482	15.607	7.94538	15.6938	13.0716	15.6663	15.2511
ASCRP3001541	0.00710767	0.197492	1.64701	up	hsa_circRNA_104471	hsa_circ_0082142	circBase	chr7	+	127447537	127569382	exonic	NM_014390	SND1	ACTCTATTTGCCAAAGGAAACTTGCCTTATCACCTTCTTGCTTGCAGGATAAGAACAAGA	206.071	140.714	7.4813	6.76146	129	226	535.5	326	46	86	94	52	106	390	162	52.5	122	100.5	8.03311	7.37478	8.1782	7.76172	6.40375	7.92421	6.69337	6.85588	6.72611	7.36759	6.60977	6.18627	6.85319	6.73139
ASCRP3001542	0.925978	0.976219	1.01269	up	hsa_circRNA_102188	hsa_circ_0045537	circBase	chr17	+	71231614	71233134	exonic	NM_017941	C17orf80	ACTCTCACAAGGAATAGGATGAGTGATAATCCACCCAGAATGGAAGTGTGTCCTTACTGT	77.9286	99.2857	5.9593	5.94111	23.5	135	209	100	25	23	30	27	39.5	388	136.5	23	45.5	35.5	5.49649	6.74876	7.08691	6.336	5.34685	5.33385	5.36625	5.77499	5.64698	7.37547	6.449	5.35241	5.64307	5.34584
ASCRP3001545	0.950117	0.983949	1.02152	up	hsa_circRNA_100085	hsa_circ_0005075	circBase	chr1	-	21377358	21415706	exonic	NM_001198801	EIF4G3	ACTCTCTCAAAATTCCTAGAGGACCTGTGCAACAACCTCTTGAGGATCGAATCTTCACTC	1253	1616.43	10.0088	9.97812	430	1642	1848.5	1745	670	189	2246.5	430	2863.5	338	1413.5	2021	948	3301	9.88623	10.0698	9.69487	9.82824	10.5201	9.04401	11.0186	9.91339	10.6818	7.19342	9.13581	11.805	9.61802	11.4993
ASCRP3001550	0.54141	0.821061	1.09415	up	hsa_circRNA_407148		25070500	chr9	-	5859467	5867902	intergenic			ACTCTGGAGAGTCTTTCTTGTTTTGTCTCAGGTGTGTGCCTAATAATAAGAGCAAACCCC	45.1429	48.3571	5.93922	5.80941	33	36	56.5	50	40.5	37	63	36.5	47	48	81	32	53	41	5.87402	5.45381	5.79613	5.58771	6.21464	6.4136	6.23464	6.35112	5.81128	5.45334	5.98149	5.35241	5.92009	5.79613
ASCRP3001551	0.706864	0.898149	1.01837	up	hsa_circRNA_105019	hsa_circ_0001937	circBase	chrX	-	100296305	100297301	exonic	NM_024917	TRMT2B	ACTCTGGAGGTTGAGCTATGAAGAACAGCTCAAGGTGGATTTCAGTGTGTTCTTTGGATG	55.8571	62.1429	5.94114	5.91488	28	89	91	83	31	26	43	27	58	123	85	34	52	56	5.7136	6.29557	6.17174	6.15605	5.72143	5.67896	5.85061	5.77499	6.04304	6.09257	5.99466	5.59564	5.81403	6.08925
ASCRP3001552	0.00932295	0.214399	1.46065	up	hsa_circRNA_081979	hsa_circ_0081979	circBase	chr7	-	111535667	111541857	exonic	NM_014705	DOCK4	ACTCTTCCAGATGGCACTCATGAGCTCATCGTGCATAAGGTGAAATGAGGAATGATTTAT	78.9286	73.2143	6.4426	5.89599	37	86.5	128	163	35	52	51	22	43	227	88	29.5	64	39	6.20501	6.23792	6.55768	6.92399	6.00272	7.13461	6.03628	5.66783	5.70786	6.65699	6.02065	5.38165	6.07709	5.75983
ASCRP3001553	0.784891	0.92951	1.01554	up	hsa_circRNA_100806	hsa_circ_0007061	circBase	chr11	-	46515157	46534363	exonic	NM_017749	AMBRA1	ACTCTTCTGTTAACAGGGTCCTGGCAGGAGGCTGCTGGAATCTTCCCTCATTTCATTATC	64.4286	83.4286	6.3809	6.35866	55	65	87	89.5	48	43.5	63	45	74	144	124	49	82	66	6.731	5.9911	6.15605	6.26018	6.435	6.81555	6.27744	6.60924	6.26502	6.19588	6.35301	6.36082	6.42518	6.30146
ASCRP3001554	0.310011	0.683587	1.08266	up	hsa_circRNA_102145	hsa_circ_0002496	circBase	chr17	-	58538023	58539422	exonic	NM_006380	APPBP2	ACTCTTCTTATGTCCACCAGTATAGCTCTGGGAAATTTGACAATGCACTGCTTGTGTAGT	60.0714	65.1429	6.08952	5.97494	27	76	77	107	40	28	65.5	29	47	109	113	36	69	53	5.6558	6.15619	6.03644	6.42506	6.07739	5.96192	6.31384	5.87875	5.82373	5.97131	6.25194	5.59564	6.21394	6.08925
ASCRP3001555	0.46401	0.77895	1.12949	up	hsa_circRNA_401590		25242744	chr16	-	30304419	30306012	exonic	NR_002453	SMG1P5	ACTCTTCTTGGTCAGTTTCTAGAAGACATGGAAGCATATGCTGAGCTTGTAATGACCAGC	206.571	234	7.4471	7.27143	57.5	269	332.5	483	84.5	49.5	170	47	125.5	747	314	77	187.5	140	6.80239	7.55772	7.64773	8.2965	7.30837	7.03996	7.47704	6.75452	6.9232	8.41615	7.30469	6.95269	7.39503	7.15374
ASCRP3001557	0.111757	0.479342	1.13826	up	hsa_circRNA_001440	hsa_circ_0001440	circBase	chr4	-	129913321	129960251	exonic	NM_144643	SCLT1	ACTGAACAAAGTGTGATAATCGAACAACTCCGAAAAAAACTTAGAAACAGGTGGGTGAGA	106.786	101	6.76062	6.57379	59	229	147.5	51	52	44	165	57	124.5	190	50	46.5	126.5	112.5	6.86441	7.37772	6.70173	5.6739	6.46814	6.81555	7.42289	7.03651	6.91099	6.50339	5.58856	6.20485	6.89442	6.87783
ASCRP3001558	0.360342	0.715796	1.16782	up	hsa_circRNA_103659	hsa_circ_0069982	circBase	chr4	+	75040222	75091111	exonic	NM_001144978	MTHFD2L	ACTGAAGATTCATACGCAGCTGGCAGATATTATCATAGTTGCTGCAGACATGAAGCCATT	122.857	97.5714	6.33899	6.11517	31	115	527	82	33	25	47	29	53	292	169	36	64	40	5.87402	6.55196	8.16782	6.11331	6.00272	5.76382	5.89932	5.84414	5.9291	6.97198	6.65431	5.53415	6.13668	5.73584
ASCRP3001559	0.280347	0.65988	1.06766	up	hsa_circRNA_005025	hsa_circ_0005025	circBase	chr5	+	134388143	134411078	exonic	ENST00000507641	C5orf66	ACTGAAGCATACATTTTGAGAGTACCGTAACAGGGTGCCAGCTGAGATGAGACGTGGAAG	22.1429	22.2143	5.24322	5.14878	21	22	25	24	20	22	21	18	22.5	26	23	22	22	22	5.17303	5.19009	5.19235	5.25719	5.25314	5.5847	5.05206	4.86972	5.10724	5.13539	5.18015	5.35241	5.163	5.23352
ASCRP3001561	0.909888	0.970515	1.00734	up	hsa_circRNA_000498	hsa_circ_0000498	circBase	chr13	-	79209244	79219132	exonic	NM_024546	RNF219	ACTGAAGGCTGAAGTTGATAACAGATCACCTCAAAAGTACGTCAGCCTGTCATATGCATC	31.7857	42.2857	5.45999	5.44944	21	38.5	44	39	22	24	34	21	28	102	56	23	36	30	5.10784	5.52925	5.59607	5.46158	5.25314	5.67896	5.59308	5.19573	5.38165	5.93854	5.69656	5.15434	5.47067	5.30859
ASCRP3001562	0.451059	0.77201	1.07322	up	hsa_circRNA_102143	hsa_circ_0044949	circBase	chr17	-	58342772	58372162	exonic	NM_032582	USP32	ACTGAATGCACATGACACCACAAAGACATTTTTAGTCTTTTTTCAAGTGAATCTGGGAAC	57.3571	55	5.96027	5.85833	25	91	115	77	27.5	21	45	28	43	125	73	30	44	42	5.53214	6.37842	6.449	6.13829	5.74259	5.48616	5.99531	5.84414	5.8002	6.06726	5.93282	5.65191	5.81403	5.89794
ASCRP3001563	0.907644	0.970427	1.01225	up	hsa_circRNA_007335	hsa_circ_0007335	circBase	chr10	+	76978820	76979114	exonic	NM_003375	VDAC2	ACTGACATTTGATACTACCTTCTCACCAAACACAGGGAATTTTCAACGTCCGGTTCATCT	63.3571	71.5714	6.1669	6.14934	30	74	94	86	45	28.5	86	32.5	82	88.5	108.5	47	83.5	59	5.87402	6.07569	6.2257	6.17217	6.40375	5.8812	6.53579	6.03756	6.4136	5.8499	6.17944	6.34441	6.32252	5.89794
ASCRP3001564	0.816779	0.939473	1.01166	up	hsa_circRNA_400537		25242744	chr10	+	27447477	27450111	exonic	NM_032844	MASTL	ACTGACGGATTTTGGCCTTTCAAAAGTTACTTTGAATAGAGGTTGTTAAAAAAGCAGACA	44.8571	52.6429	5.79575	5.77902	28	50.5	82	58	26.5	28	41	30	36	111	82	29	41.5	39	5.6558	5.74838	6.09257	5.85115	5.47021	5.99708	5.75507	5.84414	5.61826	5.93854	5.98149	5.59564	5.69218	5.78287
ASCRP3001568	0.14215	0.52352	1.07355	up	hsa_circRNA_403817		25242744	chr7	+	56123316	56124107	exonic	NM_001762	CCT6A	ACTGATACAAGGGCCTTCATCCTAGAATAATCACTGAAGGATTTGAAGCTGCAAAGGAAA	33.7857	35.5714	5.51689	5.41451	27	44	41	42.5	24	24	34	23	33	59	41	28	35	30	5.53214	5.6558	5.59607	5.54017	5.37571	5.48616	5.43223	5.10126	5.47044	5.56195	5.491	5.41156	5.48616	5.37918
ASCRP3001569	0.754201	0.918467	1.01612	up	hsa_circRNA_405886		25070500	chr2	+	61014081	61014755	exonic	NM_022894	PAPOLG	ACTGATACAGGGTTGGATTAGTAGAATCTAAAATCCGTGTACTTGTTGGAAACTTGGAAC	43.2143	52.4286	5.71254	5.68947	25	61.5	60	59	28	23	46	23	46	105	85	28	43	37	5.59564	5.91067	5.86927	5.79074	5.60879	5.48616	5.7265	5.34887	5.79055	5.95461	6.02065	5.53415	5.6558	5.52164
ASCRP3001573	0.909462	0.970515	1.0097	up	hsa_circRNA_004506	hsa_circ_0004506	circBase	chr15	-	65266939	65273363	exonic	NM_016630	SPG21	ACTGCAAACAGATTATTGTGGATGATGATGACAGTAAGATATGGTCGCTCTATGACGCGG	105.643	120.357	6.72782	6.71389	51.5	120	183.5	175.5	53	37	119	41	94	210	195.5	73	128	101	6.59061	6.61272	6.95728	6.98591	6.58954	6.49425	6.86441	6.30746	6.5904	6.59296	6.81051	7.01575	6.88168	6.79849
ASCRP3001577	0.715607	0.902705	1.01968	up	hsa_circRNA_405082		25070500	chr12	+	122337539	122341013	exonic	NM_002813	PSMD9	ACTGCATAACATTGGCAGTGTGGTGCAGCACAGTGAGGGGGCCTGCAGAATGATCACAAG	27.2857	30.1429	5.36271	5.3346	23	29	32	32	26	24	25	23	29.5	36	34.5	30	30	28	5.39052	5.23516	5.30309	5.27964	5.49786	5.5847	5.248	5.30495	5.39668	5.31482	5.32565	5.19772	5.33844	5.46392
ASCRP3001581	0.361514	0.715988	1.06949	up	hsa_circRNA_407187		25070500	chr9	+	72965029	72965387	exonic	NM_015110	SMC5	ACTGCCTGTAAAGAAAATACATCTCAATACTTTTTCATAACACCAAAGGAAGATTATGAT	38.3571	41.0714	5.60827	5.51135	24	65	56	45.5	23	22.5	32.5	25	29	86	52.5	26	39	30	5.46205	5.91872	5.7585	5.57911	5.37571	5.5847	5.57911	5.62874	5.31534	5.77875	5.56718	5.11202	5.6558	5.52164
ASCRP3001584	0.576247	0.837641	1.30086	up	hsa_circRNA_100269	hsa_circ_0013048	circBase	chr1	+	82302569	82372915	exonic	NM_012302	LPHN2	ACTGCTACCTCCCCGATGCCTTCAAAATTATGACTCAAAGATATGAAGATCAATGATGCA	10207.9	11426.1	12.9431	12.5637	3887	9657.5	18859	19776	4357	5618	9301	7499.5	16813	833	20788	5744.5	16745.5	11559	12.8319	12.9251	12.8499	13.0019	13.0503	13.0179	12.9251	13.2485	13.098	8.62286	13.1525	13.2319	13.3434	13.2485
ASCRP3001585	0.505253	0.802959	1.06189	up	hsa_circRNA_405966		25070500	chr2	-	136071058	136073100	exonic	NM_032143	ZRANB3	ACTGCTATTGCCAAGATATTTTGGTAAAAGACCTCAGTGGGATTGTAGAGGGGCATCAAA	48.1429	46.7857	5.86341	5.77677	28	61	78	54	31	24	61	27.5	40	69	52.5	46	48	44.5	5.7136	5.93315	6.07048	5.70668	5.72143	5.5847	6.31384	5.73951	5.67067	5.61301	5.64183	6.1139	5.79241	5.86609
ASCRP3001586	0.672081	0.885359	1.02809	up	hsa_circRNA_001311	hsa_circ_0001311	circBase	chr3	-	53262071	53262344	sense overlapping	NM_001064	TKT	ACTGCTGAAGAAAGAAAATGCCATCATCTATAACAACAATGAGGACTTCCAGGTCGGACA	32.7857	37	5.57607	5.53611	28	37	35	52	23	25	29.5	25.5	36	61	33	27	45	31.5	5.7136	5.53972	5.44343	5.72572	5.49786	5.76382	5.34837	5.34887	5.59607	5.58556	5.36274	5.4723	5.79241	5.59479
ASCRP3001587	0.483976	0.790205	1.04226	up	hsa_circRNA_028345	hsa_circ_0028345	circBase	chr12	+	112568314	112583466	exonic	NM_006700	TRAFD1	ACTGCTGATTGACCATCAGGAAGAGCTAAAGATGGCTGAATTTCTAGATGACCAGGAAAC	33	34.3571	5.55763	5.49792	31	33	49	41	26	21	30	23	29.5	46.5	43	27.5	35	36	5.7136	5.52925	5.65702	5.54968	5.55342	5.38239	5.51804	5.38708	5.36675	5.36675	5.57628	5.50403	5.57412	5.71042
ASCRP3001588	0.282853	0.661821	1.17267	up	hsa_circRNA_008620	hsa_circ_0008620	circBase	chr5	+	76342171	76344097	exonic	NM_018046	AGGF1	ACTGCTGTAAACCCTGCTACAATTGGAAGGATTTGAACTCAGAGGATCAAAAAGCCTTCA	361.071	307	8.07089	7.84109	83	412	999	537.5	117	71	308	107	198	702	543	97.5	270.5	231	7.40765	8.11971	8.94644	8.41362	7.80675	7.63825	8.16381	8.08847	7.48924	8.2965	7.98715	7.26846	7.93851	7.81933
ASCRP3001590	0.769203	0.92446	1.13943	up	hsa_circRNA_403472		25242744	chr5	-	142675024	142680328	exonic	NM_000176	NR3C1	ACTGCTTCTCTCTTCAGCTCGAAAAACAAAGAAAAAAATAAAAGGAATTCAGCAGGCCAC	904.357	1013.21	9.5603	9.372	374	859.5	1922	1101	457.5	143	1473.5	384	1960	134	954.5	1202	633	1825	9.62171	9.12648	9.75422	9.28546	9.91339	8.70816	10.5127	9.82107	10.227	6.14893	8.6488	11.0323	9.04401	10.6818
ASCRP3001591	0.302425	0.677303	1.07198	up	hsa_circRNA_072780	hsa_circ_0072780	circBase	chr5	-	68590619	68607031	exonic	NM_176816	CCDC125	ACTGCTTCTTCAGCTCAAACAAGAGGAGGTAGAAATGTTAAAAACTGAACTTGAGGCATC	40.9286	51	5.68131	5.58103	28	51.5	68.5	54	24.5	21	39	22	35	132.5	71.5	26	35	35	5.76874	5.77988	5.93282	5.69058	5.52835	5.38239	5.68639	5.38708	5.56718	6.13902	5.85809	5.24117	5.42601	5.44863
ASCRP3001593	0.523994	0.812963	1.03105	up	hsa_circRNA_400352		25242744	chr1	-	173593925	173596298	exonic	NM_198493	ANKRD45	ACTGGAAGATATTGTGACTCCTATCTTCACAAAAATGACTACACCATATGCAAGGCTGAC	26.0714	29.7143	5.29961	5.2555	23	26	29	38	19.5	19	28	18.5	25	43	35.5	25.5	30	30.5	5.42625	5.26525	5.29103	5.5088	5.10903	5.13069	5.36625	5.07515	5.28229	5.404	5.33436	5.21946	5.19969	5.27353
ASCRP3001599	0.819583	0.940402	1.02315	up	hsa_circRNA_101182	hsa_circ_0004479	circBase	chr12	-	121220457	121229360	exonic	NM_139015	SPPL3	ACTGGCCATTGGCTTCTCATGGATGGTCCCTTAATATGGACTTTGAAAATCAAGATAAGG	54.1429	60.6429	6.01312	5.98011	30	76	57	74	34	26	82	29	51.5	78	108	43	63	52	5.95011	6.12622	5.82482	6.02983	5.98116	5.67896	6.50077	5.70352	5.93955	5.7642	6.23382	6.27052	6.09408	5.85507
ASCRP3001603	0.302275	0.677303	1.10143	up	hsa_circRNA_102516	hsa_circ_0050509	circBase	chr19	+	34921480	34924317	exonic	NM_005499	UBA2	ACTGGTTATGAATGCTTTAGATAACAGAGATTGATCTGGATACTATTGATGTAAGCAACC	34.8571	32.2143	5.51671	5.37734	22	30	69	37	25	22	39	23	27	36.5	49	27	34	29	5.24117	5.40622	5.95028	5.40059	5.55342	5.28731	5.778	5.30495	5.35241	5.28123	5.58856	5.19772	5.48616	5.43032
ASCRP3001606	0.390407	0.734565	1.04416	up	hsa_circRNA_026700	hsa_circ_0026700	circBase	chr12	+	54675169	54680872	exonic	uc001sfo.3	HNRNPA1	ACTGTATTTAACTTAGTCTCCTAAAGAGCCCGAACAGCTGAGGAAGCTCTTCATTGGAGG	25.6429	26.2857	5.23903	5.17669	21.5	31	31	28	21	22	25	19	29	32	26	24	28	26	5.35493	5.36625	5.35493	5.10604	5.22056	5.06104	5.20947	4.94219	5.28229	5.30963	5.19716	5.19772	5.19969	5.10814
ASCRP3001607	0.684313	0.887827	1.02612	up	hsa_circRNA_104116	hsa_circ_0076598	circBase	chr6	+	43568724	43578460	exonic	NM_006502	POLH	ACTGTCATCAAGAACTGTAATACTTCTGGAATCCAGACAGAATGGTCCTGGCAAAACTGG	29.8571	31.2857	5.37053	5.33333	21.5	28	54.5	34	20	22	29	21	25	53	43	26.5	28.5	22	5.10784	5.28969	5.75144	5.36874	5.08947	5.48616	5.5004	5.38708	5.28229	5.46298	5.491	5.19772	5.36774	5.14448
ASCRP3001611	0.387283	0.73363	1.0342	up	hsa_circRNA_406713		25070500	chr5	-	171635179	171639231	sense overlapping	NM_152277	UBTD2	ACTGTGAACCATGCTGCAATGAGTTTCCTTTTATATAGGTGCACTTACAGAGTGCTACGA	21.2857	22.8571	5.11859	5.07007	21	20	25	23	20	20	20	19	23	24	24	23	24	23	5.39052	5.01077	5.14477	5.02853	5.1424	5.06104	5.05206	5.07515	5.07025	5.21225	4.95133	5.19772	5.04802	4.93579
ASCRP3001612	0.169676	0.555477	1.15142	up	hsa_circRNA_009106	hsa_circ_0009106	circBase	chr1	+	9415801	9416644	exonic	NM_025106	SPSB1	ACTGTGAGATCCGAATGCGCTACTTGAACGGACTCGATCGCAATACTGAACACTGCGCAG	40.1429	37.5	5.65704	5.45362	32	36	79	55	26	28	25	21.5	30	79	29	28	47	28	5.87402	5.43032	6.09257	5.77537	5.37571	5.84181	5.20947	5.16242	5.39668	5.7642	5.2428	5.68338	5.74857	5.1773
ASCRP3001613	0.38713	0.73363	1.07584	up	hsa_circRNA_052535	hsa_circ_0052535	circBase	chr2	+	9517036	9520937	exonic	NM_003887	ASAP2	ACTGTGAGGAGCTGGAGCCGGATGAAACGGCCCTCCACCTTGCAGTCAGATCCGTGGATC	40.2857	44.8571	5.84488	5.73941	35	41.5	44	50	37.5	33	41	36	48	55.5	52	41.5	43	38	6.11658	5.57065	5.52478	5.62099	6.07739	6.23655	5.76723	6.30746	5.77574	5.48063	5.56152	5.7298	5.59734	5.72338
ASCRP3001615	0.696321	0.894847	1.04876	up	hsa_circRNA_104733	hsa_circ_0002359	circBase	chr9	+	6420911	6434173	exonic	NM_152896	UHRF2	ACTGTGTTGCTGCTGATGAAGACGTTATTTACCATATCCAGTATGATGATTGGAAAATGG	155.714	174.714	7.21171	7.14303	48	341.5	209	193	83.5	47	168	62.5	158	306	315	71	154	156.5	6.62156	7.86983	7.07347	7.13725	7.30837	7.01799	7.45353	7.24692	7.21399	7.03996	7.31312	6.73913	7.14135	7.30673
ASCRP3001617	0.204809	0.592922	1.17687	up	hsa_circRNA_102175	hsa_circ_0045337	circBase	chr17	-	62864579	62865284	exonic	NM_199340	LRRC37A3	ACTGTTGAACTGGAAAAACTAATTCTCAATCACAATCCTCTGACAACTGTTGAAGATCCA	120.143	119.5	6.76665	6.5317	34	242	112	242	89	28	94	33	84.5	206.5	305.5	62	72	73	5.92538	7.46993	6.43823	7.41571	7.43776	5.99708	6.68245	5.9117	6.48841	6.56707	7.28914	6.8266	6.26153	6.37743
ASCRP3001620	0.793899	0.932733	1.01678	up	hsa_circRNA_003000	hsa_circ_0003000	circBase	chr7	-	103828698	103844682	exonic	NM_002553	ORC5	ACTGTTTGTCGAGATTTGAAAGAGCTCAGACATCTGAGACATCATTTCAGCTTTCCATCC	32.3571	32.1429	5.44709	5.42308	22	43	51	42	20.5	21	27	24	33	42	49	25	26	26	5.31534	5.67107	5.74259	5.54968	5.22056	5.38239	5.248	5.30495	5.44103	5.36224	5.61553	5.53415	5.30599	5.39766
ASCRP3001623	0.774229	0.925739	1.08528	up	hsa_circRNA_104980	hsa_circ_0001910	circBase	chrX	+	10031484	10066619	exonic	NM_015691	WWC3	ACTTAATTGGCAATATGAAGAAGCCAGAAAGAGGATAACAAAGCCATTGACCTTTGCCGA	332	458	8.25813	8.14006	128.5	661	295	698	117	193	231.5	95	261	1138	982	65	307	358	8.08737	8.76336	7.50509	8.73881	7.82761	9.08275	7.80192	7.86599	7.84641	9.315	8.69535	6.78396	8.08424	8.38947
ASCRP3001625	0.0758353	0.414391	1.24955	up	hsa_circRNA_003876	hsa_circ_0003876	circBase	chr12	+	101472970	101493498	exonic	NM_178826	ANO4	ACTTAGAAATGACAACAGTTTTCCTGGAGTTTTGGAAAAGACGGCGAGCAGTAATTGCTT	32.3571	21.2857	5.44776	5.12636	19	65	36	26.5	28	19	33	20	21	26	22	20	21	19	4.9299	5.9911	5.44343	5.24171	5.82446	5.20333	5.5004	5.13246	4.96643	5.08367	5.19716	5.24117	5.04802	5.21558
ASCRP3001626	0.282241	0.661559	1.11772	up	hsa_circRNA_401764		25242744	chr17	-	29130918	29131126	exonic	NM_015986	CRLF3	ACTTAGTCCGAGAAGATCAAAGAAAGTGCATCACAGACAAGGGATGTTCTCAAACAGCAT	50.5	51.7857	5.90013	5.73957	31	84	51	91	28	27	41.5	24	42.5	115.5	59	36	47.5	38	5.82191	6.22982	5.76515	6.2491	5.72143	5.92043	5.59308	5.30495	5.72182	6.05117	5.72728	5.97345	5.80353	5.59479
ASCRP3001627	0.602558	0.850545	1.06444	up	hsa_circRNA_104329	hsa_circ_0005096	circBase	chr7	+	23224688	23224917	exonic	NM_007342	NUPL2	ACTTAGTCCTGATGAGCAGAAAGATGAAAAGAAACTTCTGTAATAATAGACGTGGATGGA	80.7143	79.1429	6.38388	6.29379	31	99	137	134	41	32	91	28	77.5	106	113	75	80.5	74	5.74182	6.40703	6.65719	6.66211	6.35754	6.23655	6.62492	5.54613	6.36947	5.99142	6.26542	7.04395	6.41881	6.42133
ASCRP3001629	0.181677	0.568122	1.12951	up	hsa_circRNA_405156		25070500	chr13	-	60485868	60548590	exonic	NM_030932	DIAPH3	ACTTATGTGAACCTGAGCAGTTTGTGGTTGTGTTTGAAAAAGAGTTTACCGACCACCAAG	28.1429	25.3571	5.39241	5.21671	22	24	29	27	27	24	44	20	26	27	28	26	28	22.5	5.46205	5.09886	5.19235	5.15897	5.49786	5.48616	5.85061	5.38708	5.35241	5.17787	5.12033	5.00567	5.27592	5.19772
ASCRP3001630	0.7617	0.921397	1.02004	up	hsa_circRNA_103805	hsa_circ_0005524	circBase	chr5	-	31421378	31424578	exonic	NM_013235	DROSHA	ACTTATTCATTCATTTCCCAGATCATCATGAAGGACACTTAACTGACCTGCGCGAAGTCT	92.0714	102.643	6.47977	6.45114	36.5	166	132	138	41	35	96	37	106	196	155	56	79	89.5	6.16256	7.00838	6.55768	6.68616	5.9606	6.26528	6.71771	6.20864	6.69036	6.53335	6.56729	6.39457	6.24815	6.51562
ASCRP3001635	0.757386	0.920244	1.01933	up	hsa_circRNA_405033		25070500	chr12	-	88490664	88500875	exonic	NM_025114	CEP290	ACTTCACACTATTGAACAAGCCTGGGAACAGGAAACTAAATTAGTGAAAAGGAGACCTGG	24.6429	26.1429	5.25529	5.22767	21	25	28	26	26	22	24.5	19.5	24	34	27	28	28.5	22	5.31534	5.01077	5.16127	5.10604	5.43794	5.48616	5.26953	5.34887	5.33385	5.26739	5.18015	5.11202	5.25557	5.09585
ASCRP3001637	0.474467	0.785665	1.07505	up	hsa_circRNA_402827		25242744	chr3	+	37061800	37067498	exonic	NM_000249	MLH1	ACTTCAGAAATGTCAGAGAAGAGAGGACCTACTTCCAGCAACCCCAGTTTAGAAATCAGT	70.6429	82.5714	6.47107	6.36666	73	114	70.5	91.5	46	37.5	62	42	110	160.5	86	46	62.5	71	7.17011	6.6016	6.01556	6.30837	6.435	6.57671	6.1901	6.48887	6.75227	6.31645	6.06987	6.42506	6.13668	6.37743
ASCRP3001639	0.993442	0.997765	1.00166	up	hsa_circRNA_405488		25070500	chr16	-	72341954	72425114	sense overlapping	NR_126330	LINC01572	ACTTCAGTGATTATAAAAGTTAAGGAGCCTTTCTGAAGGGAACTCACAAGGGCTTCGGTT	61.8571	48.4286	5.72222	5.71983	21	32	244	57	26	26	27	28	51	88	54	23	45	50	5.10784	5.37472	7.27579	5.80611	5.49786	5.76382	5.22938	5.62874	5.88873	5.78944	5.68539	5.35241	5.77403	5.92009
ASCRP3001640	0.352206	0.710111	1.04054	up	hsa_circRNA_081794	hsa_circ_0081794	circBase	chr7	-	103777227	103824619	exonic	NM_002553	ORC5	ACTTCATCAGAGCTATTGCAAGGCAGTACTTAATTTTCCTAAATATTGTGAACCCGTGGT	30.2143	30.7143	5.36026	5.30293	21.5	34	44	43	20	20	29	19	30	35	51	21.5	29.5	29	5.20835	5.45381	5.578	5.53214	5.22056	5.20333	5.32565	5.16242	5.38165	5.33385	5.63249	5.13422	5.36774	5.10814
ASCRP3001642	0.798278	0.933907	1.02524	up	hsa_circRNA_057028	hsa_circ_0057028	circBase	chr2	-	171867882	171884915	exonic	NM_012290	TLK1	ACTTCATCTGCTTGGTAGAGGTGGCTTTAGTGAAGTGTATAAGGTTGACTTTGGCAGAAT	85.2857	100.714	6.38979	6.35383	29	70	217	112	46	31	92	31	74	208	184	37	87	84	5.87402	6.07569	7.12798	6.46044	6.32638	6.20387	6.66015	6.10058	6.3046	6.59776	6.75605	5.87419	6.40924	6.4344
ASCRP3001644	0.7304	0.90915	1.15579	up	hsa_circRNA_100604	hsa_circ_0009172	circBase	chr10	-	70218860	70229920	exonic	NR_102264	DNA2	ACTTCCCTCAGATGCAGCTCTCTCTATTTCAGAAGAAAGTGGTAGCTTCCTTTCCAAGAA	2889	3226.86	11.0486	10.8397	1003	3731	4833	6318	1145	613	2580	1831	6455.5	361	5316	1874	2600	4150.5	11.0697	11.3603	10.8457	11.2376	11.1499	10.5127	11.1646	11.5086	11.5959	7.25769	10.9197	11.7637	10.8755	11.9571
ASCRP3001646	0.452607	0.772518	1.21663	up	hsa_circRNA_406044		25070500	chr2	+	216227368	216238260	antisense	NM_002026	FN1	ACTTCCTCTCCAGCTGGCTGTTGGCCTCTTGAAGGCAGTGACATGGTAGCCTGTCACCTG	144.429	115.857	7.00764	6.72476	63	119	363	248	48.5	44	125.5	41	170	85.5	185	77	157.5	95	7.00654	6.61272	7.75264	7.43131	6.38819	6.79441	7.06767	6.50851	7.30928	5.79167	6.74483	6.98312	7.15612	6.57975
ASCRP3001647	0.1454	0.526712	1.11488	up	hsa_circRNA_034970	hsa_circ_0034970	circBase	chr15	+	43690235	43694048	exonic	NM_001286414	TUBGCP4	ACTTCCTGAGCAATTTGCTGGCTCAATCCTTTATCCTATTGAAACCTCAGATGCTACTCA	92.7143	101.786	6.60551	6.44862	44	155	135	134	58	30	93	34	82	229	160	56	80.5	71	6.47629	6.90282	6.62503	6.66211	6.72084	6.13375	6.71771	6.30746	6.43428	6.70311	6.60977	6.42506	6.33765	6.32303
ASCRP3001648	0.608643	0.852466	1.08146	up	hsa_circRNA_406309		25070500	chr3	+	99584817	99585905	intronic	ENST00000421999	CMSS1	ACTTCCTTTCCTGTCACAGGTTATTTTCACTTAGATATTGCACGTGGGCATTTTGGAGGA	68.1429	72.9286	6.38753	6.27455	38.5	55	125.5	66	42	56	94	43.5	59.5	89	111	58	83.5	66	6.14136	5.85436	6.54279	5.94424	6.28555	7.26194	6.68245	6.54998	6.10644	5.77875	6.25194	6.57889	6.39126	6.26461
ASCRP3001649	0.852123	0.951508	1.01308	up	hsa_circRNA_087212	hsa_circ_0087212	circBase	chr9	+	75775718	75780125	exonic	NM_000700	ANXA1	ACTTCGCAGAGGGCCTTGGAACTGATGAAGATACTCTAATTGAGATTTTGGCATCAAGAA	25.8571	28.4286	5.23897	5.22021	21	29	28	36	25	19	23	22	26	43	29	26	29	24	5.17303	5.20668	5.23626	5.34837	5.43794	5.06104	5.20947	5.54613	5.09008	5.30442	5.10306	5.0458	5.19969	5.25233
ASCRP3001650	0.83007	0.944743	1.02137	up	hsa_circRNA_407033		25070500	chr8	+	381340	385707	exonic	NM_012173	FBXO25	ACTTCTCAAGTGCAATTCAAGATATCCGAAGGTTCAATTATGTGGTCAAATATCTTAAAT	82.7857	105.714	6.41603	6.38553	36	171	163.5	87	39	34	49	34	73	305.5	132	46.5	87	62	6.18499	7.086	6.78141	6.22335	6.197	6.44416	5.99531	6.03756	6.3046	7.01744	6.41856	6.23683	6.45101	6.23272
ASCRP3001651	0.815117	0.938619	1.03588	up	hsa_circRNA_004672	hsa_circ_0004672	circBase	chr11	+	9441957	9446809	exonic	NM_006391	IPO7	ACTTCTGAAGGAAACACTTCAAGTTGAAGAAGATGATCGACCTGAGTTACCATGGTGGAA	94.7143	148.786	6.61367	6.56281	35	146	172	144	45	48	73	37.5	77	486	237	34	93	77	6.18499	6.82943	6.84019	6.73874	6.34213	6.95144	6.40875	6.37321	6.35049	7.71102	7.00894	5.59564	6.52294	6.37743
ASCRP3001652	0.342935	0.703978	1.08913	up	hsa_circRNA_102123	hsa_circ_0044623	circBase	chr17	+	48818462	48819092	exonic	NM_006107	LUC7L3	ACTTCTGCAACAGGTATGAGAAGAGCTCTCGTTTCATGAAAGTTGGCTATGAGAGAGATT	73.8571	76.7143	6.26565	6.14247	30	117	115	109	47	27	72	31	64	140	124	44	65	69	5.82191	6.56762	6.43428	6.39496	6.40375	5.84181	6.39521	6.03756	6.08227	6.16572	6.31736	5.91634	6.16314	6.31488
ASCRP3001653	0.811452	0.937003	1.02497	up	hsa_circRNA_405603		25070500	chr17	+	48814320	48819092	exonic	NM_006107	LUC7L3	ACTTCTGCAACAGGTTTGTAAATATTATCTCTGTGGTTTTTGTCCTGCGGAATTGTTCAC	66.1429	71.4286	6.19234	6.15676	28	88	111	88	43	23	82	31	63	116.5	127.5	43	66	53	5.7136	6.33317	6.39936	6.26018	6.34213	5.67896	6.61898	6.03756	6.18499	6.03675	6.39936	6.09468	6.21394	6.13005
ASCRP3001654	0.297762	0.671772	1.06674	up	hsa_circRNA_020273	hsa_circ_0020273	circBase	chr10	+	124268171	124274424	exonic	NM_002775	HTRA1	ACTTCTTACACATTGCGACGGTGAAGTGATTGGAATTAACACTTTGAAAGTGACAGCTGG	48.8571	51.7857	5.90359	5.81038	28	77.5	68	63	30	26	49.5	32	55	95	46.5	30	56	48	5.87402	6.12622	5.92741	5.8812	5.76874	5.72182	6.02572	6.10058	5.96885	5.8812	5.48616	5.59564	5.85738	5.78287
ASCRP3001656	0.336947	0.70009	1.8365	up	hsa_circRNA_001038	hsa_circ_0000453	circBase	chr12	-	122495211	122495481	antisense	NM_020993	BCL7A	ACTTCTTCCCTCATCAGACCATTCTCTTCCTCACCCACCAGGCCTGGACACCCCCTGAAG	11412.9	10526.4	13.0763	12.1994	4067	10105	20021	20470	3930	6099	15198	6629.5	17566.5	327.5	20705	2898	14940	10618	12.8963	13.0269	13.0019	13.0716	12.8499	13.0716	13.6162	13.0269	13.2678	7.12056	13.1253	12.4534	13.2319	13.1697
ASCRP3001658	0.541745	0.821475	1.03855	up	hsa_circRNA_100471	hsa_circ_0003659	circBase	chr1	-	227327276	227335260	exonic	NM_003607	CDC42BPA	ACTTGAACTCAGTAGAAAACTTCAAGGTTCAGTCCTCAGTGGCTGTAGGAACTCCAGATT	34.4286	40.2143	5.5537	5.49913	26.5	55	33.5	38	32	22	34	23	38	75	50	28.5	34	33	5.68659	5.8122	5.38954	5.5088	5.66418	5.38239	5.43223	5.62874	5.61826	5.69337	5.57628	5.24117	5.33844	5.39766
ASCRP3001660	0.139942	0.519523	1.03784	up	hsa_circRNA_405068		25070500	chr12	+	110922882	110927976	sense overlapping	NM_013300	FAM216A	ACTTGACAGTCTTGTCTCGTGTATTGAATTCGTGCCAAAGATAGAATCAAAGATGGATAC	24.8571	25.6429	5.25627	5.20269	23	26	37	26	20	19	23	20	25.5	35.5	25	25.5	27	21	5.46205	5.23516	5.50403	5.12447	5.08947	5.13069	5.248	5.46718	5.26739	5.31482	5.06811	5.0458	5.14739	5.10814
ASCRP3001661	0.00347856	0.161109	1.2969	up	hsa_circRNA_403503		25242744	chr5	+	175913355	175916028	exonic	NM_014613	FAF2	ACTTGATATATTTAGGCTGCTGTACAGGACAGATTGAATGAGCAAGAGGGCGTACCTAGT	41	37.3571	5.77517	5.4001	29	47	58	47.5	36	29	40.5	20	34	74	40	28	34	31.5	5.76874	5.7055	5.77499	5.57911	5.79576	5.99708	5.805	5.30495	5.47044	5.65743	5.43032	5.17217	5.36774	5.39766
ASCRP3001662	0.192781	0.581682	1.06949	up	hsa_circRNA_027612	hsa_circ_0027612	circBase	chr12	-	76461150	76462774	exonic	NM_004537	NAP1L1	ACTTGATGGTCTGGTAGAAACACCAACAGGATACATTGAAAGCAAAGAACAGTCTGAACT	27.7143	28.7143	5.34339	5.24646	23	31	34	32	20	24	30	21	24	44	33	25	28	26	5.46205	5.36625	5.42169	5.27964	5.22056	5.28731	5.36625	5.10126	5.20779	5.43032	5.32565	5.35241	5.19969	5.10814
ASCRP3001663	0.344695	0.705553	1.14809	up	hsa_circRNA_007336	hsa_circ_0007336	circBase	chr16	+	15102635	15112822	exonic	NM_015027	PDXDC1	ACTTGGGACTTGATGGGTTTGTGGAGAGGATCAAGCATGCCTGTCAACTGCTCGGCTTGC	125.429	155.357	7.18102	6.98179	72	135	149	177	101	62	182	63	142	289.5	270	52	139	132	7.2113	6.77124	6.71605	7.0055	7.60341	7.42157	7.53807	7.1899	7.05805	6.98859	7.15004	6.51156	6.99128	6.98312
ASCRP3001667	0.314209	0.686497	1.12432	up	hsa_circRNA_003099	hsa_circ_0003099	circBase	chr1	+	44137175	44149475	exonic	NM_014663	KDM4A	ACTTGTGCTGCAGGAGTGTGTCAGTGATGATGATTATTCTGACTCCACTGAAGTCAAATT	85.2143	113.357	6.63562	6.46657	63	78	132.5	146	49	45	83	40	81	255	179	34	121	83.5	6.98582	6.15619	6.56204	6.78291	6.46814	6.95144	6.54279	6.52911	6.33702	6.81143	6.70252	5.53415	6.84244	6.5093
ASCRP3001672	0.172436	0.559286	1.17616	up	hsa_circRNA_406163		25070500	chr21	+	47088787	47093649	intronic	ENST00000400314	PCBP3	ACTTTCGGAAGCACATTGGAGATATATTTCCACAGCATCTGGCTTTTCTTGTTCCTGTTC	33.1429	25.5	5.41635	5.18226	20	27	84	31	21	23	26	20	24.5	29	29	26	26	24	5.10784	5.31482	6.13492	5.27964	5.19291	5.48616	5.39815	5.30495	5.26739	5.16012	5.2428	5.24117	5.01077	5.04864
ASCRP3001675	0.339738	0.701698	1.03825	up	hsa_circRNA_000658	hsa_circ_0001149	circBase	chr20	-	34322827	34322961	intronic	ENST00000253363	RBM39	ACTTTGGAAAGTCAAATCCAGTTATAGCAAAACACCTTTACTGCAGAGGCCATATAACCA	23.2143	25.5	5.21254	5.15838	22	26	30	28	17	19	20.5	20	26	33	28	26.5	23	22	5.39052	5.22111	5.2507	5.20556	4.98111	5.28731	5.15145	5.10126	5.26739	5.27752	5.22056	5.02539	5.07209	5.14448
ASCRP3001677	0.24285	0.627955	1.09696	up	hsa_circRNA_100578	hsa_circ_0004809	circBase	chr10	+	27469881	27470510	exonic	NM_032844	MASTL	ACTTTTAACCATTGATGATACAAAGAGAGCTGGAATGAAAGGTCCTGCGGTAGACTGGTG	31.5	29.1429	5.41414	5.28062	21	32	49.5	33	22	19	44	21	27	35	38	27	30	26	5.24117	5.34099	5.64183	5.35923	5.28573	5.13069	5.89932	5.13246	5.38165	5.28811	5.37967	5.15434	5.33844	5.28969
ASCRP3001678	0.0885696	0.443046	1.17771	up	hsa_circRNA_402266		25242744	chr2	+	58311223	58316858	exonic	NM_006296	VRK2	ACTTTTGGGTTACAAAAATCCAGACCAGCTTTCCCCACAAATAAACCAGAGAAAGATGCA	192	195.143	7.69636	7.46038	121.5	253	302	275	116.5	90	186	92	222.5	246	289	132	203	181.5	7.94077	7.49899	7.53027	7.54588	7.7813	8.01065	7.56663	7.82541	7.6505	6.79673	7.20687	7.80923	7.5159	7.418
ASCRP3001679	0.169766	0.555539	1.14954	up	hsa_circRNA_400019	hsa_circ_0092342	circBase	chr11	+	8706439	8707219	intronic	ENST00000314138	RPL27A	ACTTTTTTCTCTGTTCTGTAAGTTAATTGGATGTTTTTCTGTACTTCCATACCTTCCCTT	31.5714	33.4286	5.49003	5.28898	24	38.5	32	39	34	22.5	31	20	28.5	67	40	23	29.5	26	5.39052	5.57065	5.30309	5.40913	5.82446	5.43199	5.5004	5.13246	5.33385	5.63249	5.46485	5.11202	5.32308	5.02412
ASCRP3001681	0.527276	0.814911	1.07814	up	hsa_circRNA_401821		25242744	chr17	-	49269563	49270871	exonic	NM_017643	MBTD1	AGAAAAAGGCTAAGTCCCAGCAATACAAAGGACATAAGAAAAGTTACACAAAACTTCCTT	102.357	114.857	6.65312	6.54458	49	170.5	131	200	51	31	84	36	86	252.5	180.5	45	106	98	6.5418	7.04465	6.60351	7.19145	6.5559	6.13375	6.50077	6.15576	6.46954	6.81811	6.7313	6.25383	6.69875	6.68476
ASCRP3001684	0.29915	0.673557	1.15038	up	hsa_circRNA_007607	hsa_circ_0007607	circBase	chr7	+	6776706	6777567	exonic	NR_002217	PMS2CL	AGAAAAGAGATAAGGTAACTTAATAAAAATGCATGCAGCGGATTTGGAAAAGCCCATGGT	102.714	115.5	6.68752	6.48541	39.5	177	209.5	133	52	41	67	47.5	96	254	233	35	85	58	6.3059	7.1048	7.0776	6.69175	6.58954	6.74579	6.29728	6.7343	6.5904	6.78334	6.99452	5.65191	6.42518	6.21824
ASCRP3001688	0.859117	0.954296	1.00806	up	hsa_circRNA_070911	hsa_circ_0070911	circBase	chr4	+	128715231	128719864	exonic	NM_014278	HSPA4L	AGAAAATGCTTTGAAGAAACCAGTGGCTGACTGTGTGATTTCAGGCCTGTATATCATTGG	35.5714	39.2143	5.53174	5.52016	24	49	55	36	24	23	38	26	37	63	45	32	31.5	40	5.53214	5.7055	5.74259	5.3143	5.49786	5.20333	5.7265	5.70352	5.55408	5.5532	5.54968	5.35241	5.21779	5.71042
ASCRP3001691	0.975514	0.991589	1.00188	up	hsa_circRNA_406490		25070500	chr4	-	82025523	82065484	exonic	NM_006259	PRKG2	AGAAACACAGAACATTCAACCAAACTGTCGGTACATTTGAAGAGCTGCAAAAATACCTTG	25.4286	27.6429	5.22736	5.22466	18	41	31	25	21	19	23	22	27	44	30	22.5	24	24	4.98632	5.58856	5.26739	5.14357	5.19291	5.20333	5.20947	5.30495	5.20779	5.35291	5.28705	5.05795	5.23571	5.12624
ASCRP3001692	0.0715366	0.40893	1.09961	up	hsa_circRNA_102201	hsa_circ_0045838	circBase	chr17	+	74738050	74738355	exonic	NM_024311	MFSD11	AGAAACAGTGGGATTTTCTGGGCACTTCTGCAGTCTAGCATGTACATTGCCGTTTTCATC	45.8571	48.2143	5.92756	5.79057	25	54	57.5	73	38.5	27	46	26	34.5	90	62	35	46	44	5.53214	5.87085	5.80979	6.078	6.23259	5.99708	5.97246	5.62874	5.58427	5.8111	5.778	5.93619	5.8328	5.96291
ASCRP3001693	0.993667	0.997765	1.00077	up	hsa_circRNA_401220		25242744	chr14	-	23550956	23559842	exonic	NM_014977	ACIN1	AGAAACCAAGGAAAGGAGAAAGACGATCATCTAGGGTCAGACAGATTGGTGAGGAAATGA	71.2143	99.5	6.34743	6.34632	38	113.5	88.5	111	40	37	70.5	32	69	273.5	118	43	85.5	75.5	5.95011	6.58438	6.18443	6.47499	6.23259	6.60372	6.4018	5.73951	6.18499	6.88954	6.34083	6.36082	6.46581	6.44274
ASCRP3001694	0.602902	0.850545	1.02222	up	hsa_circRNA_401263		25242744	chr14	-	58758352	58759856	exonic	uc010apd.2	FLJ31306	AGAAACCTGGATCTGCGATCTGTTTGTGGTGAGCATTTGTACAGTGAAACATTTTGCTAC	34	39.7143	5.52511	5.4934	21.5	37.5	36	45	27	25	46	22.5	34	58	55	28	42.5	38	5.42625	5.41928	5.40792	5.58771	5.37571	5.5847	5.87419	5.34887	5.49695	5.53281	5.69656	5.29103	5.52478	5.56282
ASCRP3001697	0.539358	0.820058	1.03802	up	hsa_circRNA_028202	hsa_circ_0028202	circBase	chr12	-	110893390	110895439	exonic	NM_016301	GPN3	AGAAACTGACTAAAGCTATATGTGGACTGGTCAGATTGAGTTGTACACTCACCTGCCTGT	28.0714	27.7857	5.33402	5.28018	22	33	36	36.5	21	22	26	20	25.5	30	36	25	27	31	5.39052	5.43032	5.48616	5.40059	5.25314	5.28731	5.09008	5.13246	5.28229	5.25341	5.39717	5.53415	5.07209	5.28969
ASCRP3001700	0.293983	0.670359	1.05683	up	hsa_circRNA_403312		25242744	chr5	-	31406959	31410994	exonic	NM_013235	DROSHA	AGAAAGAATAGGCTGTGGGAAAGGACCAAGTTGTTGCGAAGCTCTTTGGTGAATAATAGA	26.7857	26.9286	5.34195	5.26221	23	28	34	28.5	20	23	31	20	29	28	26	28	28.5	29	5.31534	5.28969	5.44343	5.15897	5.25314	5.5847	5.34837	5.13246	5.38165	5.22773	5.15376	5.4723	5.32308	5.14448
ASCRP3001702	0.407314	0.743759	1.11627	up	hsa_circRNA_404743		25070500	chr10	+	33093942	33113532	exonic	NM_024688	CCDC7	AGAAAGAGTTACCCTGAGACTGATATAGAAAGCTTGAGAGGTGCTTTGGGAAGACGCTTA	44.9286	44.2143	5.79832	5.63963	45	47	78	41	25	21.5	57	25	30	90	56.5	40	32	36	6.43965	5.7055	6.04837	5.45146	5.43794	5.33385	6.17145	5.58985	5.38165	5.7642	5.66702	5.93619	5.49627	5.64224
ASCRP3001703	0.530303	0.816632	1.05284	up	hsa_circRNA_006599	hsa_circ_0006599	circBase	chr12	-	459786	461490	exonic	NM_001042603	KDM5A	AGAAAGATTCTGCCAGAAGAAGAGGAATGTAGCAAACCTCGAGAAGCCTTTGGATTTGAA	54.5714	64.0714	6.01612	5.94184	36	100	65	74	32	26	49	26	50	141.5	82	38	53	58	6.11658	6.41263	5.90311	6.02983	5.91444	5.76382	5.97246	5.70352	5.88873	6.21339	5.97214	5.97345	5.87875	5.96291
ASCRP3001704	0.179592	0.56735	1.18935	up	hsa_circRNA_005852	hsa_circ_0005852	circBase	chr2	+	63206322	63217975	exonic	NM_015252	EHBP1	AGAAAGCTGTAACTGAGAGCTCAGAGCAGGACATGAAACAGCAAGATGAAGAGCGACGTC	99.9286	92.0714	6.56263	6.31245	32.5	180	166	103	58	29	131	35	73	173	158	43	77	85.5	6.00079	7.086	6.83178	6.34808	6.63752	5.96192	7.07232	6.03756	6.23628	6.41446	6.5874	6.28441	6.21394	6.41311
ASCRP3001706	0.0106613	0.226587	1.13403	up	hsa_circRNA_404707		25070500	chr10	+	3150990	3151271	intronic	ENST00000381075	PFKP	AGAAAGGCTGTGTTTCTATTGGGAAGGGTTGGGCATCTTCACAAGGTCTCTAGGAGGAAG	29.7857	28.5714	5.44831	5.26685	27	35	42.5	26	26	23	29	23	26.5	33.5	31	26	30	30	5.6558	5.43032	5.51534	5.14357	5.43794	5.48616	5.46904	5.42793	5.28229	5.29419	5.22056	5.15434	5.163	5.32565
ASCRP3001707	0.480277	0.789176	1.06807	up	hsa_circRNA_406763		25070500	chr6	-	35604790	35614627	intronic	ENST00000540787	FKBP5	AGAAATGAACCATTTGTCTTTAGTCTTGGCAAAGGTGTTTGCTGACTAGCACTTTGGAGA	72.7857	76.7857	6.23587	6.14087	27	106	150.5	113	43	34	36	31	64	151.5	150	40	55	46	5.53214	6.51382	6.74125	6.50545	6.40375	6.29728	5.65743	5.9117	6.13463	6.27452	6.55789	6.13375	6.03172	5.9419
ASCRP3001708	0.667997	0.883701	1.03689	up	hsa_circRNA_030355	hsa_circ_0030355	circBase	chr13	+	53191604	53203917	exonic	uc021rjx.1	HNRNPA1L2	AGAAATGACCCACCAGACCAGAAACGGAAGAGAGCGCGGGGGATGTGTTTGGCGTGGGGC	38.8571	43	5.82829	5.77603	36	41	39	38	32	32	54	36	39	43	45	44	42	52	6.11658	5.57954	5.52478	5.45146	5.87419	6.23655	6.01493	6.15576	5.58427	5.42121	5.52186	6.25383	5.59734	5.89794
ASCRP3001709	0.138348	0.517847	1.09182	up	hsa_circRNA_401095		25242744	chr12	-	123678932	123679148	exonic	NM_022782	MPHOSPH9	AGAACAAAATGTTTCAAGATAATGATTTGAGAGAACGCTTCAGTGCAGCCAGCAGTGCTT	38.2857	42.7857	5.67151	5.54478	27	52	44	50	25	24	46	23	38	80	60	26	38	34.5	5.7136	5.78944	5.61301	5.6739	5.49786	5.5847	5.82809	5.34887	5.63373	5.74742	5.7226	5.35241	5.55977	5.44863
ASCRP3001712	0.558373	0.829734	1.11639	up	hsa_circRNA_101247	hsa_circ_0029961	circBase	chr13	+	33306237	33320238	exonic	NM_015032	PDS5B	AGAACAATATCAGCTATGTGCATTAGCTATCAACAGCCTTGCTTCCTGTTTTACATCACA	127.786	97	6.49422	6.33538	29	117.5	123	463	39	26	97	34	72.5	196	197	41.5	69	69	5.7136	6.60745	6.50545	8.23794	6.11628	5.53303	6.74579	6.13035	6.31307	6.54932	6.82678	6.15386	6.16314	6.21114
ASCRP3001715	0.538701	0.820058	1.10076	up	hsa_circRNA_059060	hsa_circ_0059060	circBase	chr2	+	242282406	242283312	exonic	NM_004404	SEPT2	AGAACCCAGAGCACAATGACTTTCTGAAGCTGAGAACCATGCTCATATTCTGGATGAAAT	372.214	404.286	8.51109	8.3726	260.5	420	654	529.5	176	99.5	466	127	272.5	834	448	270.5	538	340	9.16403	8.15345	8.42758	8.40806	8.46174	8.16458	8.79823	8.31238	7.90856	8.63891	7.74513	8.81589	8.82942	8.35787
ASCRP3001716	0.0347746	0.325498	1.07028	up	hsa_circRNA_405162		25070500	chr13	-	77723923	77724126	intronic	ENST00000357337	MYCBP2	AGAACCTGGTAGCTAAGGAATGGCTTGATTAGATTTGTGTTTTGTAACGATTGTGGTGGA	22.5	23.3571	5.18036	5.08237	21.5	25	25	22	20	20	24	21	23	23	24	21.5	25	26	5.35493	5.17217	5.19235	5.09008	5.1424	5.20333	5.10724	5.10126	5.13128	5.10724	4.9944	5.19772	5.04802	4.9967
ASCRP3001718	0.949408	0.983442	1.00714	up	hsa_circRNA_100656	hsa_circ_0004896	circBase	chr10	-	99196947	99197507	exonic	NM_016046	EXOSC1	AGAACGAGCTGGGAGTGGTGGTAGCCCACAGTGAGTCAGGTTGAAATTTATAAGAGTTTC	129.071	147.929	7.09544	7.08517	61	156.5	111	192	134	42	207	54.5	118	220	158.5	207	138.5	139	6.88824	6.92712	6.38541	7.12391	7.99499	6.65042	7.69798	7.00718	6.82231	6.62649	6.5874	8.42489	7.0055	7.12241
ASCRP3001719	0.83575	0.946633	1.06801	up	hsa_circRNA_010096	hsa_circ_0010096	circBase	chr1	+	16093870	16101291	exonic	NM_017556	FBLIM1	AGAACGAGGTGTACTGCCTGGACGACTTCTACAGGATGCCCACCCCCTCCTCCTGTCCTG	7759.86	6793.86	12.7202	12.6252	5835	6494	10860.5	11545.5	6361	7683	5540	5687	6418	5807	9644	7375	6876	5750	13.3603	12.3229	11.9353	12.0542	13.4999	13.4826	12.3859	12.6735	11.588	14.2059	11.9353	13.5633	12.0878	12.3229
ASCRP3001721	0.0191101	0.270478	1.2224	up	hsa_circRNA_105014	hsa_circ_0091175	circBase	chrX	-	80047352	80049271	exonic	NM_153252	BRWD3	AGAACTACCTGTAAATTATGTGAAACCTCCAAATGTGGGTGGCAGCAAATGCACACATTC	51.2857	46.7857	5.98444	5.69472	26	62	80	70	36	29	56	27	37.5	64	70	31	57	41	5.59564	5.97574	6.08227	6.00867	6.11628	5.99708	6.11539	5.54613	5.64698	5.53281	5.86326	5.4723	5.98279	5.81878
ASCRP3001722	0.497778	0.799023	1.05085	up	hsa_circRNA_402766		25242744	chr22	+	46711928	46722551	exonic	NM_016426	GTSE1	AGAACTCTGCAATGAGCTAAATCAAGTGAATTTGCAAGTATTCCTGCAAATAGCTCCCGG	22.7857	23.4286	5.23035	5.15879	19	23	25	29.5	18	25	20	20.5	24	25	23.5	26	24	21	5.24117	5.20668	5.12952	5.24171	4.94741	5.67896	5.16702	5.26739	5.35241	5.08367	5.15376	5.08003	5.04802	5.12624
ASCRP3001724	0.813979	0.938206	1.02649	up	hsa_circRNA_104754	hsa_circ_0003624	circBase	chr9	+	33886878	33900269	exonic	NM_017811	UBE2R2	AGAACTGCCTTCTGAAAGGTGGAATCCTACTCAGAATGTGAGGCGCATATTAAATTTCCT	90.8571	100.286	6.5144	6.47667	40	114	172	114	47	28	121	32	71	195	153	72	87	92	6.26528	6.58438	6.88395	6.47035	6.40375	5.99708	6.99597	5.97724	6.3046	6.54279	6.55415	7.00364	6.39814	6.55612
ASCRP3001725	0.0349101	0.325582	1.172	up	hsa_circRNA_404817		25070500	chr10	+	124640186	124650369	sense overlapping	NR_027282	LOC399815	AGAACTTCAGAAAGGAAGAAAGATCAATGGAATGGATAAAAACAGAGCCAGAATCTGGTG	26.6429	24.0714	5.42673	5.19776	25	24.5	29	24	20	25	39	22	24	27	25	25	24	21.5	5.59564	5.26525	5.2507	5.17217	5.25314	5.76382	5.68639	5.30495	5.20779	5.08367	5.22056	5.15434	5.23571	5.1773
ASCRP3001727	0.694339	0.893543	1.04238	up	hsa_circRNA_007342	hsa_circ_0007342	circBase	chr18	+	66564455	66564919	sense overlapping	NM_024781	CCDC102B	AGAAGAAAAATGAACTAGAGAGATTGCAAGCTGAAAATACCTCGGAGTGGGACAAGAGGG	30.7143	32.0714	5.40287	5.343	25	38	38	33	21.5	21	38.5	21	25	45	40	30	35.5	28	5.53214	5.53972	5.42169	5.3039	5.22056	5.06104	5.74105	5.04802	5.09008	5.36675	5.41349	5.4723	5.59734	5.41301
ASCRP3001728	0.550115	0.826074	1.0295	up	hsa_circRNA_054700	hsa_circ_0054700	circBase	chr2	+	61258553	61272986	exonic	NM_002618	PEX13	AGAAGAAATTTCTTTCCGGGCTGGTGATATGCTGAACTTAGCTCTCAAAGATCTGCTGAT	29.9286	35.6429	5.43488	5.39293	24.5	34	36.5	40	23	24	27.5	24	30	70	38	24.5	30	33	5.42625	5.43032	5.43032	5.48871	5.28573	5.5847	5.39815	5.42793	5.40962	5.62749	5.42457	5.13422	5.23571	5.491
ASCRP3001730	0.37754	0.729382	1.06253	up	hsa_circRNA_008672	hsa_circ_0008672	circBase	chr1	+	33133825	33138502	exonic	NM_005610	RBBP4	AGAAGACAATATCATGCAAGTGTGGCAAATGAATTTGGAGGTTTTGGTTCAGTTAGTGGA	89	104.071	6.59205	6.50455	47	159	130	116	53	36	82	41	99.5	180	180	39	94.5	94.5	6.62156	6.95436	6.59637	6.52339	6.5559	6.38176	6.511	6.48887	6.62576	6.46137	6.7272	6.1139	6.52867	6.58605
ASCRP3001731	0.457742	0.775892	1.12274	up	hsa_circRNA_103938	hsa_circ_0001529	circBase	chr5	-	132227855	132228810	exonic	NM_014423	AFF4	AGAAGACCGAAGGGAAGACTTCCAGTAGCTCCAAGGAGGTTAAGAATGAAGATGATAACC	162.143	161.714	7.30665	7.13962	93	241	274.5	227.5	67	46	186	50	147.5	311	156	127	160	180.5	7.51517	7.45229	7.42097	7.32904	6.98051	6.91382	7.53474	6.75452	7.12997	7.08104	6.5874	7.76091	7.21671	7.44678
ASCRP3001732	0.361794	0.716009	1.23315	up	hsa_circRNA_000479	hsa_circ_0000479	circBase	chr13	-	43528083	43544806	exonic	NM_033255	EPSTI1	AGAAGAGAAGCATTTAGAGAGCATCAGCAATACACAAGTGCATACACCTTGATAGCACCA	260.357	259.5	7.96104	7.65869	132.5	369	280	624.5	159.5	74	183	70	215	686	233	115	231.5	266	8.11005	7.98228	7.44465	8.60579	8.31238	7.71994	7.55217	7.42433	7.59258	8.2485	6.98956	7.60987	7.73833	8.00765
ASCRP3001733	0.225872	0.616741	1.10723	up	hsa_circRNA_079800	hsa_circ_0079800	circBase	chr7	-	33060883	33063720	exonic	NM_016489	NT5C3A	AGAAGAGAAGTACCCTTATATGGTGGAATGATAATAACGGACTTTGATATGACACTCAGT	37	38.3571	5.63221	5.48526	23	49	60	38	30	21	38	22	27.5	70	54	26	32	37	5.53214	5.77403	5.82482	5.48871	5.82446	5.20333	5.778	5.16242	5.35241	5.62141	5.64842	5.38165	5.47067	5.75983
ASCRP3001737	0.013795	0.242137	1.19424	up	hsa_circRNA_102336	hsa_circ_0047322	circBase	chr18	+	23895192	23915195	exonic	NM_005640	TAF4B	AGAAGATCCAGAACAGCTGAGATTAAAGCAGAAAGCCAAAGAGAGATGAGGATGACATCA	43.7857	35	5.81229	5.55619	30	62	75	45	27.5	23	44	25	33	48	42	29	34	34	5.87402	5.96258	6.03644	5.63976	5.66418	5.5847	5.92433	5.62874	5.55408	5.43032	5.52186	5.59564	5.50857	5.65416
ASCRP3001739	0.983132	0.99529	1.00281	up	hsa_circRNA_004868	hsa_circ_0004868	circBase	chr20	-	48256214	48257202	exonic	NM_004776	B4GALT5	AGAAGATGACGACCTCTGGAACAGGTTGGTACCCAACCCTTTAATCGAGCCATGCTTTTC	66.4286	87.7143	6.36842	6.36437	50	108.5	53	110	44	37	62.5	33	64	191	77	48	104	97	6.70083	6.54279	5.77499	6.47035	6.30525	6.55009	6.23464	6.15576	6.21408	6.53023	5.95011	6.42506	6.65811	6.61724
ASCRP3001742	0.0570268	0.381579	1.2194	up	hsa_circRNA_100582	hsa_circ_0004126	circBase	chr10	+	31661946	31791437	exonic	uc001ivr.4	ZEB1	AGAAGCCAGTGGTCATGATGAAAATGTTTTCAGTTTAAATTCTCAACTGGCAATTGGCCG	58.9286	45.2143	6.02979	5.74362	34	77	109.5	69	40	23	60	26	43	65	56	39.5	45.5	41.5	6.04805	6.13035	6.36583	5.94424	6.24869	5.38239	6.08894	5.77499	5.75354	5.64224	5.64842	6.15386	5.66945	5.56282
ASCRP3001744	0.14761	0.52994	1.10204	up	hsa_circRNA_101667	hsa_circ_0005648	circBase	chr16	-	249060	258187	exonic	NM_018032	LUC7L	AGAAGCTTGATCAGTTGAGGGCAATGGATCACTTGGAGTCCTTTATTGCTGAATGTGATC	33.5	39.2857	5.52338	5.3832	23	34.5	39	46	28	29	35	23	30	74.5	51	26.5	40	30	5.39052	5.39766	5.44343	5.59607	5.49786	5.80574	5.53237	5.38708	5.13128	5.68559	5.57628	5.26739	5.50857	5.12624
ASCRP3001749	0.79738	0.933597	1.03454	up	hsa_circRNA_400987		25242744	chr12	-	66923610	66990707	exonic	NM_021150	GRIP1	AGAAGGCAATACCTTTGGTTTTGTAATTCGAGATGAGAGTCCCTACACTAAATCCGCCAG	60.1429	60.7857	6.12881	6.07982	60	147	36	69	25	34	50	38	93	72.5	73	51	46	52	6.93609	6.85633	5.42169	5.97312	5.37571	6.3238	6.01493	6.48887	6.54202	5.67067	5.87384	6.23683	5.77403	5.97246
ASCRP3001751	0.707813	0.898149	1.04755	up	hsa_circRNA_101859	hsa_circ_0040188	circBase	chr16	-	70292882	70296427	exonic	NM_001605	AARS	AGAAGGCTGAAGAGATTGCTAATGAGATGATTGAGGCAGCCAAGTATTTGAGAACACAGT	76.2143	74.5714	6.28342	6.2164	36	74.5	134.5	168	37	33.5	50	37	67.5	122	96	45	87.5	67	6.00079	6.09907	6.6002	6.94759	6.00272	6.29728	6.03628	6.30746	6.20501	6.04805	6.09606	6.05551	6.48783	6.31488
ASCRP3001752	0.390664	0.734565	1.07201	up	hsa_circRNA_103199	hsa_circ_0062887	circBase	chr22	+	31661931	31664186	exonic	NM_005569	LIMK2	AGAAGGTCAGGTTTGCCAAAGGAATCGCCTCCGGAATGGCGCAGTAACAGTATCTCCAAG	45.9286	57.1429	5.99662	5.8963	48	55	50	62	29	31	46.5	29	47.5	123	61.5	36	61	42	6.57336	5.87085	5.69814	5.91273	5.76874	6.20387	5.94861	5.97724	5.8328	6.05953	5.7226	5.805	6.09408	5.78287
ASCRP3001753	0.885428	0.963128	1.00722	up	hsa_circRNA_104125	hsa_circ_0076794	circBase	chr6	-	53138017	53156761	exonic	NM_021814	ELOVL5	AGAAGTACATCACTCAGGGGCAGCTGATACTAGAGTAAAAGGATGGTTTCTTCTGGACAA	28.1429	32.5714	5.40874	5.39836	22	34	32	32	30	21	26	22	32	59	32	25	27.5	30.5	5.17303	5.43032	5.44343	5.39249	5.76874	5.48616	5.16702	5.04802	5.44103	5.51444	5.36274	5.53415	5.38363	5.50449
ASCRP3001754	0.302044	0.677098	1.12055	up	hsa_circRNA_405776		25070500	chr19	+	37579940	37587017	exonic	ENST00000587082	ZNF420	AGAAGTCTGCCATCTGTTTCATTGTTATTCCTTTTCTCTGCATTCTCCAGACTCTGTGCT	69.8571	66.5	6.31009	6.14589	37	138	80	72	41	30	91	35	68	79	106	60.5	54	63	6.18499	6.79404	6.10868	5.99401	6.30525	6.13375	6.64991	6.10058	6.18499	5.74742	6.18669	6.77181	5.87875	6.15096
ASCRP3001755	0.73598	0.912032	1.05178	up	hsa_circRNA_402237		25242744	chr2	-	45715378	45780869	exonic	NM_018079	SRBD1	AGAAGTGCAGGTGGAGACCACGTAGCTTTGCAAGGCCAGAGTTAATGAAGATCTTATATA	216.5	222.214	7.57894	7.50611	50	386.5	377	308.5	127	59.5	207	82	191.5	365	411	100	182	224	6.57336	8.03928	7.79915	7.68037	7.93112	7.3313	7.69798	7.55998	7.4479	7.27233	7.63934	7.47066	7.38155	7.77103
ASCRP3001756	0.041388	0.34543	1.38956	up	hsa_circRNA_001835	hsa_circ_0001835	circBase	chr9	+	2643266	2643521	sense overlapping	NM_003383	VLDLR	AGAAGTGGCGATGTGATGGGGACCCTGACTGCAAGGATGGCAGTGATGAGCTGGACTGTG	51.0714	39.6429	6.01055	5.53592	33	42.5	120	48	47	32	35	29	30	51	65	30	38.5	34	6.02351	5.57065	6.449	5.69058	6.40375	6.26528	5.67107	5.97724	5.38165	5.47508	5.74972	5.24117	5.49627	5.43032
ASCRP3001760	0.551946	0.826901	1.02005	up	hsa_circRNA_104232	hsa_circ_0078357	circBase	chr6	+	155063089	155099179	exonic	NM_001286189	SCAF8	AGAAGTTTATTCAGAAAGATTGTGCCTCTACTCCTGCTTGTACAGACTGCTTTTCCAGCA	37.7143	37.7857	5.69405	5.66541	31	57	42.5	42.5	29	24	38	27	44	51.5	40	35	35	32	5.84576	5.87085	5.58728	5.57911	5.66418	5.5847	5.7265	5.9117	5.84361	5.44957	5.47786	5.82809	5.59734	5.54968
ASCRP3001763	0.846635	0.949527	1.04119	up	hsa_circRNA_101690	hsa_circ_0037681	circBase	chr16	-	3860603	3860780	exonic	NM_004380	CREBBP	AGAATACTTCAGTCACCAACGTGCCAAATATGATGGGAATAACTGGGAACACAAGTCCAT	134.857	213.643	7.12475	7.06651	85	196.5	208	226	72	46	110.5	52.5	119	790	229	45.5	136	123.5	7.43794	7.23731	7.05875	7.3255	7.03918	6.87219	6.90239	6.93737	6.83936	8.53049	6.97354	6.15386	7.02236	7.00862
ASCRP3001765	0.239835	0.625886	1.04759	up	hsa_circRNA_000428	hsa_circ_0000428	circBase	chr12	+	92499277	92499539	antisense	NR_046159	C12orf79	AGAATAGCTGTGGCCAACAATCTTGCAAAAGCTGGAGTTCAAAAAGAAGCAATGTAGACA	22.5714	23.4286	5.17914	5.11206	20	22	26	24	22	20	24	19	23	24	25	26	23	24	5.24117	5.0342	5.12952	5.10604	5.08947	5.28731	5.36625	5.07515	5.20779	4.96281	5.10306	5.11202	5.09008	5.23352
ASCRP3001766	0.419971	0.75263	1.0408	up	hsa_circRNA_006929	hsa_circ_0006929	circBase	chr5	+	68881420	68882183	exonic	NM_001042490	GTF2H2C_2	AGAATATAATGGAGAAAGGCATTTGGATGGCAATACTGAGCCAGGGCTTACATTAGGAGG	28.7143	30.2143	5.38718	5.32949	25	29	40.5	31	22	23.5	30	24	28	31	42	29.5	30	27	5.42625	5.31482	5.47206	5.27964	5.25314	5.43199	5.53237	5.38708	5.31534	5.21225	5.46485	5.38165	5.25557	5.28969
ASCRP3001767	0.618505	0.857194	1.01932	up	hsa_circRNA_103813	hsa_circ_0072255	circBase	chr5	-	37326002	37328522	exonic	NM_004298	NUP155	AGAATATTCAAGAGTGGCAACAGAGAGATCACTGCAGTTCTCCTGTTCCTAGTGGTAGTC	32.2857	37.4286	5.54938	5.52177	31	34.5	46	39	25	21.5	29	26	36	71	42.5	25	31.5	30	5.76874	5.52925	5.65006	5.54017	5.60879	5.38239	5.36625	5.46718	5.525	5.65006	5.54282	5.53415	5.41156	5.52164
ASCRP3001768	0.217768	0.607501	1.12647	up	hsa_circRNA_406168		25070500	chr21	+	47783394	47801757	sense overlapping	NM_006031	PCNT	AGAATCACCAAGTCCAGCAGGTGTAAAACACAATCTAATTGAAGACCACCAGAAGGAACT	54.6429	44.5714	5.90737	5.73557	25.5	97	105	39.5	65	19.5	31	24	71.5	51	42	64	31	28.5	5.46205	6.41856	6.30447	5.47786	6.9323	5.28731	5.46904	5.30495	6.26502	5.45334	5.47786	6.71301	5.48616	5.44863
ASCRP3001772	0.302906	0.677437	1.03213	up	hsa_circRNA_092397	hsa_circ_0000425	circBase	chr12	-	90021454	90024422	exonic	NM_001682	ATP2B1	AGAATCGCAACAAAGGTACTCATGTAATGGAAGGCTCTGGAAGAATGGTAGTTACAGCTG	24.3571	28.5	5.30968	5.26405	22	26	26	31.5	21	21	23	22	24.5	45	32	24	28	24	5.20835	5.26525	5.29103	5.3143	5.47021	5.48616	5.13246	5.04802	5.29995	5.39815	5.36274	5.35241	5.33844	5.04864
ASCRP3001774	0.803152	0.935224	1.02305	up	hsa_circRNA_001773	hsa_circ_0001773	circBase	chr7	+	156994414	157024021	exonic	NM_014671	UBE3C	AGAATGCTTGGAAAGGCTTCTCTACAGTTTAGCCTTTAATGCCAGGTTTCTGAGACATCT	41.0714	49.7857	5.65961	5.62674	23	67	70	45	28.5	27	27	24	46	97	79	24.5	40	38	5.39052	5.97574	5.97378	5.54968	5.63811	5.76382	5.32565	5.54613	5.79055	5.8812	5.92281	5.05795	5.55977	5.62874
ASCRP3001776	0.185697	0.573257	1.12941	up	hsa_circRNA_104350	hsa_circ_0079933	circBase	chr7	+	40027197	40102699	exonic	NM_003718	CDK13	AGAATTAATAAGACGGTCTGGAAAATCCCGAAGCAGAAGCCCGTATTCATCTAGGCATTC	53.1429	63.7143	5.96815	5.79258	28	72	108	68	28	33	35	26	34	174	105	30	44	33	5.59564	6.07569	6.37891	5.98067	5.72143	6.35364	5.67107	5.50472	5.49695	6.39814	6.20947	5.65191	5.73719	5.54968
ASCRP3001780	0.296365	0.67089	1.45672	up	hsa_circRNA_104332	hsa_circ_0079619	circBase	chr7	+	24663284	24681487	exonic	NM_016447	MPP6	AGAATTGGTTGGTATACTCAAAGAACCTCACTTCCAGCAATGCAGCAAGTCTTGGAAAAC	921.286	787.929	9.51117	8.96844	338.5	1863.5	2140	692	381	152	882	155	373	2312	1633	129	418.5	495	9.47796	10.316	9.88138	8.72726	9.66665	8.7881	9.7208	8.62176	8.28524	11.2852	9.37201	7.79356	8.54288	8.87846
ASCRP3001781	0.469657	0.782585	1.13839	up	hsa_circRNA_015428	hsa_circ_0015428	circBase	chr1	-	179087721	179089409	exonic	NM_005158	ABL2	AGAATTTCATCCATAGGAAGATACCATGGAGGTAGAAGAATTCCTGAAAGAAGCTGCAGT	83.9286	111.786	6.60068	6.41369	67	160	98	108	38.5	57	59	35.5	76	365	114	47.5	88	56.5	7.0532	7.00122	6.26394	6.38139	6.05675	7.27679	6.17145	6.32971	6.33702	7.28404	6.23876	6.1139	6.45101	6.14136
ASCRP3001782	0.154266	0.539311	1.17655	up	hsa_circRNA_102344	hsa_circ_0005122	circBase	chr18	+	29691716	29706763	exonic	NM_016271	RNF138	AGAATTTGTGTTTCTGTAGAAAATGTTTCCTGACTGCAATGAGGGAAAGCGGAGCACATT	71.2857	71.1429	6.26788	6.03331	31.5	86	133	89	43.5	29	87	27.5	57	102	153	40	66.5	52	5.95011	6.22982	6.59637	6.22335	6.34213	5.96192	6.57141	5.73951	6.02509	5.92978	6.5639	6.01397	6.08622	5.87472
ASCRP3001784	0.607863	0.852179	1.13827	up	hsa_circRNA_037563	hsa_circ_0037563	circBase	chr16	+	2807472	2810500	exonic	NM_016333	SRRM2	AGACAAAGATAAAGACAAGAAGGAGGTACGAGGAACAGCAAATTCAGGAAAAAGTGGCGA	146.286	186.286	7.14237	6.95552	93	265	161	273	76	35	121	57	117	665.5	181	36	120	127.5	7.53368	7.56369	6.79849	7.54889	7.18756	6.35364	7.01062	7.03651	6.81683	8.19488	6.74483	5.93619	6.88168	7.07772
ASCRP3001786	0.568178	0.833635	1.02084	up	hsa_circRNA_407166		25070500	chr9	+	27009017	27029102	exonic	NM_025103	IFT74	AGACAACTTGACATGGATTTAGAGGAACACCAAGGAAAGAAAAACAAATCAGAAGTGTCG	25.5	26.5714	5.23744	5.20768	21	28.5	35	27	19	21	27	23	23	34	26	26	27	27	5.39052	5.22111	5.37571	5.14357	5.0342	5.13069	5.36625	5.42793	5.10724	5.30442	4.9944	5.24117	5.163	5.21558
ASCRP3001787	0.867844	0.95713	1.01639	up	hsa_circRNA_405709		25070500	chr19	-	334399	336173	exonic	NM_017550	MIER2	AGACAAGCCCAAGGAGGAGCTGGAGAAGGACTTCATCTCCCAGGCCTCCTCGCTGGGGAG	71.0714	80.2857	6.46349	6.44004	67	86.5	102	77	48	48	69	64.5	105.5	77	86	59	92	78	7.07071	6.27691	6.28977	6.03725	6.34213	6.91382	6.31384	7.24692	6.73139	5.72922	6.00531	6.48415	6.47952	6.40375
ASCRP3001788	0.332806	0.697991	1.14407	up	hsa_circRNA_407101		25070500	chr8	+	94784816	94794688	exonic	NM_153704	TMEM67	AGACAAGGCTAAATGCTGCTTATTCATTTGGAACAACCTACCAACAAAATGGCATGTCTT	52.6429	57.2143	5.83446	5.64029	25.5	86	97	61	27	22	50	20	34	124	117.5	23	48	34	5.56435	6.27025	6.24842	5.8812	5.55342	5.28731	6.03628	5.13246	5.49695	6.10298	6.27399	5.19772	5.81403	5.46392
ASCRP3001790	0.0361892	0.330994	1.3565	up	hsa_circRNA_104456	hsa_circ_0008628	circBase	chr7	-	105099614	105105861	exonic	NM_019042	PUS7	AGACACCACCAGTTTTTGCTTCTGCCACAGCCACCTATATTGAGGAAGATGATGTTAATA	76.5	62	6.47815	6.03826	42	119	140.5	82	41	51	60	34.5	48	122	80	52	51.5	46	6.28515	6.63159	6.66015	6.17217	6.26616	7.08774	6.24407	6.13035	5.94878	6.04805	5.96225	6.42506	5.91119	5.84217
ASCRP3001792	0.167829	0.553649	1.28402	up	hsa_circRNA_007654	hsa_circ_0007654	circBase	chr2	-	110332157	110350696	exonic	NM_144710	SEPT10	AGACACTTGATCTCTTAACCATGAAGAACCTTGACAGCAAGCTCTTTCAGTCTCACATGG	100.929	92.0714	6.64923	6.28856	43	244	141	80	53	39.5	106	36	77	149.5	195.5	36	70.5	80	6.3256	7.45229	6.64611	6.06293	6.62198	6.62711	6.80858	6.30746	6.3211	6.25099	6.79125	5.70589	6.15415	6.4891
ASCRP3001794	0.948833	0.983101	1.01685	up	hsa_circRNA_028152	hsa_circ_0028152	circBase	chr12	-	110397651	110399490	exonic	NM_014776	GIT2	AGACAGCAGGGCAGTTCTCTCTCGGGTTCAAAAGCTAAGTAATCATTTGTTTGAAGAACT	778.071	1076.07	9.61693	9.59283	587	1071	875	878	531	228.5	1276	543	1872	366	652	1622.5	682	1795	10.3239	9.48792	8.76735	8.99487	10.1385	9.315	10.2909	10.1488	10.1718	7.28404	8.20464	11.5388	9.13796	10.6637
ASCRP3001796	0.637841	0.868973	1.04	up	hsa_circRNA_406146		25070500	chr21	-	36421138	36437369	exonic	uc002yut.1	RUNX1	AGACAGCATATTTGAGTCATTTCCTTCGTACCCACAGTGCTTCATGAGAGAGCGAGCCCG	36.3571	39.7143	5.61747	5.56089	35	30	37	74	24	27.5	27	32	38	67	47	33	35	26	6.11658	5.30152	5.44343	5.9885	5.19291	5.8812	5.39815	6.10058	5.63373	5.59564	5.5054	5.35241	5.48616	5.25233
ASCRP3001798	0.0496851	0.364651	1.24676	up	hsa_circRNA_101878	hsa_circ_0004172	circBase	chr16	-	74694829	74695349	exonic	NM_018124	RFWD3	AGACAGTGCCAGTGATGGCTCATGAAGCAATGGAATATGATGTTCAGGTGCAGTTAAATC	51.4286	42.7143	5.94835	5.63016	39	41	98.5	83	30	25	43.5	23.5	37	61	71.5	24	45	37	6.20501	5.63956	6.30837	6.17217	5.72143	5.76382	5.82809	5.34887	5.65743	5.58856	5.92281	5.4723	5.79241	5.62874
ASCRP3001799	0.106058	0.470888	1.0959	up	hsa_circRNA_101095	hsa_circ_0027485	circBase	chr12	+	69120278	69121169	exonic	NM_020401	NUP107	AGACATACATACAGGTTTGATGGATGAGTTTAGCAAATGGCTTTCCAAAAGCAGAAACAA	50.0714	52.2143	5.90438	5.77226	25	80	87	48.5	31	25	54	25	43	103	75.5	33	42	44	5.6558	6.16759	6.13492	5.68378	5.76874	5.84181	6.078	5.46718	5.82373	5.90604	5.92281	5.65191	5.75945	5.87472
ASCRP3001800	0.262813	0.644123	1.1983	up	hsa_circRNA_000259	hsa_circ_0000259	circBase	chr10	+	105767934	105778666	exonic	NM_014720	SLK	AGACATCAGCTACTTAAGCGCCACGAGAAGAGTAAAAAGCGACAATATGACCAGGAAATT	200.714	208.714	7.27617	7.01518	50	265	611.5	230.5	79	43	126	57.5	111	702	318	43	149.5	80	6.70083	7.54344	8.34751	7.34387	7.12138	6.79441	7.08175	7.06509	6.78291	8.31186	7.32267	6.05551	7.11721	6.45101
ASCRP3001802	0.180484	0.56735	1.11313	up	hsa_circRNA_001832	hsa_circ_0001832	circBase	chr8	+	145223197	145255444	exonic	NM_032450	MROH1	AGACATGTCATCAACTCAGCTGAGCTGGCCTCCACCCTGCTGGACGCCATCACCGATAAG	57	62.0714	6.27946	6.12483	51	67.5	69.5	72	54	36	49	37	64	96	67	56.5	61	53	6.67406	6.062	5.99369	6.03725	6.68616	6.60372	5.89932	6.20864	6.14311	5.87138	5.80684	6.67751	6.07709	6.08925
ASCRP3001804	0.398552	0.737864	1.06715	up	hsa_circRNA_060180	hsa_circ_0060180	circBase	chr20	+	35125107	35129014	exonic	NM_014902	DLGAP4	AGACCAAAGAGAACAACCTCTCTGAAGAAGGTTCATCATGCCTAGTGGCGTATAAGAAGA	29.9286	32.9286	5.44156	5.3478	28	34	38	39	21.5	21	28	21	30	57	28	29	34	31.5	5.82191	5.45381	5.48616	5.43032	5.28573	5.28731	5.32565	5.19573	5.40962	5.54238	5.2428	5.41156	5.47067	5.16185
ASCRP3001806	0.197396	0.586045	1.18298	up	hsa_circRNA_405792		25070500	chr19	-	46133214	46133304	intronic	ENST00000588496	EML2	AGACCAAGGTGGTGGATAATGGAGGCAACCTGCTGTGTGCAGTGGATGAATCCAATGATC	87.6429	94.2143	6.72478	6.48236	58	79	117	130	80.5	51	98	49.5	97.5	159	134.5	54	83	82	6.88824	6.17231	6.42998	6.61251	7.15554	7.05751	6.75738	6.90264	6.61777	6.29754	6.40875	6.23683	6.40924	6.50373
ASCRP3001810	0.479701	0.788652	1.61674	up	hsa_circRNA_104414	hsa_circ_0080797	circBase	chr7	+	76062243	76062964	exonic	NM_007155	ZP3	AGACCAGAATGCCTCCCCTTATCACACCATCGTGGACTTCCATGGGCAGGGCAATGTGAG	6562	6015.57	11.5922	10.8991	583	6429.5	15352	18724	631	990	3224.5	679	13715	192	16381.5	701	7822	2618.5	10.316	12.2736	12.6248	12.9251	10.3794	11.0875	11.5388	10.4246	12.8202	6.53768	12.7671	10.2909	12.2644	11.1889
ASCRP3001812	0.611177	0.853747	1.0577	up	hsa_circRNA_012969	hsa_circ_0012969	circBase	chr1	+	76253181	76257256	exonic	NM_004582	RABGGTB	AGACCAGGTTCTGAATCCCATGCTGGGCAGGGCACTCCACAGAAGGATGTTATTATCAAG	39.9286	37.5	5.62365	5.54273	28	39	90	41	27	22	32.5	23	41	52	44	29.5	38.5	34.5	5.6558	5.59862	6.19109	5.58771	5.43794	5.28731	5.6071	5.22773	5.68458	5.40816	5.54968	5.62206	5.69218	5.61469
ASCRP3001814	0.0492823	0.364282	1.40062	up	hsa_circRNA_401029		25242744	chr12	-	105255068	105289123	exonic	NM_032148	SLC41A2	AGACCCAAACTTGGTTGGGATTGTTGTTTACACGCCAGTTATTAATGGTAAATATTGGGA	57.2143	51.9286	6.19596	5.7099	34	90.5	61	64	37	50	64	28	35.5	72	100	25	46	57	6.02351	6.30642	5.85631	5.8812	6.00272	7.05751	6.24407	5.70352	5.68458	5.66783	6.14428	5.08003	5.72611	5.96291
ASCRP3001816	0.231074	0.619464	1.09124	up	hsa_circRNA_101947	hsa_circ_0041481	circBase	chr17	-	3853804	3854067	exonic	NM_005173	ATP2A3	AGACCCCAGAGCTGTGAACCAGGACAAGAAGAACATGCTGTTTTCTTGGGGGACAAAGTG	76.7857	89.4286	6.49282	6.36686	49.5	65	94	140	42	45	102	40	54	183	140.5	49	99	60.5	6.65893	6.0216	6.24502	6.74356	6.21464	6.83431	6.73168	6.52911	6.02509	6.46137	6.49299	6.27052	6.61146	6.17744
ASCRP3001819	0.223289	0.612844	1.1809	up	hsa_circRNA_104666	hsa_circ_0008496	circBase	chr8	-	101721360	101725409	exonic	NM_002568	PABPC1	AGACCTCATCGGCCTGCCTTAAGTGTGAAAGTAATGACTGATGAAAGTGGAAAATCCAAA	132.071	118.857	6.95097	6.71109	53	106.5	402.5	163	63	54	82.5	46	96.5	225	205.5	48	123	88	6.67406	6.4876	7.86493	6.94759	6.90954	7.22396	6.5491	6.75452	6.62576	6.66678	6.8788	6.52777	6.91159	6.61241
ASCRP3001822	0.121539	0.493223	1.23427	up	hsa_circRNA_001757	hsa_circ_0001757	circBase	chr7	-	140034228	140037149	sense overlapping	NM_032295	SLC37A3	AGACCTTTTCTTCTATATTTAGTGTCTCTGATCCGGGACAAGCTAGGATGGATGTGGGTT	82.6429	76	6.44485	6.14119	32	167	115	134.5	42	43	45	32	53.5	148.5	148.5	38	57	54.5	5.92538	7.03485	6.449	6.69556	6.26616	6.79441	5.94861	6.10058	5.99853	6.25099	6.54456	5.97345	6.04069	6.07953
ASCRP3001824	0.229819	0.618479	1.07427	up	hsa_circRNA_046298	hsa_circ_0046298	circBase	chr17	-	79977183	79977257	exonic	NM_001271007	STRA13	AGACGCGCTCCGTGTGGACGTGGACCAGCTGGAGAAGAAGCAGCAGTCCGCGGCGTGCGG	32.2143	32.5	5.53156	5.4282	28	32	42	39.5	26	25	33	24	33	40	32	35.5	32	31	5.76874	5.36625	5.54238	5.44296	5.49786	5.5847	5.51804	5.58985	5.44103	5.36675	5.2428	5.77762	5.28969	5.28969
ASCRP3001828	0.226664	0.617759	1.06482	up	hsa_circRNA_104712	hsa_circ_0085782	circBase	chr8	+	142161717	142166069	exonic	NM_014957	DENND3	AGACGTTTATTCAGAGATCCTGACATGCATCCTGACGGAACAGCGGATCGTCTTCTTCTC	30.2857	32.2143	5.43443	5.34381	22	38	39	40	23	21	29	20	28	66	32	28	29	22.5	5.35493	5.61595	5.48616	5.48871	5.37571	5.28731	5.43223	5.10126	5.31534	5.61301	5.33436	5.41156	5.39766	5.23352
ASCRP3001830	0.751022	0.917301	1.04278	up	hsa_circRNA_025951	hsa_circ_0025951	circBase	chr12	+	46230371	46233279	exonic	NM_152641	ARID2	AGACTCATGTAGCATCTGCCCCAGTTTTGGAAAGACATCGTTGATGATAATGAAGTTCGT	135.214	141.5	7.05166	6.99123	47	278	162	143	86.5	41	189	62	147.5	161	274	76	128	142	6.5418	7.64633	6.82578	6.75662	7.33045	6.65042	7.61024	7.15968	7.14588	6.35112	7.16521	7.04395	6.93813	7.13461
ASCRP3001831	0.0475201	0.361634	2.14097	up	hsa_circRNA_001681	hsa_circ_0001681	circBase	chr7	-	22330793	22357656	exonic	NM_012294	RAPGEF5	AGACTCCGAAGAAAGCAGTGATGAAATTCTTGTGCGTCTAACATCTGCGACTCTATCAAG	184.714	68.5714	7.10018	6.00192	135.5	93	800	72	41.5	112	39	25	34	180.5	86.5	42.5	68.5	43	8.12206	6.37842	8.65712	6.0897	6.30525	8.39368	5.75507	5.62874	5.56718	6.41057	6.0552	6.25383	6.22322	5.87472
ASCRP3001834	0.00406435	0.166877	2.20536	up	hsa_circRNA_100704	hsa_circ_0000264	circBase	chr10	-	125798030	125806240	exonic	NM_014863	CHST15	AGACTGATTGTCATGCTCAGGGACCCTGTGGAGAGGAAATCTGGCATTTTTTAAAGTTTG	146.429	57	6.85162	5.71061	42	140	552	108	38	95	50	23	37	134	79	27	64	35	6.40594	6.81574	8.22086	6.42506	6.03787	8.08341	5.97246	5.42793	5.60752	6.13902	5.91906	5.15434	6.11167	5.61469
ASCRP3001835	0.561762	0.83102	1.04528	up	hsa_circRNA_002153	hsa_circ_0000377	circBase	chr12	-	11273608	11276786	intronic	uc001qzf.2	PRB4	AGACTGCATCTGTTCATATGAGTGCTACTCATTGAGTTTCCTTGTGAGGAGATTGTGTGG	52.0714	58.1429	5.94041	5.87652	29	109	39	77	41	25.5	44	24	76	51	121	47	54	34	5.74182	6.53724	5.50403	6.05675	6.26616	5.72182	5.75507	5.26739	6.31307	5.48063	6.32971	6.36082	5.92009	5.46392
ASCRP3001839	0.0742923	0.412715	1.26114	up	hsa_circRNA_406308		25070500	chr3	+	99394503	99396732	intronic	ENST00000273342	COL8A1	AGACTTGAATGGAGCTCACACGTTCACCAACTCACCCTTGAAGTCATCTCAAGAACAAAA	40.9286	38.2143	5.91468	5.57995	42	46	41	55	32.5	42	28	32.5	33	55	42	31.5	39.5	34	6.40594	5.61595	5.48616	5.72572	5.87419	6.79441	5.5004	6.0691	5.39668	5.47137	5.47786	5.4458	5.61889	5.57997
ASCRP3001840	0.410921	0.746663	1.10863	up	hsa_circRNA_400850		25242744	chr11	+	118890859	118892596	exonic	NM_016146	TRAPPC4	AGACTTTGCCCTCAAGAATCCATTCTATTCCTTAGAAATGCCTATCAGGCTCTTTGCCAT	45	49.6429	5.95738	5.8086	31.5	51	47	55	33.5	38	59	27	44	90	47.5	51	42	46	5.90105	5.78944	5.66458	5.76666	5.91444	6.55009	6.11539	5.54613	5.82373	5.85347	5.62332	6.42506	5.70392	5.68458
ASCRP3001841	0.67962	0.887433	1.01619	up	hsa_circRNA_001030	hsa_circ_0000333	circBase	chr11	+	68229037	68229117	intronic	ENST00000265636	PPP6R3	AGACTTTTTAATTATAGGTGAACGGGATGGGTCTTTGGATGTGTTTCCTGTTGAGGTCCT	28.0714	29.7143	5.32488	5.30171	20	33.5	38	32	23	22	28	20	26.5	45	32	25.5	31	28	5.17303	5.39766	5.50403	5.32359	5.34685	5.20333	5.32565	4.9967	5.29995	5.43032	5.37967	5.4458	5.39766	5.16185
ASCRP3001843	0.349334	0.708988	1.22895	up	hsa_circRNA_100951	hsa_circ_0024231	circBase	chr11	+	108186549	108206688	exonic	NM_000051	ATM	AGAGAAACACGGAAACTAGGAAGAGGAAATTAACTATCTGTACTTATAAGGATCTTCTCT	103.214	117.214	6.53621	6.23878	29	250	138	145.5	49	31	80	29	54	403	162.5	31	84	57	5.87402	7.50917	6.65001	6.7703	6.30525	6.13375	6.511	5.9117	6.00771	7.43387	6.6225	5.31947	6.40375	5.97246
ASCRP3001844	0.105603	0.47015	1.16491	up	hsa_circRNA_101043	hsa_circ_0025887	circBase	chr12	+	40696590	40697936	exonic	NM_198578	LRRK2	AGAGAAACTGCATCTTTCTCACAATAAACTGAAAGAGCTGCTATGCCTTTCTTGCCTCCT	41.2857	37.8571	5.71764	5.49742	33	58	36	39	27	27	69	26	37	56	49	31	35	31	6.04805	5.8622	5.39766	5.36874	5.40622	5.67896	6.26166	5.77499	5.55408	5.50176	5.56152	5.11202	5.45596	5.52164
ASCRP3001846	0.0179434	0.263718	1.51547	up	hsa_circRNA_047040	hsa_circ_0047040	circBase	chr18	+	13387339	13438383	exonic	NM_181481	LDLRAD4	AGAGAACTGTCTCCTGGTGACCGAGCACCCGCCTCCGGGCATCTTCAACTTTTCAGAGGC	179.571	123.714	7.45508	6.85532	72	358	287.5	206	94.5	58	181	59.5	125	135	217.5	70	166	93	7.18551	7.95178	7.48244	7.23963	7.48889	7.31799	7.51934	7.08135	6.89788	6.17145	6.93617	6.96208	7.28888	6.64939
ASCRP3001848	0.0548624	0.375819	1.64988	up	hsa_circRNA_102511	hsa_circ_0050461	circBase	chr19	+	34699833	34706566	exonic	NM_015578	LSM14A	AGAGACAAGTAGCTGGAAGCTCTTTGACATCCTTTGGAACAGAAACATCAAACAGTGGTA	163.143	129.643	7.34526	6.6229	149.5	350	216	197.5	50	60	119	38	80.5	410	162	57	88	72	8.31352	7.89987	7.11148	7.17361	6.52541	7.40412	6.98883	6.39949	6.38299	7.42681	6.64569	6.60448	6.47952	6.42133
ASCRP3001849	0.740003	0.913475	1.03072	up	hsa_circRNA_100220	hsa_circ_0005191	circBase	chr1	-	51253671	51267349	exonic	NM_007051	FAF1	AGAGACAGAAATGTTGATGTGGTACTTGAAGACACCTGTACTGTTGGCAGCTATCAATGG	46.0714	52	5.85448	5.81083	24	59	72	63	29	34.5	41	27.5	49	85	81	36	45.5	40	5.39052	5.88015	6.02351	5.8812	5.76874	6.44416	5.59308	5.73951	5.87875	5.79464	5.93854	5.93619	5.75945	5.62874
ASCRP3001850	0.947286	0.982475	1.00491	up	hsa_circRNA_004324	hsa_circ_0004324	circBase	chr1	-	68628715	68628997	intronic	ENST00000262348	WLS	AGAGACAGCAATTGGACAGAATTTGTGAAGGGTTTCATCACCTTAAATGGTTTTGAACCA	37.9286	44.6429	5.69623	5.68917	23	46	55	38	29.5	26	48	23	37	54	60	41.5	54	43	5.46205	5.69834	5.75144	5.39249	5.74259	5.84181	5.98493	5.30495	5.58427	5.50176	5.70273	6.07599	6.0003	5.65416
ASCRP3001851	0.200609	0.589728	1.06983	up	hsa_circRNA_405926		25070500	chr2	-	86768239	86769435	intronic	NR_036454	CHMP3	AGAGACCTCAGAAGAGTCACACCTTAATAATAAGGATCAGGTCAATGAGTGGTCATTGAA	24.8571	25.1429	5.29288	5.1955	22	31	27	29	20	21	24	21	24	28	26	26	26	25	5.17303	5.43032	5.19235	5.3039	5.19291	5.43199	5.32565	5.22773	5.00887	5.13539	5.19716	5.29103	5.19969	5.30859
ASCRP3001852	0.98806	0.996248	1.00124	up	hsa_circRNA_101470	hsa_circ_0034326	circBase	chr15	-	31947298	31981684	exonic	uc001zfs.1	OTUD7A	AGAGACCTGCTGGAAGAGTTCTCAGGCGCTGTGGTCTCACCTTCCACTGGGGCAACAATG	46.8571	55.0714	6.06159	6.05981	50	47	47	53	43	33	55	45.5	69	61.5	59	47	51	52.5	6.59061	5.67107	5.59607	5.79872	6.26616	6.35364	6.15489	6.69915	6.229	5.53281	5.73504	6.28441	5.9007	6.03756
ASCRP3001853	0.990612	0.996389	1.00186	up	hsa_circRNA_002789	hsa_circ_0002789	circBase	chr17	+	49340634	49346265	exonic	NM_016001	UTP18	AGAGACTACTAAGCGGAAAACATCTTCAGATGGTTCAAGAACATGAAGACTCGGGTGACT	88.4286	90.0714	6.43992	6.43724	34.5	131	166	107	34	27.5	119	29	97	148	103	83	78	92.5	5.95011	6.74876	6.85508	6.45491	6.07739	6.03392	6.95927	5.70352	6.62187	6.24801	6.19813	7.22396	6.37271	6.69245
ASCRP3001854	0.890443	0.964157	1.01544	up	hsa_circRNA_104797	hsa_circ_0087293	circBase	chr9	+	82267504	82268990	exonic	NR_104239	TLE4	AGAGACTCCATCAAGCAGCAACAACTCCAGGCCCAGCATTTATCACATGGACATGGTCTC	73.7857	80.5	6.29526	6.27316	40	78	174	97.5	40	33	54	31	58	156	95	64	81	78.5	6.36783	6.14398	6.87193	6.31488	6.17631	6.13375	6.05814	5.97724	6.05272	6.32869	6.09	6.78396	6.34454	6.33497
ASCRP3001856	0.465347	0.779897	1.04648	up	hsa_circRNA_404459		25070500	chr1	+	26594973	26596105	exonic	NM_022778	CEP85	AGAGAGAAGCAGAATTCTCCTCCGCTGGACATAGGTCAAAGGTCGTGATAAACATATCAA	44.6429	49.2857	5.92087	5.85533	37	52	46	64	34	29	50.5	29.5	55	58	58	43.5	48	53	6.24652	5.73989	5.61301	5.92026	5.91444	5.99708	6.01493	5.94458	6.05272	5.55802	5.70905	6.03392	5.72611	5.96291
ASCRP3001857	0.700067	0.896138	1.03501	up	hsa_circRNA_405201		25070500	chr14	-	35269429	35272194	exonic	NM_013448	BAZ1A	AGAGAGGCTTAAAGTAGAAAGAGAAAAGGCATCATCTCTTTCAACGTATAAAATAGCAGA	30.1429	33.2143	5.37856	5.32892	26	40	39	33.5	20	21	31.5	21	30	65.5	31	26	30	29	5.68659	5.53972	5.54238	5.39249	5.1424	4.99799	5.34837	5.04802	5.40962	5.64616	5.34685	5.35241	5.35493	5.14448
ASCRP3001858	0.810623	0.936729	1.02606	up	hsa_circRNA_405135		25070500	chr13	-	38624905	38647113	sense overlapping	NR_047500	LINC00571	AGAGAGTGAAGGGGTATGATGAGACCAAAAGACCAGGAGACAACTGCCAAAGGTTATTAT	45	49.3571	5.73719	5.70007	36	53	82	45.5	30.5	25	43	24	84	66.5	61	34	37	39	6.09468	5.73989	6.07048	5.55846	5.49786	5.48616	5.71281	5.62874	6.42673	5.61679	5.65825	5.53415	5.48616	5.54968
ASCRP3001859	0.0579747	0.382047	1.20115	up	hsa_circRNA_103919	hsa_circ_0007003	circBase	chr5	+	96058342	96066564	exonic	NM_173060	CAST	AGAGAGTGTTGCTGGTATCACTGCAATATCTGGCAAGCCGGGTGACAAGGTGTCAGCTTC	81.3571	75.7857	6.38033	6.11591	36	74	224	81	41	36.5	77	32	50	171.5	109	40.5	67.5	60	6.02351	6.07569	7.14924	6.11331	6.26616	6.52339	6.511	6.10058	5.9093	6.3804	6.20485	5.87419	6.17288	6.16916
ASCRP3001860	0.430392	0.758364	1.07099	up	hsa_circRNA_007794	hsa_circ_0007794	circBase	chr2	+	19100478	19125164	sense overlapping	TCONS_00003590	XLOC_001374	AGAGATAAGAAAGAGAAAGAGGGACACAGGAGAGAATTAAGCTGACACCAGGAGACACAG	27.3571	30.4286	5.43838	5.33943	29	26	32	28	22	22	32.5	22	30	36.5	35	31.5	28	30	5.87402	5.23516	5.36675	5.24171	5.28573	5.48616	5.57911	5.22773	5.44103	5.30442	5.36274	5.4458	5.1304	5.46392
ASCRP3001862	0.0932209	0.450709	1.15504	up	hsa_circRNA_101195	hsa_circ_0029104	circBase	chr12	+	123035865	123042236	exonic	NM_014708	KNTC1	AGAGATGCTGAATTATGCCAAAACCAGGGATACCATATACCTTTTAGAAGGAGTTTGCAA	26.7143	25.2857	5.39885	5.19091	22	26	26	28	37	25	23	20	24	29	27	23	28	26	5.39052	5.31482	5.26739	5.12447	5.9606	5.48616	5.248	5.22773	5.13128	5.25341	5.19716	5.17217	5.30599	5.04864
ASCRP3001871	0.905145	0.969396	1.00721	up	hsa_circRNA_402906		25242744	chr3	+	88202379	88202621	exonic	NM_173824	C3orf38	AGAGCCAGTTACAAAGACAGAGGACATCCACCTATTTCAACAGATGCTGTTCATGCAATA	26	29.5714	5.33549	5.32513	21	30	27	29	22	23	30	24	27	45	29	26	28	28	5.24117	5.36625	5.30309	5.17217	5.31482	5.5847	5.36625	5.34887	5.35241	5.42601	5.29629	5.53415	5.23571	5.08246
ASCRP3001876	0.54109	0.820913	1.0244	up	hsa_circRNA_101734	hsa_circ_0038264	circBase	chr16	-	18847254	18856973	exonic	NM_015092	SMG1	AGAGCGTTGTCAAGAGCTCTATAGGAAAGAAGAGAAAATTGCAATCATGAGGGAGAAGCA	35.7143	38.5	5.49828	5.4635	23	37	65	48	24.5	21	31.5	21.5	31.5	79	51	24	34.5	28	5.24117	5.49949	5.95028	5.59607	5.47021	5.38239	5.34837	5.13246	5.33385	5.75736	5.61553	5.38165	5.55977	5.46392
ASCRP3001877	0.163294	0.548951	1.46375	up	hsa_circRNA_083776	hsa_circ_0083776	circBase	chr8	+	27514298	27530537	exonic	NM_016240	SCARA3	AGAGCTATTTCCAGGAGTTTTTCAGAAAAGTGGACTCTCTCTCCGAAGACATCTCCTTGA	1248.57	1253.64	10.3226	9.77292	1495	1440.5	877	1361	1765	786	1015.5	1715	1764	337	826	2227	584.5	1322	11.5797	9.90841	8.76127	9.54002	11.7742	10.7635	9.93112	11.3967	10.0887	7.17254	8.49527	11.9774	8.9559	10.3239
ASCRP3001880	0.0191877	0.270998	1.39641	up	hsa_circRNA_406796		25070500	chr6	+	74175931	74202075	exonic	NM_012123	MTO1	AGAGCTGGCTGAAAGACTGAAAATAGAAGGTCAGATGTCATGTAATCCTTCCTTTGGTGG	44.0714	35.2143	5.99105	5.50932	41	46.5	42.5	38	39	40.5	61	28	34	42	42.5	34	36	30	6.39016	5.68178	5.551	5.40913	6.13844	6.57671	6.1901	5.97724	5.525	5.37769	5.40449	5.38165	5.48616	5.41301
ASCRP3001882	0.491134	0.794998	1.03402	up	hsa_circRNA_100605	hsa_circ_0006151	circBase	chr10	-	70227879	70229920	exonic	NR_102264	DNA2	AGAGCTGTCCTGAGTGAAACTTTTAGGATTTCAGAAGAAAGTGGTAGCTTCCTTTCCAAG	36.6429	38.3571	5.70421	5.65595	30	39	58	42.5	26	25	36	28	36	54	39	34.5	37	40	5.92538	5.59862	5.83026	5.55846	5.49786	5.76382	5.75507	5.97724	5.63373	5.52478	5.46485	5.68338	5.52478	5.78287
ASCRP3001883	0.771725	0.92482	1.03897	up	hsa_circRNA_000843	hsa_circ_0000843	circBase	chr18	+	39595439	39613921	exonic	NM_002647	PIK3C3	AGAGGAATAATTCCGGAAACAGCTACACTGTTTAAACTCCCAAATTATAACCAGCCCCCT	88.5	96.5714	6.46255	6.40739	35	177.5	113	75	48	25	146	38	96	177.5	173	38.5	66	87	6.11658	7.09947	6.40754	6.078	6.435	5.84181	7.25944	6.30746	6.60213	6.41856	6.69635	6.05551	6.19827	6.57347
ASCRP3001884	0.222433	0.611516	1.27456	up	hsa_circRNA_102602	hsa_circ_0052318	circBase	chr19	-	58436990	58439415	exonic	NM_133460	ZNF418	AGAGGAATTGGTTGTTGGTGTGGATCAGAAGATGAGGAGGCACCTTCTAAGAAGAGCATT	90.0714	86.9286	6.68152	6.33153	41.5	82	129	79	66	45	188	42.5	60	187	136	40	92	51	6.39016	6.21505	6.55768	6.13829	6.98051	6.87219	7.61678	6.62805	6.11539	6.45585	6.45101	6.05551	6.58665	6.02825
ASCRP3001885	0.504251	0.802291	1.09372	up	hsa_circRNA_101643	hsa_circ_0036750	circBase	chr15	-	90446447	90454051	exonic	NM_182616	ARPIN	AGAGGACGAGGAGTGGGGGAAATGGTGTCCTGCTGGAGGGAGAACTGATCGATGTATCTC	118.286	144.071	7.17383	7.04459	99	158	103	168	90	72	138	65	154	295	115.5	105	136	138	7.60987	6.97773	6.36038	6.98035	7.43776	7.67144	7.17925	7.1899	7.16932	7.00348	6.30159	7.49464	7.02774	7.12546
ASCRP3001886	0.252519	0.636069	1.06896	up	hsa_circRNA_007344	hsa_circ_0007344	circBase	chr2	-	10740978	10747437	exonic	NM_024894	NOL10	AGAGGAGAAGCAGAAATCTACATGGAAAAAGAAAGTTAAGGTTTTGGGTCCTGCTCCTCG	32.7143	35.4286	5.58972	5.49351	26	40	39	32.5	31	21.5	39	26	39	46	41	30	30	36	5.53214	5.56064	5.50403	5.36874	5.82446	5.53303	5.805	5.70352	5.525	5.39815	5.47137	5.41156	5.27592	5.66905
ASCRP3001887	0.664676	0.882058	1.03946	up	hsa_circRNA_101578	hsa_circ_0036103	circBase	chr15	-	70979878	70991999	exonic	NM_018003	UACA	AGAGGAGCGGATGTTAATTCCAGAGACAAACAAAACAGCATGCAGCAGATTGGAATAAAT	59.2857	70.4286	6.16906	6.11322	46.5	76.5	78	80	49	28	57	32	57	114	117	41	65	67	6.558	6.14398	6.04837	6.10118	6.45265	5.76382	6.11539	6.20864	6.01556	6.02604	6.27399	5.87419	6.11167	6.28248
ASCRP3001889	0.349096	0.708666	1.06502	up	hsa_circRNA_007992	hsa_circ_0007992	circBase	chr7	+	66262360	66270383	exonic	NM_014504	RABGEF1	AGAGGATGGCTACTATTTCACCAATCTGTGCCTCCAGAAAGAGTCGAGAAGATAATGGAT	99.4286	118.714	6.69356	6.60268	43	160	168	139.5	48	44	93.5	41	87	251	208	53	98	93	6.36783	6.96398	6.84019	6.71467	6.46814	6.83431	6.66576	6.39949	6.45843	6.81912	6.87165	6.59296	6.5615	6.51562
ASCRP3001891	0.434156	0.760809	1.12555	up	hsa_circRNA_403764		25242744	chr7	-	6022454	6042267	exonic	NM_000535	PMS2	AGAGGCTCATAGCCGATGTCACCATTTCTACCTGCCACGCATCGGCGAAGGTTGGAACTC	238	278.5	7.82578	7.65514	137.5	430	364	335.5	80	79.5	239.5	66.5	223	741	391	113	190	225	8.17449	8.1795	7.74846	7.7798	7.20527	7.82541	7.86749	7.24692	7.65388	8.39903	7.57479	7.58203	7.3977	7.73165
ASCRP3001892	0.0129433	0.238739	1.32915	up	hsa_circRNA_006036	hsa_circ_0006036	circBase	chr7	+	128231903	128249633	exonic	ENST00000479267	RP11-274B21.1	AGAGGGAGGGAAGAATAGATGATTTATTAAGATGACGAGTAGCACAGCCCCTCTATGGTT	73.9286	61.1429	6.45659	6.04609	41	112	126.5	78	49	42.5	68.5	36.5	52	113	80.5	35	52	59	6.28515	6.57889	6.58061	6.13829	6.5559	6.77096	6.28634	6.18074	5.9291	6.004	6.01493	6.05551	5.92009	6.21824
ASCRP3001893	0.523719	0.812913	1.09036	up	hsa_circRNA_104148	hsa_circ_0008236	circBase	chr6	-	83667030	83754378	exonic	NM_198920	UBE3D	AGAGTAATGCCAATCTGCCTTCATCCCTTCGCCGTGTGAATTCCTTTCAGGAAGCTCCTC	168.214	173.143	7.4444	7.3196	94.5	247	247	220	85	62	222	88.5	246	147	267	110	195.5	158	7.59055	7.47919	7.2932	7.29283	7.27499	7.42157	7.7585	7.75143	7.77873	6.25776	7.12664	7.58203	7.45752	7.28312
ASCRP3001895	0.642516	0.870472	1.02915	up	hsa_circRNA_403482		25242744	chr5	-	150076352	150078193	exonic	NM_018047	RBM22	AGAGTACTATACACAGAATATGGAGAGAGAGATCTGTGCCAGGCCATTCACAGTGTTTCG	35.0714	36.8571	5.56334	5.52188	29	39	56	36	26	26.5	33	26.5	34	54.5	42	30	35	36	5.76874	5.52074	5.84181	5.35923	5.37571	5.67896	5.39815	5.50472	5.53994	5.54836	5.45689	5.68338	5.45596	5.46392
ASCRP3001896	0.374973	0.727418	1.13985	up	hsa_circRNA_103619	hsa_circ_0001400	circBase	chr4	-	37633006	37640126	exonic	NM_001085399	RELL1	AGAGTAGCAGCGAATGCTGATGTCTTAAAGGCGATGGTAGCAGATAACAGCCTGTATGAT	602.357	570.5	9.05475	8.8659	232	1065	828	908.5	250	136	797	143	609	1026.5	729.5	386	604.5	495	8.94644	9.46641	8.70259	9.04401	9.02473	8.64311	9.55597	8.46894	8.9005	9.08758	8.36009	9.37635	8.99633	8.87155
ASCRP3001899	0.0732229	0.411127	1.20586	up	hsa_circRNA_000637	hsa_circ_0000637	circBase	chr15	+	76182775	76183355	exonic	NM_173469	UBE2Q2	AGAGTGCAGTTTGGAGCAAATAAGGTATGTATTGGGTGGAGGAGCATTATGTATGGAACT	46.1429	45.0714	5.87563	5.60557	32	32	105	58	32	29	35	25.5	35	62.5	73	26.5	57	36	5.87402	5.45381	6.33355	5.82082	5.82446	6.20387	5.61889	5.50472	5.44103	5.50176	5.8842	5.26739	6.07709	5.56282
ASCRP3001901	0.935542	0.979023	1.0032	up	hsa_circRNA_404602		25070500	chr1	+	163295964	163297251	intronic	ENST00000271452	NUF2	AGAGTTATGCATCGGAGTAAAAGGTGGTTACGTTTGCATGTGGATAATGGTATTTAGGGA	22.2857	22.8571	5.12962	5.12501	21	23	25	24	19	22	22	20	23	23	25	24	24	21	5.24117	5.01077	5.0931	5.00759	5.05795	5.28731	5.20947	5.16242	5.28229	5.02853	5.10306	4.97067	5.1304	5.19772
ASCRP3001902	0.928311	0.976423	1.00538	up	hsa_circRNA_043187	hsa_circ_0043187	circBase	chr17	+	34912922	34934616	exonic	NM_024835	GGNBP2	AGAGTTCGCAGGAGGCGACATGGTATGCTTAAGCAACAGGATCTAAGTATTGCCATGGTG	28.7857	36.7143	5.42541	5.41767	24	38	39	36	19.5	18	27	21.5	28	92	35	26	29	25.5	5.46205	5.60795	5.46392	5.46158	5.34685	5.20333	5.43223	5.26739	5.35241	5.8111	5.36274	5.29103	5.42601	5.41301
ASCRP3001904	0.507954	0.803978	1.04858	up	hsa_circRNA_029865	hsa_circ_0029865	circBase	chr13	+	28840851	28869475	exonic	NM_175854	PAN3	AGATAAATTTCAGTTCCTACAGAGGTTGACAGCTACCATAGCCTATTCCCTCTAGAACCA	69.7857	85.2857	6.35772	6.28928	50	119	95.5	82	44	41	57	45	98	142	138	37	73	64	6.59061	6.6225	6.24842	6.13829	6.28555	6.60372	6.01493	6.52911	6.59531	6.21824	6.45101	5.85311	6.24815	6.13005
ASCRP3001907	0.0341556	0.32431	1.19163	up	hsa_circRNA_001778	hsa_circ_0001778	circBase	chr7	+	158662545	158669382	exonic	NM_018051	WDR60	AGATACCGAGAAAGAAAGAGAAGAACCAAAGATGATACCTGGAAAGCAGATGACCTCAGA	35.7143	31.5714	5.6286	5.37566	27	40	66	33	25.5	26.5	32	25	31.5	40	36	30	32	26.5	5.59564	5.551	5.89151	5.34837	5.40622	5.96192	5.64554	5.70352	5.39668	5.30963	5.30599	5.11202	5.45596	5.34584
ASCRP3001911	0.840212	0.947433	1.01499	up	hsa_circRNA_404910		25070500	chr11	+	76234198	76239510	exonic	NM_020193	C11orf30	AGATAGTAGTTCCTCTTCTACAGAGTCCTCCCAGAGTTCCCAAGGAACGACTACCAAAAT	139.5	172.071	7.19082	7.16935	60	213	207	196	97.5	46	157	68	163	332	292.5	88	136	125	6.91211	7.31162	7.08691	7.14588	7.54178	6.95144	7.38601	7.32524	7.22914	7.12627	7.23806	7.2448	7.03288	6.98907
ASCRP3001916	0.546951	0.824433	1.24005	up	hsa_circRNA_104507	hsa_circ_0001756	circBase	chr7	-	139415730	139416814	exonic	NM_022740	HIPK2	AGATATTACAGGTATGGCCTCACATGTGCAAGTTTTCTCCCCTCACACCCTTCAATCAAG	1559.93	1612.5	10.4105	10.1001	708.5	1555	3754.5	1597	940	1376.5	988	1425	1244	2342	4202	220	965.5	889	10.5516	9.98876	10.5559	9.7208	10.9197	11.2554	9.88138	11.2181	9.68777	11.3779	10.6263	8.47798	9.65227	9.6604
ASCRP3001917	0.481958	0.78998	1.10059	up	hsa_circRNA_405170		25070500	chr13	-	96622365	96648389	exonic	NM_020121	UGGT2	AGATATTCGACATTCTTCTATAATGCTGTGACTAATACTACTGTAGAGGATGAGACTGAA	54.3571	55.7857	5.84624	5.70796	26	76	139	56.5	29	20	34	25	34.5	106	130	24	40	31	5.53214	6.15038	6.66015	5.84181	5.82446	5.38239	5.53237	5.30495	5.47044	5.92978	6.4319	5.53415	5.6558	5.62874
ASCRP3001918	0.900668	0.967565	1.0117	up	hsa_circRNA_092363	hsa_circ_0000028	circBase	chr1	-	22041881	22048257	exonic	NM_032236	USP48	AGATATTCTGTGTCCACATGTGAAAGCCCTGTGTAAGGAATGTGTAGTAGAACGTTGTCG	67.0714	79.2857	6.08146	6.06468	32	100	141	82	33	27	54.5	27	56	171	142	36	68	55	5.92538	6.40703	6.65719	6.11331	5.82446	5.5847	6.05814	5.77499	6.04304	6.39212	6.48933	5.65191	6.12887	5.97246
ASCRP3001919	0.154369	0.539311	1.12398	up	hsa_circRNA_069922	hsa_circ_0069922	circBase	chr4	+	72102292	72121116	exonic	NM_001098484	SLC4A4	AGATATTGAAAATGCTGATGAATCCAGCAGCAGCATCCTAAAACCTCTCAGATGGAGGAT	35.5	32.6429	5.69423	5.52561	34	54	35	34.5	26	27	38	25	32.5	39	37	28	32	35	6.07202	5.83641	5.51534	5.42169	5.55342	5.84181	5.61889	5.54613	5.53994	5.42121	5.46485	5.805	5.39766	5.50449
ASCRP3001920	0.120249	0.491216	1.07838	up	hsa_circRNA_055879	hsa_circ_0055879	circBase	chr2	+	101622420	101622885	exonic	NM_000993	RPL31	AGATCAAATAAAGTTATAAAATTGCCTTCAGAATGTGCCATACCGAATCCGTGTGCGGCT	31.7857	33.2143	5.4841	5.37523	23	41	42	41	21	24	30.5	22	36	47	36	29.5	33	29	5.46205	5.56064	5.55846	5.47786	5.43794	5.5847	5.30703	5.10126	5.58427	5.45334	5.36874	5.56631	5.35493	5.19772
ASCRP3001923	0.207573	0.596497	1.08201	up	hsa_circRNA_025349	hsa_circ_0025349	circBase	chr12	-	7556130	7586290	exonic	NM_174941	CD163L1	AGATCAGATGCTGGAGTAATTTGTTCTGATGGAACAGATTTGGAGTTGAGGCTGGTCAAT	28.2857	26.5	5.36156	5.24785	19	27	41.5	47	20.5	21	22	24	20.5	42	25	22	27	25	5.04767	5.31482	5.578	5.68378	5.31482	5.38239	5.20947	5.22773	5.07025	5.28811	5.28705	5.19772	5.33844	5.32565
ASCRP3001925	0.35504	0.711796	1.08525	up	hsa_circRNA_406341		25070500	chr3	-	125170148	125176209	exonic	NM_003794	SNX4	AGATCAGTATGTGCAAAAAGGGCTGTGTGCAGGAAACATGAACTTATGCAGTATGACTTG	34.2857	38.0714	5.6209	5.50287	25	34	46.5	39	30	28.5	37	26	30	62	51	23.5	40	34	5.49649	5.39766	5.64183	5.46951	5.72143	5.96192	5.65743	5.84414	5.29995	5.57282	5.57628	5.09645	5.60879	5.52164
ASCRP3001927	0.287646	0.665062	1.1234	up	hsa_circRNA_407116		25070500	chr8	+	109462051	109468159	exonic	NM_014673	EMC2	AGATCCAACTAACACTAAATGAGAGATAAAATGAGAAAATGGAGAGAAGAAAACTCAAGA	46.7857	40.7143	5.74721	5.57934	27	53	103.5	43	29	23	49	24	41.5	46	60	32.5	40	41	5.74182	5.81972	6.30447	5.5088	5.55342	5.28731	6.01493	5.54613	5.7623	5.42121	5.68539	5.41156	5.55977	5.66905
ASCRP3001928	0.282004	0.661434	1.07127	up	hsa_circRNA_045989	hsa_circ_0045989	circBase	chr17	-	78115117	78115647	exonic	NM_014740	EIF4A3	AGATCCAGAAGGTCTCAGTCCGGCACAGGAAAAACAGCCACCTTCAGTATCTCAGTCCTC	39.5714	42.5	5.7261	5.62679	32	48.5	46	60.5	25	24	41	25	38	76.5	52	32	41.5	32.5	5.95011	5.69834	5.67188	5.82809	5.58427	5.67896	5.67107	5.46718	5.525	5.72611	5.61553	5.805	5.64307	5.60562
ASCRP3001931	0.168187	0.553874	1.06554	up	hsa_circRNA_001738	hsa_circ_0001738	circBase	chr7	-	107002477	107053077	exonic	NM_006348	COG5	AGATCCTGTTTCTCACATTTGTTTCATTGAAGAAATAGTTAAGATTATCTTTCTCAAGGA	61.1429	64.1429	6.10218	6.01059	35	77	90	100	35.5	31.5	59	29.5	61	92.5	104	38	64	60	6.02351	6.14398	6.17801	6.31488	5.93804	5.96192	6.15489	5.87875	6.13463	5.8328	6.20485	5.805	6.12887	6.08925
ASCRP3001933	0.880508	0.962441	1.02726	up	hsa_circRNA_003394	hsa_circ_0003394	circBase	chr2	-	197777605	197784874	exonic	NM_024989	PGAP1	AGATCGTTTCATTACAGAAAATAGAACTTCCAAAGAAACTGGCAAAACGCTATCCCGCAT	87.7143	85.4286	6.34876	6.30995	29	149.5	198	91	54	22	70.5	31.5	62.5	117	184	53	73	77	5.76874	6.91014	7.00042	6.25504	6.64734	5.48616	6.37345	6.00963	6.14311	6.01604	6.77258	6.46861	6.29728	6.46243
ASCRP3001935	0.775384	0.92598	1.01334	up	hsa_circRNA_029416	hsa_circ_0029416	circBase	chr12	-	129822178	130185243	exonic	NM_133448	TMEM132D	AGATCTATGTGAGCCCAAAGGACTTGATTGGAGTTGTGCCGCTGGCTATGTGACGGAAGG	22.2143	23.1429	5.19748	5.17836	22	23	29	22	17	19	23.5	21	23	26	22	26	24	20	5.31534	5.19009	5.27858	5.07117	5.08947	5.13069	5.30703	5.19573	5.13128	5.13539	5.03042	5.41156	5.19969	5.14448
ASCRP3001937	0.819137	0.940337	1.07633	up	hsa_circRNA_405133		25070500	chr13	+	36939636	36943737	sense overlapping	NR_045180	SPG20-AS1	AGATCTCTCTGCCCAGGCTTGGAAATACATAAGGATCAGATTACTAGGAAAGCCAAGTCT	243.643	232.5	7.67621	7.57009	106.5	191	587.5	248	90.5	54	428	75	362	77	382	137	244.5	350	7.70795	7.19788	8.28986	7.42289	7.38279	7.10315	8.62895	7.44957	8.22928	5.74742	7.53863	7.86352	7.78452	8.37771
ASCRP3001939	0.262845	0.644123	1.16202	up	hsa_circRNA_023812	hsa_circ_0023812	circBase	chr11	-	78180292	78204241	exonic	NM_024678	NARS2	AGATCTTAAAGCAAGCATCCCAGAACTTCACCTTTACCCCAGAGAGCTTTTACTCAAGTG	85.5	74.2143	6.35643	6.13979	37	207.5	123	84	45	28	74	34	64	129	121.5	57	57	57	6.00079	7.24801	6.53424	6.15009	6.435	5.76382	6.36308	5.87875	6.12652	6.13639	6.30928	6.64198	5.85738	6.02825
ASCRP3001940	0.388888	0.734296	1.32133	up	hsa_circRNA_403989		25242744	chr8	-	10677702	10692285	exonic	NM_017884	PINX1	AGATCTTGACTGCATTTTTGGGAAAAGACAGAGTAAGAAGACTCCCGAGGTCGGCGGAAG	42.3571	30	5.66544	5.26345	23	26	33	34	134.5	22	24	21	27	47	32	27	30	26	5.49649	5.20668	5.27858	5.32359	7.98085	5.16242	5.20947	5.22773	5.33385	5.43032	5.25584	5.00567	5.33844	5.25233
ASCRP3001941	0.745977	0.916084	1.05288	up	hsa_circRNA_104532	hsa_circ_0001772	circBase	chr7	+	155465560	155473602	exonic	NM_053043	RBM33	AGATGAATTTACATGAACTTGAAGATGATTTACTTGGAGAAGATTTGCTATCTGGCAAAA	766.929	771.5	9.28413	9.2098	169	1408.5	1192	988.5	348	136	1126.5	191	673	1366	1353.5	355	736	726	8.49021	9.86197	9.18802	9.17786	9.51416	8.64792	10.1088	8.87516	9.0146	9.66431	9.07821	9.19259	9.24045	9.40326
ASCRP3001942	0.626615	0.862796	1.01671	up	hsa_circRNA_089471	hsa_circ_0089471	circBase	chr9	+	138392843	138396519	exonic	NM_016034	MRPS2	AGATGACCTGATTCCAGCAAAAATAAAACTCAGATTTGGGCAAAATGAGAGTGCCCGGGC	23.6429	26.1429	5.25331	5.22939	22	24	26	26.5	21	21	25	21.5	28	26	25	29.5	27	26	5.24117	5.11558	5.12952	5.24171	5.37571	5.38239	5.28705	5.38708	5.24498	5.10724	5.13773	5.21946	5.23571	5.27353
ASCRP3001944	0.391349	0.734565	1.106	up	hsa_circRNA_008450	hsa_circ_0008450	circBase	chr16	+	66642211	66643906	exonic	NM_144601	CMTM3	AGATGAGACCACAGCCCACAAGACAGAAGGGTCTCTCATTCATCACTTTTATCTGCTATG	45.4286	47.9286	5.91815	5.7728	34	46.5	39	90	29	36	43.5	26	42	82	47	42.5	53	43	6.07202	5.71438	5.50403	6.2491	5.74259	6.35364	5.7913	5.77499	5.72922	5.7642	5.53528	6.18627	5.81403	5.60562
ASCRP3001945	0.500604	0.80083	1.08369	up	hsa_circRNA_013573	hsa_circ_0013573	circBase	chr1	+	113633939	113662145	exonic	NM_014813	LRIG2	AGATGAGCGGTGGGATTTCAGTCATAATCGGTTGTCTAACTGGAACATCAGCTTGGAATC	37.2143	45.7143	5.7331	5.61715	27	43.5	47	40.5	43	27	32.5	25	33	94.5	61	24	39.5	43	5.6558	5.64883	5.65006	5.44296	6.26616	5.92043	5.54748	5.54613	5.49695	5.88559	5.74259	5.31947	5.61889	5.71042
ASCRP3001946	0.261736	0.644013	1.09171	up	hsa_circRNA_103236	hsa_circ_0063481	circBase	chr22	+	41521867	41542820	exonic	NM_001429	EP300	AGATGATGCCTCGAATAACTCCACAATCTGATGGGAATGATGAACAACCCCAATCCTTAT	66.3571	77.8571	6.17825	6.05166	34	97	131	84	39	27.5	52	32.5	50	201.5	124	31	60	46	6.07202	6.40703	6.63626	6.16773	6.07739	5.8812	6.00611	6.0691	5.9291	6.56707	6.36947	5.62206	6.02192	5.78287
ASCRP3001948	0.180233	0.56735	1.29733	up	hsa_circRNA_406589		25070500	chr5	+	14678789	14693203	sense overlapping	NM_138348	OTULIN	AGATGCACAGAACCGAGATTAAGCGTAGCTCCTGAAATGGATATCATGGACTACTGCAAA	88.5714	82.7143	6.66731	6.29177	119	114	136	111	42	38.5	59.5	33.5	91	164	92	52.5	74	72	7.94722	6.56762	6.59637	6.44451	6.23259	6.6766	6.20627	6.18074	6.57315	6.34555	6.03077	6.25383	6.26153	6.3968
ASCRP3001952	0.312206	0.684178	1.06404	up	hsa_circRNA_400738		25242744	chr11	+	34978930	35013926	exonic	NM_003477	PDHX	AGATGGAAAATTGTTGCCTGAAGAATACCAAGGAGGATCTTTTAGGTTGAAGAAGGAAGT	30.5	35.8571	5.50127	5.41172	25	46.5	37	31	23	24	27	22	31	65	48	24	30	31	5.53214	5.6558	5.47206	5.33385	5.43794	5.67896	5.39815	5.22773	5.40962	5.54238	5.5847	5.19772	5.45596	5.46392
ASCRP3001953	0.0460423	0.35752	1.17984	up	hsa_circRNA_102754	hsa_circ_0055054	circBase	chr2	-	69575302	69577315	exonic	NM_002056	GFPT1	AGATGGAACTCCAGCAGATCATGAAGGGCAAAGACAAGAAAGGAAGCTGCAATCTCTCTC	40.5	43.1429	5.82029	5.5817	31	51.5	61	50	28	30	32	25.5	34	85	55	28	37.5	37	5.82191	5.78944	5.88524	5.7585	5.66418	6.20387	5.61889	5.26739	5.53994	5.77875	5.67127	5.4723	5.61889	5.72338
ASCRP3001955	0.0436587	0.350467	1.50318	up	hsa_circRNA_405199		25070500	chr14	-	34595458	34596350	exonic	ENST00000464521	EGLN3	AGATGGAGGAAGCTATTTGACCTGCATCAGACTTTACGTGAACAAAAGGGTGTATCAACC	53.0714	23.2857	5.76204	5.17402	27.5	58	154	26	25	22	59	22	25	21.5	25.5	23	23	23	5.74182	5.83641	6.75357	5.09008	5.47021	5.28731	6.15489	5.34887	5.29995	5.09585	5.18015	5.31947	4.97719	4.9967
ASCRP3001958	0.542991	0.821694	1.03111	up	hsa_circRNA_027776	hsa_circ_0027776	circBase	chr12	+	95887831	95897937	exonic	NM_006838	METAP2	AGATGGGAAGACATATCAAGGCGAACAGCTGCTTGGAGAACTACAAGTGAAGAAAAGAAA	27.7143	33	5.34004	5.29584	21	34	35	31	21	22	30	19	29	56.5	44	22.5	31	29	5.20835	5.47763	5.42169	5.27964	5.10903	5.43199	5.45193	5.13246	5.33385	5.53281	5.491	5.13422	5.33844	5.10814
ASCRP3001960	0.674301	0.88597	1.0619	up	hsa_circRNA_104753	hsa_circ_0005405	circBase	chr9	+	33351557	33352717	exonic	NM_002504	NFX1	AGATGGTGATTTGCTCTGAAGCATCTAGTACTTATCAAAGTTTCGGAGCAACATCCCCTG	58	57.4286	6.00498	5.91833	36	80.5	118	58	30.5	24	59	24	56	93	67	51	54	57	6.24652	6.13756	6.45725	5.7585	5.74259	5.48616	6.20627	5.46718	5.97724	5.86786	5.80684	6.42506	5.9007	5.98344
ASCRP3001963	0.807581	0.935588	1.04907	up	hsa_circRNA_100848	hsa_circ_0022812	circBase	chr11	+	65055186	65063461	exonic	NM_002689	POLA2	AGATGTCCTCATCATCCCGTCAGAGCTGAGGTACTTCGTGAAGACTTTGAGCAAAGCATG	106.286	111	6.81965	6.75053	50	85	194	164	94	40	117	43	150	79	126	113.5	157	108.5	6.60639	6.2626	6.995	6.92014	7.25728	6.70014	6.99597	6.60924	7.14982	5.69337	6.32342	7.44436	7.18551	6.84801
ASCRP3001964	0.0408829	0.343592	1.34848	up	hsa_circRNA_074183	hsa_circ_0074183	circBase	chr5	+	138611809	138614818	exonic	NM_199189	MATR3	AGATGTCTGACAGCCCTGTGTGACACCAAGATAAGTAACAGAGGCTGGCTGTGGCAGATG	44.9286	29.9286	5.80338	5.37205	34	29	100	57	25	30.5	39	22	27	30.5	34	31	38	27	6.07202	5.28969	6.32329	5.76666	5.55342	6.10058	5.51804	5.19573	5.28229	5.30442	5.31534	5.75583	5.53516	5.21558
ASCRP3001967	0.901318	0.967802	1.02333	up	hsa_circRNA_092573	hsa_circ_0002117	circBase	chr7	+	131071878	131073731	exonic	NM_013255	MKLN1	AGATGTTCCCTTGTCGATTCATTAAAATAGTACTTGATTCTAAAGCTCGAAAGGCCTGCT	330.143	409.786	8.06615	8.03288	85.5	760	658.5	341	124	94	248	89	276	891	1078	134	195	205.5	7.35704	8.96	8.44015	7.81295	7.95332	8.06938	7.87023	7.70958	7.90467	8.79922	8.82058	7.8525	7.47472	7.66891
ASCRP3001970	0.629182	0.864327	1.03353	up	hsa_circRNA_000864	hsa_circ_0000662	circBase	chr16	-	398402	398484	intronic	ENST00000262320	AXIN1	AGATTCCACATAGACAAGGGACAGCAGTGTGGACTGTTGGCTGGTAAAGTGTGTGCAATG	25	27.7857	5.38556	5.33798	23	23	28	27	24	24	26	21	24	42	27	23	25	32.5	5.39052	5.26525	5.37571	5.32359	5.49786	5.67896	5.16702	5.10126	5.24498	5.38954	5.34685	5.4723	5.27592	5.53504
ASCRP3001973	0.72687	0.907783	1.00987	up	hsa_circRNA_403425		25242744	chr5	+	125939261	125939875	exonic	NM_032177	PHAX	AGATTCTCAAGAGAAAGTGGCTGATGAAATTTCATTCAGAAAGTGCTAGGTGGCGACAGT	38.9286	46.0714	5.65127	5.6371	27	44.5	58	56	27	22	38	27	40	86.5	65	28	40	36	5.59564	5.66151	5.81732	5.77537	5.43794	5.5847	5.68639	5.73951	5.74182	5.80684	5.7623	5.35241	5.53516	5.52164
ASCRP3001975	0.16895	0.554919	1.09103	up	hsa_circRNA_007832	hsa_circ_0007832	circBase	chr17	-	13936868	13937733	intronic	ENST00000602743	COX10-AS1	AGATTCTTCTGCCTGATAAAACAGGAGTGTGAGTATGGCATCAGGATGATTTGACTGCAA	31.2857	31.6429	5.48698	5.36129	28	38	38	33	26	24	32	23.5	31	41	39	26	28	33	5.6558	5.53972	5.54238	5.34837	5.47021	5.48616	5.36625	5.19573	5.40962	5.39815	5.46485	5.53415	5.14739	5.37918
ASCRP3001978	0.139183	0.518606	1.16181	up	hsa_circRNA_103968	hsa_circ_0007452	circBase	chr5	+	138994281	139003046	exonic	NM_003339	UBE2D2	AGATTGCTCGGATCTACAAAACAGATAGAGAAAAAATGACAGTCCCTATCAGGGTGGAGT	47.4286	43.5714	5.87355	5.65717	29	94	59.5	51	29	31.5	38	27	39	77.5	60	31.5	38	32	5.53214	6.38831	5.84181	5.73155	5.87419	6.16773	5.57911	5.42793	5.58427	5.71752	5.7913	5.85311	5.59734	5.62874
ASCRP3001979	0.80723	0.935482	1.02588	up	hsa_circRNA_101484	hsa_circ_0007489	circBase	chr15	-	41361767	41362745	exonic	NM_017553	INO80	AGATTTGTTCCTAAATTTAAGGGTATTAATGGCATTCTTGCTGATGAAATGGGCCTTGGT	112.643	132.929	6.80201	6.76515	44	162	172.5	168	61	31	150	40	100.5	228	260	64	131	107	6.39016	7.01391	6.88989	6.96802	6.83648	6.23655	7.27906	6.30746	6.63814	6.66109	7.11208	6.83702	6.93813	6.86211
ASCRP3001980	0.428059	0.757276	1.04342	up	hsa_circRNA_105032	hsa_circ_0091585	circBase	chrX	+	133607388	133609394	exonic	NM_000194	HPRT1	AGATTTTATCAGACTGAAGAGCTATTGTATTAGTGATGATGAACCAGGTTATGACCTTGA	29.4286	31.7143	5.44756	5.38625	22	34	39	37	22	23	29	19.5	33	35	43	25.5	33	33	5.46205	5.47763	5.54238	5.36874	5.31482	5.5847	5.38264	5.10126	5.50993	5.33385	5.52186	5.4723	5.45596	5.30859
ASCRP3001982	0.496149	0.798138	1.04441	up	hsa_circRNA_000569	hsa_circ_0000420	circBase	chr12	-	72050664	72054207	sense overlapping	NM_144982	ZFC3H1	AGCAAAACCACTTTCCCTGAAATCCGACACTACTGATTCTAGTCAAGATGCTGCACTTAA	51.5714	56.0714	6.01711	5.95442	50	84	57	64	29	28	49	36.5	88	75	50	39	55	49	6.60639	6.16759	5.80353	5.90484	5.69616	6.06711	5.87419	6.32971	6.50975	5.68559	5.60159	5.77762	5.87875	5.89794
ASCRP3001983	0.630628	0.865152	1.05766	up	hsa_circRNA_000889	hsa_circ_0000889	circBase	chr19	-	10283765	10288043	exonic	NM_001379	DNMT1	AGCAAAATCAGGAACGCGCACTGAAAAGGAAGAAGAAAGAGATGAAAAACTGAACCTTCA	60.2143	72.6429	6.04633	5.96544	34	79	78	108.5	29	27	66	25	45.5	202	87.5	35	58.5	55	5.87402	6.15038	6.07048	6.45101	5.82446	5.76382	6.1901	5.22773	5.74182	6.56368	6.0552	5.97345	6.08622	6.11003
ASCRP3001985	0.211445	0.601009	1.20778	up	hsa_circRNA_406320		25070500	chr3	+	108366789	108391503	exonic	NM_014648	DZIP3	AGCAAACTGAACGCAGAAACTAGCAGAGCTTTAACAGCCGAGGTATTGAAATAGAAGAGT	60.5714	61.7857	6.09849	5.82613	52	55	90	73.5	32	22.5	99	29.5	34	121	118	31	52	47	6.64062	5.79613	6.16744	6.03725	5.82446	5.43199	6.79153	5.81183	5.47044	6.06092	6.3046	5.38165	5.87875	5.87472
ASCRP3001986	0.86658	0.956446	1.00895	up	hsa_circRNA_400262		25242744	chr1	-	63944434	63955889	exonic	NM_014288	ITGB3BP	AGCAAAGAATCTACAACAAAAGACAATGATGATCATTTGATCCTTCAAAAATCACAAGGA	24.6429	24.2143	5.26369	5.25083	23	28	35	26	21	17.5	22	22	26	25	30	21	24.5	21	5.14448	5.31482	5.50403	5.32359	5.37571	5.0931	5.09008	5.30495	5.31534	5.10724	5.39717	5.26739	5.25557	5.10814
ASCRP3001987	0.130423	0.507188	1.17216	up	hsa_circRNA_100249	hsa_circ_0004586	circBase	chr1	-	63944434	63974241	exonic	NM_014288	ITGB3BP	AGCAAAGAATCTACAACAAAAGACAATGATGATGTTAAAAGATCACTGAAGTTGGATGGT	41.5714	33	5.65756	5.42838	28	61	88.5	44	21	21.5	27	25	36	43	51	24	28	24	5.46205	5.97574	6.17174	5.63976	5.43794	5.53303	5.38264	5.54613	5.44103	5.30963	5.68539	5.35241	5.33844	5.32565
ASCRP3001989	0.334075	0.699157	1.18047	up	hsa_circRNA_049948	hsa_circ_0049948	circBase	chr19	+	17311447	17313692	exonic	NM_004145	MYO9B	AGCAAAGCTCAGAAGAAGAAGCGGAAGCAGGAGCGTGCTCCCCCTCCGGACAGCAGCATC	140.929	145.857	7.39194	7.15258	120	169.5	144	209	101	92	151	89	138	195	139.5	195	130.5	134	7.93112	7.0373	6.6768	7.21899	7.52316	8.04863	7.30759	7.74186	7.026	6.51985	6.46324	8.32529	6.9323	7.05952
ASCRP3001990	0.305253	0.679581	1.04384	up	hsa_circRNA_406133		25070500	chr21	-	27374748	27376050	intronic	ENST00000346798	APP	AGCAAAGTGAAGCTGTAGATGTTTGTTACAACTGAAGGAGAGGGGTTGCATGTTAAGAGA	27.2857	30.9286	5.36489	5.30298	22	30	32	33	23	22	29	22	28	36.5	43.5	27.5	32	27	5.31534	5.26525	5.30309	5.38116	5.43794	5.38239	5.46904	5.30495	5.24498	5.26739	5.491	5.13422	5.42601	5.25233
ASCRP3001992	0.0787491	0.422285	1.10006	up	hsa_circRNA_100575	hsa_circ_0000225	circBase	chr10	+	27453992	27454468	exonic	NM_032844	MASTL	AGCAAATTACTAAAATCATATATTAATATGATGGATATCCTTACAACACCATCAATGGCA	32.5	30.7143	5.56436	5.42677	25	30.5	51	38	24	23	36	26	28.5	41	39.5	24	29	27	5.49649	5.37472	5.76515	5.48871	5.55342	5.67896	5.59308	5.54613	5.26739	5.34099	5.52835	5.4723	5.38363	5.44863
ASCRP3001999	0.999061	0.999532	1.00008	up	hsa_circRNA_103005	hsa_circ_0059577	circBase	chr20	+	21195172	21196286	exonic	NM_018474	KIZ	AGCAAGAAAGAAAATGTGGCTGCAGATATCCCAATCACAGGCAACAGCATTATTGAGAAA	46.5	51.7857	5.85725	5.85714	28	57	61.5	64	33	25	57	26	46	77.5	65	52	50	46	5.84576	5.88873	5.81732	5.91273	5.82446	5.63373	6.078	5.66783	5.8002	5.71281	5.80684	6.27052	5.8328	5.90896
ASCRP3002001	0.166833	0.552997	3.23346	up	hsa_circRNA_101287	hsa_circ_0008274	circBase	chr13	-	96485180	96489456	exonic	NM_020121	UGGT2	AGCAAGATACAAGATCTCCCCAATAATATGATTTACCAAGTCGCCATTAAGTCTCTTCCT	11637.9	11148.4	13.253	11.5599	7483.5	15681	15651	18610	7218.5	8241.5	8580	12660	27268	141	18909.5	207	12305	6548	13.5509	13.6985	12.6399	12.9119	13.6	13.5852	12.7842	13.9148	13.9519	6.19053	12.9702	8.45904	12.9251	12.5075
ASCRP3002002	0.342663	0.703769	1.09456	up	hsa_circRNA_007899	hsa_circ_0007899	circBase	chr12	+	6630963	6631203	exonic	NM_014865	NCAPD2	AGCAAGATGATGTATGAAAACACAACTACAGGCCCAGCAGCTTCCACACAAGAAAAGAAT	48.1429	50.1429	6.00692	5.87658	42.5	60.5	53	62	29	37	53	34.5	57	59	53	51.5	50	46	6.3059	5.88873	5.71124	5.79872	5.72143	6.52339	6.09907	6.28475	5.97724	5.54238	5.58856	6.07599	5.79241	5.87472
ASCRP3002006	0.586382	0.842718	1.02709	up	hsa_circRNA_103331	hsa_circ_0004030	circBase	chr3	+	41265511	41280845	exonic	NM_001098209	CTNNB1	AGCAATCAGCTGGCCTGGTTTGATACTGACCTGTAAATCATCCTTTAGGGTATTTGAAGT	54	66.2857	6.09378	6.05521	40	71	56	78	37	33	63	33	52.5	110.5	92.5	44	72	59.5	6.40594	6.07569	5.73504	6.10118	5.9606	6.10058	6.27744	6.15576	5.97724	5.99918	6.06447	5.89638	6.21394	6.07953
ASCRP3002008	0.393805	0.735209	1.07955	up	hsa_circRNA_072628	hsa_circ_0072628	circBase	chr5	+	61778927	61789951	exonic	NM_016338	IPO11	AGCAATCTGTAACTTGCTTCAAGATCAAGATTTAGTGCTTTTGGACTTCTTGGATCAGCA	36.7857	34.7857	5.52086	5.41043	19	75	50	37	26.5	21	29	24	31	53	48.5	25	27	35	5.31534	6.09907	5.68178	5.39249	5.49786	5.33385	5.32565	5.54613	5.44103	5.51444	5.57628	5.24117	5.09008	5.46392
ASCRP3002013	0.721705	0.905414	1.02081	up	hsa_circRNA_007232	hsa_circ_0007232	circBase	chr13	-	50279756	50280508	exonic	NM_002267	KPNA3	AGCACAATAGCTGAAATAATAGAGGAATGTGGAGGAAGCAGTGTGGTTCCTTTCCAACAT	26.4286	29.4286	5.3617	5.332	22	26	33	32	21	22	29	22.5	26	36	33	30.5	29	29	5.53214	5.30152	5.42169	5.3039	5.25314	5.28731	5.43223	5.38708	5.24498	5.35291	5.28705	5.65191	5.25557	5.14448
ASCRP3002014	0.000796362	0.135402	1.35001	up	hsa_circRNA_104487	hsa_circ_0082352	circBase	chr7	-	129821462	129832663	exonic	NM_032842	TMEM209	AGCACACAGATGAGACGAATGGGTTGTCCAGAGCTACAGATAGGAGTTGGCGAGCTTTAG	56.2857	47.9286	6.07515	5.64218	34	58.5	108	78.5	30.5	32.5	52	25	40.5	98	62.5	23.5	40	46	6.11658	5.89725	6.37891	6.07202	5.76874	6.29728	5.99531	5.54613	5.70786	5.89863	5.778	5.26739	5.58685	5.71042
ASCRP3002015	0.464679	0.779579	1.03949	up	hsa_circRNA_000533	hsa_circ_0000533	circBase	chr14	-	45696965	45700483	sense overlapping	NM_018353	MIS18BP1	AGCACAGTGAGTCACCAGGAGCTACAGAATTAAACATGGAAAAGACCAAACAAAAACAGA	25.1429	25.7143	5.23633	5.18045	23	24.5	30	30.5	22	23	23	21	23	32	29	26	24	25	5.46205	5.01077	5.22332	5.26846	5.19291	5.28731	5.20947	5.16242	5.16702	5.27752	5.19716	5.35241	5.01077	5.09585
ASCRP3002019	0.509036	0.804437	1.04736	up	hsa_circRNA_002117	hsa_circ_0000332	circBase	chr11	-	66626276	66626387	intronic	ENST00000393955	PC	AGCACCCGCAGTTCTACTCGGGCTGTGGCCTCACCAGCAGGGTTGGCGGCGATGTCCGAG	35.3571	39.2857	5.71261	5.64586	34	42	34	40	32	28.5	37	30.5	43	45	37	40.5	40	39	6.02351	5.68178	5.39766	5.48871	5.66418	6.03392	5.69854	5.87875	5.75354	5.42121	5.34685	5.95795	5.50857	5.65416
ASCRP3002023	0.0544401	0.374668	1.15025	up	hsa_circRNA_104678	hsa_circ_0085458	circBase	chr8	-	124346117	124348772	exonic	NM_014109	ATAD2	AGCACTCCTGGTTCCTGATTATGTCACTGTAATAAAGCAACCAATGGACCTTTCATCTGT	66.1429	68.6429	6.22914	6.0272	32	54.5	120.5	85	37	34	100	28	51	145	91	41	65.5	59	5.84576	5.84558	6.49391	6.17787	6.11628	6.3238	6.8008	5.54613	5.9291	6.21017	6.08105	6.03392	6.20501	6.18499
ASCRP3002024	0.0959114	0.455125	1.2916	up	hsa_circRNA_103863	hsa_circ_0001495	circBase	chr5	+	68470703	68471364	exonic	NM_031966	CCNB1	AGCACTGAAAATTCTGGATAATGGTGAATGGAATAATTGTGTGCCCAAGAAGATGCTGCA	51.1429	36.2143	5.9132	5.54404	26	37	127	61	27	37	43	26	30	36	63.5	26	40	32	5.46205	5.50857	6.55768	5.8812	5.72143	6.49425	5.76723	5.54613	5.31534	5.28811	5.7913	5.59564	5.64307	5.62874
ASCRP3002028	0.246915	0.632067	1.15977	up	hsa_circRNA_100050	hsa_circ_0009759	circBase	chr1	-	11130956	11137005	exonic	NM_002685	EXOSC10	AGCAGAACAGGCCATCTCCGTCCGACAGCAGGTCGTGGATCTGTGCCAGTTCAGAAGCAG	113.5	118.929	6.98858	6.77475	74	129	175.5	178	59	64	115	51	158	107	186.5	73.5	152.5	104	7.22162	6.71082	6.90213	6.99823	6.72084	7.43568	6.93076	6.85588	7.19342	5.95461	6.75337	6.83702	7.11721	6.71171
ASCRP3002035	0.381999	0.730907	1.0934	up	hsa_circRNA_402265		25242744	chr2	+	58275961	58316858	exonic	NM_006296	VRK2	AGCAGCAAATCTACTTTTGGGTTACAAAAATCCAGACCAGAAGTGATGCCACCAAAAAGA	65.1429	64.8571	6.115	5.98618	28	66	135	86	39	32	70	31	47	104	122	33	65	52	5.6558	5.97574	6.61356	6.18443	6.11628	5.96192	6.29728	6.03756	5.75354	5.98018	6.32971	5.85311	6.09408	5.85507
ASCRP3002037	0.917101	0.973708	1.00668	up	hsa_circRNA_019504	hsa_circ_0019504	circBase	chr10	-	101996606	101997988	exonic	NM_018294	CWF19L1	AGCAGCAGATAGAGCTGTTGGAAATCCCAGAGCACTCTGACATCAAGCAGTGCTACCTTG	39.8571	50.0714	5.73826	5.72865	28	50	42	67	28	27	37	27	44	100	58	33	44	44.5	5.82191	5.73989	5.54238	5.94424	5.55342	5.92043	5.64554	5.54613	5.72182	5.85954	5.70905	5.59564	5.75945	5.90896
ASCRP3002041	0.581979	0.840984	1.10383	up	hsa_circRNA_102129	hsa_circ_0003871	circBase	chr17	-	49294694	49302570	exonic	NM_017643	MBTD1	AGCAGCTCCGGTTACCTGTTTTAAACATACTGAACATTCTTCACGATCTGAAAGGAAAAG	213.357	246.857	7.59388	7.45136	51	323	364.5	349	115	64	227	80.5	168.5	459	570	56	217	177	6.731	7.81199	7.75483	7.84829	7.76339	7.43568	7.81199	7.61024	7.29007	7.61514	8.03964	6.59296	7.60431	7.40716
ASCRP3002044	0.680845	0.887433	1.03385	up	hsa_circRNA_048810	hsa_circ_0048810	circBase	chr19	-	6010146	6016282	exonic	NM_000635	RFX2	AGCAGTACATAGCTCCAGTGGCTGTTGGATAATTATGAAACAGCGGAAGGTGTGAGTCTC	28.7143	27.2143	5.30194	5.25392	19.5	31	49.5	30	23	20	28	22	24	33	30	26	29.5	26	5.07882	5.36625	5.68899	5.20556	5.31482	5.06104	5.39815	5.46718	5.09008	5.24008	5.19716	5.13422	5.32308	5.32565
ASCRP3002045	0.710128	0.899283	1.01885	up	hsa_circRNA_007860	hsa_circ_0007860	circBase	chr4	+	106638749	106650656	exonic	NM_024751	GSTCD	AGCAGTCAGCCCAAAGGAAGGTGACCCAATGAAAGAAGAAAATGAAAGCCATAAAGAAAA	28	32.5	5.36588	5.33894	23	28	38	31	23	24	29	22	29	40	43	28	33.5	32	5.39052	5.24962	5.48616	5.32359	5.19291	5.48616	5.43223	5.22773	5.35241	5.37769	5.39717	5.4723	5.25557	5.28969
ASCRP3002046	0.0552244	0.376742	1.06578	up	hsa_circRNA_001267	hsa_circ_0001267	circBase	chr3	+	10094070	10103895	exonic	NM_033084	FANCD2	AGCAGTGCACACAGGGCATTTTAGATTATCTGGATAACATATCCCCTCAGCAAATACGAA	26.3571	28	5.3662	5.27429	23	29	29.5	35	19	21.5	27.5	22	25	42	31	26	27	23	5.46205	5.31482	5.30309	5.36874	5.1424	5.48616	5.48616	5.30495	5.20779	5.33385	5.26846	5.19772	5.35493	5.25233
ASCRP3002054	0.603319	0.850545	1.0414	up	hsa_circRNA_004804	hsa_circ_0004804	circBase	chr9	+	128691933	128697886	exonic	NM_006195	PBX3	AGCATCACAGTGTCACAGGCATGTAATGAATTTACTACACATGTGATGAACCTTCTCCGA	50.7857	54.7143	5.90598	5.84745	27	39	101	88	36	29.5	35	27.5	43	92.5	91	32	52	45	5.6558	5.551	6.30837	6.23655	6.03787	5.8812	5.67107	5.73951	5.82373	5.80684	6.08105	5.70589	5.92009	5.85507
ASCRP3002065	0.875542	0.960337	1.00548	up	hsa_circRNA_063206	hsa_circ_0063206	circBase	chr22	+	38014454	38017703	exonic	NM_013365	GGA1	AGCCAATAAGCTCATCAAAGAGATGGTGCAGGAGGTGCTGGAAACATGCATGAAGAGCTG	28.2857	30.9286	5.36373	5.35585	24	30	36	34	24	22	28	24	29	44	33	28.5	31	27	5.53214	5.22111	5.46392	5.3039	5.31482	5.24117	5.46904	5.77499	5.20779	5.38954	5.2428	5.17217	5.30599	5.39766
ASCRP3002068	0.0201239	0.274571	1.29374	up	hsa_circRNA_054626	hsa_circ_0054626	circBase	chr2	-	55785910	55795499	exonic	NM_020463	SMEK2	AGCCACCAAGGTGCCCTTCGCTTTATGAGGCGGATAATTGGACTTAAAGATGAATTTTAT	72.7857	69.2857	6.37159	6.00004	52	86.5	168	77	40	35	51	32	48	156	116	37.5	45.5	50	6.70083	6.28924	6.85508	6.08348	6.23259	6.38176	6.05814	6.03756	5.85631	6.25437	6.28634	5.77762	5.82518	5.96291
ASCRP3002072	0.0619853	0.39155	1.91486	up	hsa_circRNA_406752		25070500	chr6	+	31592304	31592917	intronic	ENST00000376007	PRRC2A	AGCCAGAGTCTTCCACTTTTATAGCATGTCCTCAGGAAATGTCTTCTTGCAGCACTTAAT	270.786	103.071	7.33988	6.40264	45	109	91	1306	112	76	156.5	45	69	202	212	43	83.5	67	6.40594	6.47825	6.19109	9.49384	7.68979	7.74932	7.37095	6.60924	6.19278	6.53023	6.88954	5.91634	6.37891	6.30146
ASCRP3002074	0.721494	0.905414	1.01871	up	hsa_circRNA_006023	hsa_circ_0006023	circBase	chr2	+	27900161	27900791	exonic	NM_018158	SLC4A1AP	AGCCAGCAGAGATTCCAGAACTAAAAAAGTTGCAAAATTAAATGATGCTGAAAGGGAACT	39.1429	39.9286	5.72965	5.70291	33.5	47.5	42	47	28	26	50	31	41	35	48	39.5	39	46	5.95011	5.7055	5.63249	5.56848	5.72143	5.67896	5.85061	5.87875	5.65743	5.30963	5.55583	6.03392	5.58685	5.89794
ASCRP3002079	0.0184524	0.266285	1.05661	up	hsa_circRNA_003658	hsa_circ_0003658	circBase	chr10	+	64148154	64159552	sense overlapping	NM_014951	ZNF365	AGCCATTGTGAACATCATCTAAAAGGAGAAGTTGTCACATTCAACCATTTCCTGGAAGCG	22.5	24.4286	5.16177	5.08233	19	25	24	26.5	20	19	24	20	23	24.5	24	26.5	27.5	25.5	5.20835	5.0342	5.16127	5.17217	5.16357	5.20333	5.18953	5.19573	4.92405	5.09585	4.9944	5.09645	5.07209	5.19772
ASCRP3002080	0.10193	0.463895	1.30986	up	hsa_circRNA_100125	hsa_circ_0011168	circBase	chr1	+	29313942	29323831	exonic	NM_203342	EPB41	AGCCATTTGGGATAACGCAACCTCTAAGCAACATCATGACAACAGAGAAGAGTTTAGTGA	51.0714	46.2143	5.97209	5.58268	65	48	85	75	29	29	26.5	28.5	36	105	57.5	24	38.5	34	6.93609	5.66151	6.15605	6.078	5.82446	5.99708	5.15145	5.58985	5.40962	5.91583	5.7226	5.29103	5.53516	5.61469
ASCRP3002081	0.875001	0.960335	1.04247	up	hsa_circRNA_402563		25242744	chr20	-	32681480	32686439	exonic	NM_003908	EIF2S2	AGCCCAAACATCTCCTTGCATTTTTGTTGGCTGAATTGGGTACAAGGATCTTAAGATTGA	253.286	297.5	7.96589	7.90588	171	296	382	456	100	83	285	161.5	664	116.5	368	120	377.5	275	8.46987	7.71847	7.80896	8.22266	7.60341	7.89255	8.04533	8.64585	9.00097	6.02983	7.51064	7.69599	8.42285	8.03506
ASCRP3002082	0.447675	0.769717	1.10645	up	hsa_circRNA_405361		25070500	chr15	-	59204757	59209198	sense overlapping	NM_024755	SLTM	AGCCCAAGTAAGTAAAAAACATGAAGCAGATGAGTTGAGTGGAGATGCTTCTGTGGAAGA	165.214	158.214	7.23464	7.0887	65	363.5	161.5	174	97	39	256.5	49	150	245.5	255.5	113.5	138	156	6.98582	7.94861	6.79339	6.98312	7.48261	6.49425	7.95469	6.79339	7.1175	6.78334	7.07883	7.59108	7.0055	7.25128
ASCRP3002083	0.293784	0.670135	1.0701	up	hsa_circRNA_043368	hsa_circ_0043368	circBase	chr17	+	36912135	36920478	exonic	uc002hqr.3	PSMB3	AGCCCACTTTTTTTTCTTTTTTTGAAATAAAATAGCCTGTCTTTCATGCCCAGCGCCTCA	62.3571	67.5714	6.26728	6.16953	52	95.5	76.5	78	37.5	37	60	35	82	107	73	52	65	59	6.64062	6.31384	6.02983	6.0897	6.05675	6.55009	6.1901	6.30746	6.42673	5.95461	5.8842	6.3012	6.18244	6.13005
ASCRP3002085	0.666022	0.883116	1.0685	up	hsa_circRNA_060102	hsa_circ_0060102	circBase	chr20	+	34143977	34145405	exonic	NM_015966	ERGIC3	AGCCCCAGCCCCAGGTTGATAAATCTATTGATTGATTGTGATAGTACCTCCATGATGTTC	70528.6	66603.9	15.9104	15.8148	66258	82272	82493	82778.5	50745	67939	61215	70754	80153	33811.5	81726	78269	52583	68931	16.238	16.3428	15.4365	15.607	16.0375	15.9775	15.7337	15.8927	15.7576	16.1008	15.515	16.5452	15.1075	15.785
ASCRP3002089	0.599784	0.849913	1.03895	up	hsa_circRNA_006230	hsa_circ_0006230	circBase	chr7	+	157013382	157047004	exonic	NM_014671	UBE3C	AGCCTAGAGGACCTAAAATCCTTTACAAACTATTCAGGTCACTCAGCTCTATGTGCCAGC	56	72.4286	6.01784	5.96271	30	73.5	91.5	92	29	37	39	30	52	190.5	97	33.5	58	46	5.82191	6.09907	6.197	6.19813	5.63811	6.44416	5.7265	5.97724	5.86786	6.48056	6.11003	5.4458	5.98279	5.87472
ASCRP3002090	0.295528	0.670652	1.17871	up	hsa_circRNA_403788		25242744	chr7	-	26883648	26894509	exonic	NM_003930	SKAP2	AGCCTCAGAACGATATGATAAAGACGATGAAGCCCCCTCTGATGATGTTGAAACATTTGT	237.571	220.143	7.83865	7.60144	83	277.5	359	281	104	94	464.5	86	209.5	219	371	153.5	244	258	7.36948	7.63393	7.74846	7.57479	7.67304	8.09955	8.77129	7.67304	7.56287	6.64569	7.51517	8.05191	7.78797	7.97346
ASCRP3002091	0.248038	0.632559	1.26316	up	hsa_circRNA_104855	hsa_circ_0087888	circBase	chr9	-	111795586	111800397	exonic	NM_032012	TMEM245	AGCCTCAGCGAGGGGTGTTTGATGCTTCCCTCAAAATGGCTGGCTTCTATGGATTGTATA	63.9286	60.3571	6.42124	6.08421	100.5	80	45	53.5	45	53	70.5	44	55	89	82.5	52	47	53	7.65851	6.17972	5.64183	5.70668	6.34213	7.14982	6.26999	6.52911	6.00771	5.85954	5.99466	6.61724	5.72611	5.85507
ASCRP3002092	0.681467	0.887433	1.03195	up	hsa_circRNA_100359	hsa_circ_0008998	circBase	chr1	-	155891165	155891709	exonic	NM_014949	KIAA0907	AGCCTCCAGCTAGCACTGGACAGGTTCATGCTGAATACTCTAGATTTGTGAATCAGATTA	75.7857	82.4286	6.31401	6.26864	38	83	157	99.5	43	29	81	32.5	75	151.5	124	49	77	68	6.07202	6.21114	6.76604	6.30837	6.30525	6.06711	6.46814	5.81183	6.35049	6.28367	6.35767	6.48415	6.34454	6.24815
ASCRP3002094	0.176777	0.56512	1.90192	up	hsa_circRNA_104756	hsa_circ_0086694	circBase	chr9	-	33932559	33933626	exonic	NM_018449	UBAP2	AGCCTCTCTGCACATGCAGCCCTCTCCTCGAGCACGTCACACACACTCCAAAGACAACAG	13295.1	9873.64	13.3627	12.4352	6432	11783	27349	23103	6158	8176	10065	7709	15272.5	974	20047.5	3920	12631	8561.5	13.4999	13.2162	13.5297	13.2162	13.428	13.5633	13.0852	13.2956	12.9251	8.9874	13.0575	12.884	12.9848	12.9119
ASCRP3002095	0.253158	0.636381	1.16674	up	hsa_circRNA_406338		25070500	chr3	+	122928045	122978436	exonic	NM_012430	SEC22A	AGCCTGCCTTTACCAGGTCTTCTCTGTTGGTTGAAATGTCTATGATTTTATCTGCCTCAG	83.4286	87.8571	6.60094	6.37846	58	78	152	95	54	42	105	44	75	86	197.5	56.5	84	72	6.86441	6.17231	6.727	6.30447	6.62198	6.70014	6.81628	6.52911	6.3211	5.78944	6.80764	6.52777	6.37271	6.30146
ASCRP3002096	0.727754	0.907916	1.01285	up	hsa_circRNA_050715	hsa_circ_0050715	circBase	chr19	+	36584932	36590519	exonic	NM_173636	WDR62	AGCCTGCTGAGTGAGGCAGGATACGTATGTGTCCACACCTAGTGAGATTCACTCCCTGAG	22.7857	23.9286	5.18693	5.16852	20	23.5	25	27	21	21	22	20	23	25	24.5	27	24	24	5.17303	5.20668	5.19235	5.15897	5.0342	5.33385	5.20947	5.16242	5.16702	5.02853	5.12033	5.26739	5.1816	5.25233
ASCRP3002099	0.000315907	0.113552	3.27016	up	hsa_circRNA_102584	hsa_circ_0003146	circBase	chr19	+	48229068	48229481	exonic	NM_014601	EHD2	AGCCTTGCGCAAGCTCAACGACCTGGTGAAGAGGGCCCGGCTGGTGCGAGCTACGACTTC	263.214	82.1429	7.92906	6.2197	244.5	425.5	589	184	80.5	84.5	234.5	41	53	221	102	43	72	43	9.04824	8.15965	8.28874	7.06586	7.1686	7.91285	7.85947	6.48887	5.94878	6.62909	6.16773	6.16859	6.30329	5.83153
ASCRP3002101	0.28581	0.664285	1.06438	up	hsa_circRNA_090999	hsa_circ_0090999	circBase	chrX	+	70510478	70521018	exonic	NM_007363	NONO	AGCCTTTTAAGGTGCAAAAATGCAGAGTAATAAAACTTTTAACTTGGAGAAGCAAAACCA	43.2857	44.5	5.75307	5.66305	28	42	81	59.5	26	28	38.5	24.5	38	70	57	28	52	42	5.7136	5.59862	6.13492	5.84181	5.37571	5.92043	5.68639	5.50472	5.63373	5.68559	5.70905	5.56631	5.85738	5.68458
ASCRP3002102	0.66859	0.884032	1.04452	up	hsa_circRNA_103614	hsa_circ_0001398	circBase	chr4	+	25334804	25335610	exonic	NM_024936	ZCCHC4	AGCCTTTTATTGGATATTGATTTTCGGTACTTGAAGTTTATTGAGTTGCCCTTGACTCAG	55.2857	55.4286	5.99008	5.92724	25	68	99	62	36	24	73	28	46	53	82	50	60	69	5.59564	6.00675	6.2801	5.85115	6.03787	5.76382	6.39521	5.81183	5.77574	5.48063	5.95778	6.23683	5.96324	6.26461
ASCRP3002105	0.343901	0.704647	1.1945	up	hsa_circRNA_405805		25070500	chr19	+	50117789	50119476	exonic	NM_020719	PRR12	AGCGAGGACGCTGGCGTTGCAGACGGGGCGTGAACCCCCACCCATCTGGCGAGTCCAGAA	272.071	267.571	8.15796	7.90156	143	267.5	421	522.5	154	202	194.5	114.5	260.5	320	378	289	297.5	213.5	8.21098	7.56369	7.91412	8.3971	8.24316	9.14235	7.63433	8.19093	7.83358	7.10382	7.52793	8.89685	8.06504	7.69274
ASCRP3002106	0.853561	0.952454	1.02291	up	hsa_circRNA_024251	hsa_circ_0024251	circBase	chr11	+	108586605	108594189	exonic	NM_004398	DDX10	AGCGGCATAATGTGTTTGGATTGGACCTTAAAGACGAGAAAACATTACAGAATCAATCCA	58.5	71.5714	6.08701	6.05433	32	62	119	63.5	43	31	59	31.5	52.5	115	125	32	72	73	6.02351	5.91067	6.48875	5.82809	6.26616	5.92043	6.17145	6.0691	5.96027	6.03345	6.35767	5.4723	6.20501	6.28248
ASCRP3002108	0.00238026	0.158779	2.00464	up	hsa_circRNA_104434	hsa_circ_0081343	circBase	chr7	+	98985661	98985884	exonic	NM_005720	ARPC1B	AGCGGCTCTCGTGTGATCTCCATCTGTTATTTCGAGCAGGAGAATGACTGGCATCGACTG	381.5	223.643	8.51086	7.50752	243	254	600.5	750	125	435.5	262.5	93	158	326.5	239	90	476	183	9.02473	7.50509	8.31186	8.81489	7.9176	10.0147	7.98715	7.80598	7.1977	7.1009	7.01895	7.2448	8.69251	7.49183
ASCRP3002111	0.277016	0.656736	1.36071	up	hsa_circRNA_067735	hsa_circ_0067735	circBase	chr3	+	150834124	150845771	exonic	NM_053002	MED12L	AGCTAAAATTAAGAAACGTCAGGCTCCTGATCCGAATTTGGGATGAACTTACTGCTGTGA	42	27	5.65737	5.21301	23	26	26	31	140	23	25	21	28	28	27	25	29.5	30.5	5.31534	5.17217	5.2507	5.20556	8.0164	5.43199	5.20947	5.10126	5.24498	5.21225	5.18015	5.35241	5.25557	5.14448
ASCRP3002118	0.137184	0.516245	1.04691	up	hsa_circRNA_406707		25070500	chr5	+	162890861	162891808	exonic	NM_012484	HMMR	AGCTAGAAAAGTTAAGTCTTCGGAATCAAAGGTTGTGCACCATCTCCAGGTGCTTATGAT	26.9286	27.5	5.43491	5.36878	26	31.5	31	29	23	25	23	25	32.5	28.5	27	27.5	28	24	5.59564	5.45381	5.26739	5.32359	5.43794	5.67896	5.28705	5.46718	5.48616	5.17787	5.28705	5.41156	5.42601	5.32565
ASCRP3002119	0.380476	0.730418	1.03889	up	hsa_circRNA_101579	hsa_circ_0036113	circBase	chr15	+	71229099	71256271	exonic	NM_017691	LRRC49	AGCTAGATATGAAGAGAATCACGAGAGATGTGGATAATTTGCCCTGCCTCCAACATCTCT	39.0714	40.7143	5.75121	5.69616	37.5	48	42	47	31	29	39	32	45	49	45	37	43	34	6.16256	5.68899	5.50403	5.59607	5.66418	5.99708	5.64554	6.03756	5.8002	5.45334	5.52835	5.82809	5.70392	5.52164
ASCRP3002123	0.857218	0.954245	1.00726	up	hsa_circRNA_405245		25070500	chr14	+	65031468	65035165	exonic	NM_172365	PPP1R36	AGCTATATGGTTTTTACACCTGCAGCAGAAGTCAAGGAAAAAGGAAAGAAAGGCAAAGCA	22.9286	24.5	5.20344	5.193	19	21	36.5	24	20	20	20	20	21	24	30	26	26	24.5	5.04767	5.13656	5.43032	5.14357	5.25314	5.20333	5.20947	5.16242	5.13128	5.14797	5.28705	5.13422	5.23571	5.25233
ASCRP3002127	0.148889	0.531588	1.12899	up	hsa_circRNA_101801	hsa_circ_0002500	circBase	chr16	-	46708225	46711310	exonic	NM_018206	VPS35	AGCTCAACCTTGAACAATTGTTTTGACTGGCATATTGGAGCAAGTTGTAAACTGTAGGGA	53.3571	54.2857	5.92004	5.74501	28	63	83	91.5	32	24	52	24	31.5	108.5	84.5	34	51	46.5	5.7136	5.94711	6.11479	6.22927	5.82446	5.53303	6.078	5.70352	5.45455	5.95461	5.99466	5.35241	5.85738	5.89794
ASCRP3002128	0.0777831	0.419571	1.3548	up	hsa_circRNA_067574	hsa_circ_0067574	circBase	chr3	+	140978964	141006295	exonic	NM_152282	PXYLP1	AGCTCACACAGACAGGACATGTTCCCGATTTGAGGTGAAACCATGAAGAGAAAATAGAAT	70.5	62.8571	6.4798	6.04171	56.5	82.5	116	55	65	47	71.5	47	51.5	82	106.5	42	58	53	6.82569	6.21114	6.40754	5.72572	6.88622	6.91382	6.38844	6.82378	5.85631	5.71752	6.18329	5.75583	5.98279	5.97246
ASCRP3002129	0.909231	0.970515	1.00653	up	hsa_circRNA_050374	hsa_circ_0050374	circBase	chr19	-	33106563	33117733	exonic	NM_032139	ANKRD27	AGCTCAGAAGGGCAGGCATCCCTCATCGACCTCCTGGTTTCCAAGGGCGCCATGGTAAAT	78.0714	94.1429	6.61529	6.6059	73	110	97	93.5	55	44	74	57	110	139.5	97	72	100.5	83	7.19442	6.51866	6.24842	6.32303	6.74154	6.87219	6.40875	7.00718	6.74337	6.15444	6.13551	6.98312	6.65042	6.56729
ASCRP3002131	0.336133	0.70009	1.10993	up	hsa_circRNA_100280	hsa_circ_0013204	circBase	chr1	-	93790191	93791452	exonic	NR_034089	LOC100131564	AGCTCATATTCAAGCTGGGGAGACAAACAACATACAAATAACTGATACCGTGCTTCCAGA	68.0714	59.9286	6.12152	5.97106	34	66.5	173	70	31	24	78	26.5	43	106	68	47	47	82	6.07202	6.01381	6.88395	5.98067	5.87419	5.5847	6.44131	5.94458	5.77574	5.95461	5.81842	6.05551	5.75945	6.4891
ASCRP3002132	0.663335	0.881831	1.04606	up	hsa_circRNA_103775	hsa_circ_0005066	circBase	chr4	+	186180001	186188309	exonic	NM_031953	SNX25	AGCTCATTAACAGCAACTCTGATGTGGAGTTCTTGAAGCAACTAAGTGTTCGACTACAGT	54.2143	66.7143	6.02773	5.96276	30	103.5	68	63	37	32	46	28.5	56.5	125	127.5	34	46	49.5	5.82191	6.45632	5.95028	5.86786	6.07739	6.26528	5.75507	5.66783	5.97724	6.11479	6.39433	5.97345	5.72611	5.88559
ASCRP3002135	0.335658	0.69981	1.06284	up	hsa_circRNA_032731	hsa_circ_0032731	circBase	chr14	+	76349027	76368567	exonic	NM_015072	TTLL5	AGCTCTACAGGCAATCTTTGGCAGCCAGACACTACCTAACTCCAATTTATGGACAATGAA	35.5	38.6429	5.51639	5.42846	28	46	46	45	28	23.5	32	22	35.5	62	51	32.5	38.5	29	5.59564	5.64883	5.66458	5.56848	5.49786	5.24117	5.39815	5.13246	5.525	5.57282	5.54282	5.62206	5.44222	5.16185
ASCRP3002139	0.55321	0.827486	1.05886	up	hsa_circRNA_101995	hsa_circ_0042415	circBase	chr17	-	19835117	19866335	exonic	NM_007202	AKAP10	AGCTCTGCGTCTCAGCTTCAATATCCGTACATTCCCCACAAAAAAGCACTAAAAATCATG	102.786	128.714	6.68418	6.60166	40	160.5	162	176	53	38	90	41	99	239	272	36	125	89	6.3256	6.97157	6.79849	6.98035	6.5559	6.55009	6.60724	6.50851	6.63159	6.75928	7.14091	5.85311	6.84244	6.4758
ASCRP3002143	0.807616	0.935588	1.02804	up	hsa_circRNA_100047	hsa_circ_0005199	circBase	chr1	+	10155518	10165802	exonic	NM_006048	UBE4B	AGCTCTTTGTCTAGGAGTAGCCCATCGAAGCCAGAGCAGTGAAGGAGTCAGTTCTCTCAG	71.2143	71.4286	6.23971	6.19981	36	161	114	79.5	34	24	50	32	71	118	108	52.5	62.5	56	6.07202	7.00122	6.43823	6.1324	6.07739	5.92043	6.03628	6.00963	6.27399	5.9885	6.22128	6.54023	6.16314	6.20191
ASCRP3002145	0.318718	0.689758	1.36259	up	hsa_circRNA_059400	hsa_circ_0059400	circBase	chr20	+	5939173	5948671	exonic	NM_032485	MCM8	AGCTGAAGAAAACCTGTTTAAACTCATTGTCAAGGTGTACAACTATGAGCCTTTGACACA	49.2143	31.5	5.79883	5.35248	20.5	28	39.5	36	169.5	23.5	27.5	21	31	41	40.5	28	31	28	5.14448	5.26525	5.47206	5.40913	8.28451	5.63373	5.38264	5.22773	5.44103	5.35658	5.48616	5.41156	5.23571	5.30859
ASCRP3002147	0.532118	0.817271	1.07693	up	hsa_circRNA_402505		25242744	chr2	-	239082174	239103511	exonic	NM_030768	ILKAP	AGCTGACCCCCAATGACAGGGAAAGAAGCTCAGAAAGGACCCCTGCTCTTTGATGACCTC	94.4286	102.143	6.82542	6.7185	76.5	106	122	135.5	64	60	97	60.5	116	118.5	116	90	109	105	7.22162	6.45053	6.5379	6.69556	6.8129	7.34171	6.71771	7.11698	6.84324	6.06447	6.28248	7.29685	6.7263	6.69915
ASCRP3002148	0.300871	0.675827	1.14038	up	hsa_circRNA_001555	hsa_circ_0001555	circBase	chr5	-	171482591	171484477	exonic	NM_005990	STK10	AGCTGAGCAGCGTGAGAAGATCAAGCAGACCGGGAAGCAGCCCTGTGGGAGATGGAAGAG	51.5	47.3571	5.95207	5.76255	34	52	54	90	36	29	65.5	25	36.5	80	46	45	56	43	6.09468	5.805	5.7585	6.22335	5.85204	5.67896	6.25194	5.46718	5.61826	5.78944	5.54282	6.27052	5.93921	5.71042
ASCRP3002154	0.167459	0.553644	1.18315	up	hsa_circRNA_406721		25070500	chr5	+	179007947	179020646	exonic	NM_025158	RUFY1	AGCTGGAAGAAGTCAAAGCGATTAATTTACAGATGTTTCACAAAGCTCAGGCATGAAAGA	78.6429	82.3571	6.35888	6.11625	38	121.5	146	95	50	29	71	29	61	200	110.5	29	79	68	6.16256	6.65607	6.68275	6.26018	6.435	5.92043	6.39521	5.9117	6.11539	6.5559	6.24407	5.53415	6.32252	6.13005
ASCRP3002155	0.37596	0.727982	1.06987	up	hsa_circRNA_004655	hsa_circ_0004655	circBase	chr12	+	102295068	102308010	exonic	NM_018370	DRAM1	AGCTGGAGTGGAATCCAAGAGAAAAGGTGCAGCCACGATGTATACAAGATACAAAATAGT	31.2857	30	5.49128	5.39384	27	44	28	33	25	26	36	26	28	37	34	27	29	29	5.62749	5.63956	5.2507	5.3039	5.43794	5.67896	5.5004	5.73951	5.42601	5.36675	5.34685	5.59564	5.19969	5.08246
ASCRP3002156	0.323885	0.691736	1.18673	up	hsa_circRNA_403705		25242744	chr6	+	131466424	131490413	exonic	NM_016377	AKAP7	AGCTGGCAGAAGGAGATCATGTAAACTCACTTTTGGAGATAGCAGGAGGAATTAATTCCA	69.3571	66.9286	6.07818	5.83119	30	208	66	70	32	31	48.5	25	47.5	141	115	31	60	49	5.62749	7.26308	5.83026	5.92876	5.82446	6.06711	6.00611	5.54613	5.81128	6.16067	6.23382	5.29103	5.9007	5.87472
ASCRP3002158	0.00891817	0.211937	2.71567	up	hsa_circRNA_033572	hsa_circ_0033572	circBase	chr14	-	105403590	105444694	exonic	NM_138420	AHNAK2	AGCTGGCTTGGCTGTTCCCTGGATGGGCAATAAAGAAAGTGCTGCATCCCCCGCGGCAGC	537.857	204	9.05987	7.61856	1097	447	316	178	372	414	941	189.5	181	158	186	369	204	140.5	11.1499	8.23332	7.58241	7.05496	9.63218	9.96093	9.80538	8.85331	7.36484	6.28753	6.77813	9.31157	7.55608	7.17847
ASCRP3002159	0.225024	0.61497	1.2532	up	hsa_circRNA_405054		25070500	chr12	-	104200099	104208899	exonic	NM_001031701	NT5DC3	AGCTGGGAACTGTCTACAGAATTGGTTCCTTCCATTATGAGCAACTTGTTGAATCCAGAT	48.3571	37.3571	5.78838	5.46277	44	79	104	40	20.5	23	28	21.5	29	74	34	33	43	27	6.47629	6.15619	6.34175	5.52455	5.28573	5.48616	5.248	5.19573	5.24498	5.70352	5.37967	5.75583	5.72611	5.23352
ASCRP3002160	0.782764	0.929045	1.02146	up	hsa_circRNA_407346		25070500	chrX	-	154736558	154743926	exonic	NM_018196	TMLHE	AGCTGTATTTGATCAGGGCCAGATGGTCATGTGACTAAATATGATTTGAATTGGCTGGTG	47.0714	57.0714	5.88298	5.85235	25	45	76	75	32	32	44.5	31	45	92	95	29	53.5	54	5.53214	5.63956	6.08227	6.02983	5.93804	6.16773	5.7913	5.84414	5.8002	5.85954	6.09	5.65191	5.73719	5.98344
ASCRP3002161	0.35989	0.715572	1.10179	up	hsa_circRNA_060332	hsa_circ_0060332	circBase	chr20	-	37049238	37063962	exonic	uc002xig.3	SNHG17	AGCTGTCGTTCACTTTTTACCCACCCATTCAATAAACCTTACAGAATTGCCCGTCCCTCG	55.2143	58.2143	6.0499	5.91006	34	45	108.5	81	30	37	51	29	48	90	96	43.5	61	40	6.07202	5.59862	6.39433	6.16227	5.82446	6.46954	5.82809	5.54613	5.77574	5.82773	6.13005	6.25383	6.07709	5.75983
ASCRP3002162	0.920894	0.974853	1.00618	up	hsa_circRNA_102622	hsa_circ_0052712	circBase	chr2	-	15415607	15417225	exonic	NM_015909	NBAS	AGCTGTGACCAAGTTTGTCCACACTAGAAATTGAAAATAGAGCCCAAGACCTTCATCTCT	48.2143	56.2143	5.82935	5.82047	35	84.5	60.5	65	27	25	40.5	26	54	104	79.5	32	47	51	6.07202	6.22239	5.86397	5.89794	5.43794	5.5847	5.7265	5.70352	5.94878	5.93854	5.93282	5.70589	5.68218	5.83153
[truncated: 5,645 more rows]

## Sheet: down_ccRCC_C_vs_ccRCC_N
EXPLANATIONS TO DATA IN THE COLUMNS
[truncated: 6,602 more rows]
